# Supplementary material for: Cryogen‐Aided Chromatographic Purification of Millimole Quantities of Methane for Spectroscopic Clumped Isotope Analysis
Source: Rapid Commun Mass Spectrom. 2026 Jul 1;40(18):e70114. doi: 10.1002/rcm.70114 (PMC13322173; doi:10.1002/rcm.70114)
Supplement: Supplementary file 1 — Data S1: Supporting Information. [file RCM-40-e70114-s001.xlsx]

## Sheet: Table 1
	Table 1 - Overview of studies on chromatographic methane purification for clumped isotope analysis
					Sample collection & transfer
	Study	CH4 target volume	Analysis		Adsorbent	Analyte release			He carrier flow
	Young et al. (2017)	2-4 mL **	HR-IRMS (P)		Si-gel at LN2	warming to 30 °C, unspecified			20 mL/min
	Zhang et al. (2021)	4-6 mL	HR-IRMS (U)		Si-gel at LN2	Hair dryer thawing for 1 min			11 mL/min
	Haghnegahdar et al. (2023)	1.5 - 6 mL	HR-IRMS (P)		Si-gel at LN2	unspecified			35 mL/min
	Sun et al. (2023)	> 6 mL	HR-IRMS (U)		Si-gel at LN2	30 °C, heating strips for 10 min			50.8 mL/min
	Sivan et al. (2024)	2-4 mL	HR-IRMS (U)		Si-gel at LN2	70 °C, water bath for 5 min			30 mL/min
	Wang et al. (2015)	not specified	Spectroscopy (T)		Charcoal at LN2	heating to 120 °C, unspecified			25 mL/min
	This study	up to 40 mL	Spectroscopy (Q)		Charcoal at LN2	70 °C, water bath for 1 min			57 mL/min
		Chromatography							Methane tapping *
		Column 1			Column 2
	Study	Type	Dimensions		Type	Dimensions	GC Temp.		CH4 elution	Trapping time
	Young et al. (2017)	Molecular Sieve 5A	3 m, 1/8 " OD		HayeSep D	2 m, 1/8", OD	25 °C		17 min	30 min
	Zhang et al. (2021)	HayeSep Q	2 m, 2.2 mm ID		HayeSep Q	2 m, 2.2 mm ID	30°C		not specified	not specified
	Haghnegahdar et al. (2023)	Molecular Sieve 5A	7.6 m, 1/8 " OD		---	---	54 °C		27 min	30 min
	Sun et al. (2023)	Molecular Sieve 5A	3 m, 1/4" OD		HayeSep D	1.5 m, 1/4" OD	25 °C		31 min	35 min
	Sivan et al. (2024)	Molecular Sieve 5A	5 m, 1/4" OD		HayeSep D	2 m, 1/4" OD	50 °C ***		40 min	15 min
	Wang et al. (2015)	Carboxen 1000	1.5 m, 1/8" OD		---	---	30 °C		not specified	not specified
	This study	Carboxen 1000 40/60	1.5 m, 1/8" OD		Carboxen 1000 40/60	1.5 m, 1/8" OD	-10 to 150 °C		12 min	15 min
	Abbreviations: P = Panorama, U = Ultra, T = TILDAS, Q = QCLAS, LN2 = liquid nitrogen temperature (77 K), OD & ID = outer & inner diameter
	* all studies capture methane on Si gel at -196 °C
	** based on reprorted methane amounts produced experimentally.
	*** 40°C when Kr ispresent

## Sheet: Table 2
	Table 2 - Sample bag dilution series and Exetainer series
	Kynar Sample Bags
	CH4/Air (ml)	Mixing ratio	Purity			d13C			dD			13CD			12DD			n	QCLAS cell P (Torr)	Note
	20/20	1	99.465	±	0.25645	-0.0775	±	0.0818026	0.57475	±	0.0790627	0.0475	±	0.0656379	1.51775	±	1.58474	4	4
	20/40	0.5	99.45	±	0.0848528	-0.135	±	0.0645497	0.62775	±	0.145046	0.03725	±	0.100947	0.3285	±	3.03901	4	4
	40/40	1	99.9175	±	0.0655108	-0.135	±	0.0412311	0.5325	±	0.105579	-0.07975	±	0.0805952	0.84525	±	1.08105	4	7.5
	40/80	0.5	99.898	±	0.112561	-0.1	±	0.0663325	0.5852	±	0.0566895	-0.0606	±	0.0433451	0.3908	±	1.03078	5	7.5
	40/200	0.2	99.75			-0.1	±	0.01	1.162	±	0.005	0.064	±	0.011	0.256	±	0.378	1	5	recycled
	40/400	0.1	99.36			0	±	0.01	0.705	±	0.006	-0.014	±	0.016	-1.063	±	0.396	1	7.5
	Exetainer Vial
	CH4/Air (ml)					d13C			dD			13CD			12DD			n	QCLAS cell P (Torr)	Notes
	Storage time
	fresh					-0.045	±	0.0494975	0.5535	±	0.0982878	-0.0605	±	0.0473762	1.4935	±	1.91131	2	4	one sample removed due container leakage
	one week					-0.04	±	0.03	0.622333	±	0.0510033	-0.116333	±	0.0447921	4.30767	±	3.65777	3	3	∆DD not reliable due to low cell pressure
	two weeks					-0.0666667	±	0.0750555	0.621	±	0.0186815	-0.136	±	0.0560268	-0.688	±	1.89546	3	4
	three weeks					-0.01	±	0	0.6655	±	0.0374767	-0.1435	±	0.0247487	0.8195	±	2.45861	2	4	one sample removed due container leakage

## Sheet: Table 3
	Table 3 - Purification of natural methane-rich gas samples
	Natural samples	Label	d13C			dD			13CD			12DD			n	Note
	Rock-derived (thermogenic)	RS-1	-34.965	±	0.360624	-117.74	±	1.20208	2.875	±	0.0919239	5.985	±	0.00707107	2
		RS-2	-35.982	±	0.0580517	-139.894	±	0.152578	3.024	±	0.0328634	7.366	±	0.499029	5
	Gas seep (thermogenic*)	GS-1	-45.1459	±	0.0138476	-174.431	±	0.0490714	4.88996	±	0.13481	17.7867	±	0.247283	2	446 ppm C2H6
		GS-2	-46.2965	±	0.0701721	-174.946	±	0.13568	5.10181	±	0.0197854	18.2246	±	0.111524	2	1100 ppm C2H6
	Biogenic (microbial)	BIO-1	-57.3833	±	0.169538	-330.49	±	0.136174	-1.03241	±	0.120513	-40.1571	±	2.40974	3
		BIO-2	-57.1215	±	0.0547485	-329.948	±	0.311814	-1.15332	±	0.0609828	-40.5335	±	0.789009	3
	*∆-values modified by microbial activity

## Sheet: Data - CH4-Ar in Kynar Bags
EMP6/Air	Sample file	Purity %	δ13C_c	δ13C_SE	δD_c	δD_SE	∆13CD_c	∆13CD_SE	∆DD_c	∆DD_SE	Selected Pressure	Selected Reference Gas	Note
20/20	250314_174741	99.12	-0.04	0.02	0.683	0.008	0.035	0.023	2.776	0.458	4	EP-06
20/20	250321_142024	99.42	-0.18	0.02	0.541	0.006	0.09	0.018	0.805	0.467	4	EP-06
20/20	250321_144026	99.67	0.01	0.02	0.577	0.007	-0.04	0.02	-0.382	0.467	4	EP-06
20/20	250321_150043	99.65	-0.1	0.01	0.498	0.006	0.105	0.018	2.872	0.491	4	EP-06
20/40	250314_164900	99.35	-0.23	0.01	0.433	0.006	0.176	0.017	-3.626	0.537	4	EP-06
20/40	250314_170704	99.53	-0.12	0.01	0.651	0.007	0.005	0.018	3.473	0.481	4	EP-06
20/40	250314_172517	99.41	-0.1	0.01	0.643	0.006	0.032	0.019	1.696	0.478	4	EP-06
20/40	250408_130243	99.51	-0.09	0.02	0.784	0.007	-0.064	0.021	-0.229	0.589	4	EP-06
40/40	250304_123039	99.96	-0.16	0.01	0.659	0.005	-0.198	0.013	2.32	0.281	7.5	EP-06
40/40	250314_132232	99.94	-0.18	0.01	0.404	0.005	-0.035	0.012	0.123	0.342	7.5	EP-06
40/40	250314_140731	99.95	-0.1	0.01	0.512	0.005	-0.063	0.01	0.982	0.297	7.5	EP-06
40/40	250408_120656	99.57	-0.07	0.01	-1.144	0.005	1.758	0.012	-6.217	0.337	7.5	EP-06	SV-11 Leaking container. Excluded
40/40	250408_124259	99.82	-0.1	0.01	0.555	0.005	-0.023	0.013	-0.044	0.348	7.5	EP-06
40/80	250314_142649	99.93	-0.07	0.01	0.626	0.006	-0.101	0.011	1.278	0.298	7.5	EP-06
40/80	250314_144700	99.89	-0.11	0.01	0.514	0.004	-0.114	0.009	1.198	0.285	7.5	EP-06
40/80	250314_152736	99.92	-0.19	0.01	0.538	0.005	-0.036	0.01	-1.261	0.319	7.5	EP-06
40/80	250321_111944	100.03	-0.01	0.01	0.645	0.004	-0.03	0.011	0.572	0.27	7.5	EP-06
40/80	250321_113833	99.72	-0.12	0.01	0.603	0.005	-0.022	0.01	0.167	0.289	7.5	EP-06
40/200	251216_131322	99.75	-0.1	0.01	1.162	0.005	0.064	0.011	0.256	0.378	7.5	EP-06
40/400	251217_130424	99.36	0	0.01	0.705	0.006	-0.014	0.016	-1.063	0.396	5	EP-06
		Avg	-0.104737		0.617526		-0.0122632		0.627
		1SD	0.065266		0.162301		0.0850848		1.66651

## Sheet: Data - Exetainer testing
Sample file	Storage time (d)	Purity %	δ13C_c	δ13C_SE	δD_c	δD_SE	∆13CD_c	∆13CD_SE	∆DD_c	∆DD_SE	Cell pressure (torr)	Selected Reference Gas	Notes
240912_164340	0	99.93	-0.08	0.01	0.484	0.006	-0.094	0.017	2.845	0.496	4	EP-06
240912_170837	0	91.48	-0.05	0.01	0.823	0.006	-0.033	0.018	-5.736	0.494	4	EP-06	> Leakage into container during final cool down
240912_173018	0	99.69	-0.01	0.01	0.623	0.006	-0.027	0.017	0.142	0.436	4	EP-06
240924_133220	7	100.56	-0.04	0.01	0.673	0.007	-0.079	0.018	0.586	0.639	3	EP-06	> Possibly little CH4 loss
240924_135243	7	100.31	-0.07	0.02	0.571	0.007	-0.166	0.02	7.898	0.638	3	EP-06
240924_141245	7	99.69	-0.01	0.02	0.623	0.008	-0.104	0.022	4.439	0.72	3	EP-06
241001_105854	14	99.34	0.01	0.02	0.618	0.007	-0.193	0.021	-2.032	0.481	4	EP-06
241001_112108	14	99.25	-0.07	0.01	0.641	0.007	-0.134	0.018	-1.512	0.481	4	EP-06
241001_114020	14	99.77	-0.14	0.02	0.604	0.007	-0.081	0.018	1.48	0.474	4	EP-06
241008_151015	21	83.28	0.29	0.01	0.325	0.005	1.071	0.017	-1.175	0.423	4	EP-06	> Low purity - Leakage container or failed QCLAS injection.
241008_163443	21	99.97	-0.01	0.01	0.639	0.006	-0.126	0.017	2.558	0.519	4	EP-06
241008_165343	21	99.65	-0.01	0.01	0.692	0.006	-0.161	0.017	-0.919	0.442	4	EP-06
	Storage time	Purity %	δ13C_c	δ13C_SE	δD_c	δD_SE	∆13CD_c	∆13CD_SE	∆DD_c	∆DD_SE	n
	fresh	99.81	-0.045	0.0494975	0.5535	0.0982878	-0.0605	0.0473762	1.4935	1.91131	2	one sample removed, has low purity --> Leakage
	one week	100.187	-0.04	0.03	0.622333	0.0510033	-0.116333	0.0447921	4.30767	3.65777	3	Measured with 3 torr instead of 4 torr. Insufficient ∆DD performance at such low cell pressures
	two weeks	99.4533	-0.0666667	0.0750555	0.621	0.0186815	-0.136	0.0560268	-0.688	1.89546	3
	three weeks	99.81	-0.01	0	0.6655	0.0374767	-0.1435	0.0247487	0.8195	2.45861	2	one sample removed, has low purity
		Avg	-0.0404167		0.615583		-0.114083		0.541667
		1SD	0.0233482		0.0462634		0.0375141		1.11697

## Sheet: Chromatograms
	Kynar Bag Dilution Tests																			Exetainer Time Series
Ratio (CH4/Air)	20/20	20/20	20/20	20/20	20/40	20/40	20/40	40/40	40/40	40/40	40/80	40/80	40/80	40/80	150/40	200/40	400/40	400/40		fresh		one week			two weeks			three weeks
Time (min)	Testing157	Testing162	Testing163	Testing166	Testing151	Testing153	Testing173	Testing148	Testing150	Testing167	Testing154	Testing155	Testing158	Testing161	GC-Testing225	GC-Testing223	GC-Testing221	GC-Testing228		Testing43	Testing45	Testing50	Testing52	Testing53	Testing55	Testing56	Testing57	Testing63	Testing64	Testing65		Kr Separation
0.0166667	-0.001	-0.002	0.002	-0.002	-0.001	-0.002	-0.002	0	0.001	0	0	0.001	0.001	0	-0.002	0	-0.001	0.014		-0.004	-0.003	0	-0.106	-0.077	-0.007	-0.001	-0.018	-0.024	-0.004	-0.001		-0.121
0.0333333	-0.003	-0.002	0	-0.005	-0.002	-0.003	-0.001	0	0.002	0	0	0.001	-0.001	0	-0.003	-0.001	-0.001	0.033		-0.004	-0.003	-0.001	-0.162	-0.12	-0.011	-0.002	-0.028	-0.037	-0.007	-0.001		-0.219
0.05	-0.004	-0.001	0.002	-0.007	-0.002	-0.004	-0.002	-0.001	0.001	0.001	0	0.001	-0.002	0	-0.006	-0.003	0.001	0.062		-0.005	-0.004	-0.003	-0.196	-0.146	-0.014	-0.005	-0.035	-0.045	-0.008	0		-0.302
0.0666667	-0.003	0	0.002	-0.01	-0.005	-0.003	-0.002	0	-0.002	0.002	0	-0.001	-0.002	0	-0.006	-0.005	0.003	0.104		-0.005	-0.005	-0.003	-0.216	-0.162	-0.015	-0.007	-0.039	-0.052	-0.009	0		-0.376
0.0833333	-0.001	0.002	0.002	-0.01	-0.005	-0.003	0	-0.001	-0.006	0.004	0	-0.003	-0.005	0	-0.006	-0.007	0.005	0.162		-0.003	-0.003	-0.006	-0.231	-0.174	-0.017	-0.008	-0.043	-0.055	-0.01	0		-0.441
0.1	-0.001	0.004	0.002	-0.012	-0.007	-0.004	0	0	-0.007	0.005	0	-0.001	-0.004	0.001	-0.006	-0.01	0.008	0.24		-0.006	-0.004	-0.006	-0.242	-0.181	-0.019	-0.01	-0.045	-0.06	-0.01	-0.001		-0.501
0.116667	-0.001	0.007	0.001	-0.012	-0.008	-0.006	0	0.001	-0.006	0.007	0	-0.001	-0.006	0.002	-0.006	-0.013	0.008	0.342		-0.007	-0.005	-0.007	-0.25	-0.187	-0.019	-0.013	-0.048	-0.063	-0.012	-0.001		-0.558
0.133333	-0.001	0.01	0.001	-0.012	-0.007	-0.008	-0.006	0.003	-0.005	0.006	-0.001	0.001	-0.007	0.003	-0.011	-0.017	0.007	0.471		-0.01	-0.006	-0.01	-0.256	-0.192	-0.022	-0.014	-0.049	-0.067	-0.014	-0.002		-0.613
0.15	0	0.012	0	-0.012	-0.006	-0.007	-0.013	0.006	-0.001	0.002	-0.002	0.002	-0.009	0.003	-0.015	-0.024	0.006	0.633		-0.014	-0.008	-0.012	-0.26	-0.196	-0.025	-0.017	-0.05	-0.071	-0.017	-0.003		-0.671
0.166667	0	0.014	0	-0.01	-0.007	-0.008	-0.022	0.006	-0.002	-0.004	-0.002	0.001	-0.013	0.002	-0.02	-0.026	0.002	0.823		-0.017	-0.012	-0.014	-0.265	-0.198	-0.027	-0.02	-0.051	-0.074	-0.018	-0.004		-0.729
0.183333	0.001	0.015	0	-0.012	-0.01	-0.008	-0.029	0.005	-0.004	-0.012	-0.003	0.001	-0.016	0	-0.021	-0.028	0.001	1.041		-0.019	-0.015	-0.015	-0.268	-0.2	-0.027	-0.023	-0.051	-0.078	-0.018	-0.007		-0.784
0.2	0.001	0.014	0	-0.013	-0.015	-0.01	-0.032	0.005	-0.005	-0.018	-0.004	0.001	-0.019	-0.003	-0.021	-0.025	0	1.299		-0.022	-0.017	-0.016	-0.271	-0.202	-0.031	-0.024	-0.052	-0.078	-0.02	-0.01		-0.836
0.216667	0	0.01	-0.001	-0.017	-0.021	-0.015	0.027	0.002	-0.005	-0.021	-0.004	0	-0.02	-0.009	-0.022	0.096	-0.001	1.628		-0.024	-0.02	-0.017	-0.275	-0.205	-0.034	-0.023	-0.056	-0.077	-0.022	-0.012		-0.794
0.233333	-0.003	0.005	-0.003	-0.023	-0.027	-0.019	0.163	-0.003	-0.004	-0.021	-0.004	-0.003	-0.023	-0.014	-0.009	0.23	-0.004	1.967		-0.028	-0.022	-0.02	-0.281	-0.208	-0.04	-0.023	-0.061	-0.079	-0.029	-0.015		-0.448
0.25	-0.007	-0.002	-0.008	-0.03	-0.033	-0.023	0.051	-0.009	-0.005	0.02	-0.003	-0.007	-0.028	-0.021	0.143	-0.249	-0.009	1.912		-0.035	-0.027	-0.025	-0.285	-0.215	-0.048	-0.024	-0.066	-0.082	-0.036	-0.017		-0.36
0.266667	-0.011	-0.007	-0.015	-0.039	-0.038	-0.028	-0.631	-0.015	-0.008	0.165	-0.004	-0.013	-0.035	-0.025	0.251	-1.596	-0.015	0.732		-0.041	-0.032	-0.028	-0.291	-0.22	-0.054	-0.024	-0.072	-0.089	-0.043	-0.017		-1.586
0.283333	-0.016	-0.011	-0.025	0.004	-0.035	-0.033	-1.945	-0.022	-0.014	0.141	-0.006	-0.02	-0.042	-0.028	-0.441	-3.424	-0.02	-1.167		-0.047	-0.037	-0.031	-0.296	-0.225	-0.019	-0.026	-0.076	-0.099	-0.052	-0.019		-3.904
0.3	0.018	0.008	-0.035	0.081	0.054	-0.036	-3.661	-0.026	-0.02	-0.666	-0.011	-0.025	-0.046	-0.019	-2.056	-5.134	0.061	-3.007		-0.05	-0.028	-0.034	-0.298	-0.229	0.061	-0.028	-0.08	-0.109	-0.059	-0.022		-6.575
0.316667	0.124	0.154	-0.036	0.019	0.174	-0.037	-5.023	0.004	-0.024	-2.358	-0.019	-0.028	0.026	0.114	-3.986	-5.942	0.223	-4.234		-0.049	0.033	-0.017	-0.301	-0.212	-0.004	-0.03	-0.076	-0.108	-0.052	-0.027		-8.639
0.333333	0.08	0.178	0.04	-0.264	-0.051	-0.037	-5.555	0.171	-0.028	-4.321	-0.027	-0.025	0.221	0.243	-5.627	-5.606	-0.052	-4.16		0.003	0.051	0.06	-0.302	-0.144	-0.245	-0.034	-0.003	-0.028	0.026	-0.033		-8.982
0.35	-0.237	-0.405	0.109	-0.891	-0.876	-0.037	-5.254	0.149	-0.031	-5.856	-0.033	0.06	-0.051	-0.382	-6.155	-4.669	-1.076	-3.271		0.067	-0.078	0.052	-0.304	-0.156	-0.612	-0.036	0.025	-0.013	0.035	-0.039		-7.96
0.366667	-0.862	-1.708	-0.019	-1.797	-2.29	-0.031	-4.407	-0.595	-0.03	-6.285	-0.039	0.212	-1.424	-1.976	-5.495	-3.683	-2.657	-2.32		-0.018	-0.34	-0.111	-0.299	-0.295	-1.043	-0.041	-0.1	-0.177	-0.117	-0.046		-6.597
0.383333	-1.761	-3.49	-0.418	-2.742	-3.899	0.049	-3.488	-2.1	0.078	-5.582	-0.042	-0.049	-3.438	-3.916	-4.439	-2.837	-4.324	-1.497		-0.253	-0.711	-0.389	-0.24	-0.547	-1.314	-0.045	-0.331	-0.466	-0.385	-0.02		-5.353
0.4	-2.639	-5.044	-1.127	-3.589	-5.002	0.171	-2.69	-3.972	0.24	-4.486	-0.023	-1.159	-5.449	-5.612	-3.449	-2.155	-5.345	-0.807		-0.606	-1.052	-0.774	-0.22	-0.902	-1.384	-0.049	-0.674	-0.872	-0.758	0.061		-4.33
0.416667	-3.316	-5.72	-1.99	-4.163	-5.266	-0.001	-2.042	-5.477	-0.174	-3.47	0.092	-2.925	-6.662	-6.23	-2.63	-1.615	-5.371	-0.23		-0.981	-1.23	-1.1	-0.324	-1.208	-1.335	-0.053	-0.977	-1.21	-1.061	0.018		-3.524
0.433333	-3.764	-5.429	-2.758	-4.336	-4.795	-0.719	-1.527	-5.968	-1.504	-2.636	0.181	-4.729	-6.446	-5.604	-1.977	-1.186	-4.704	0.258		-1.189	-1.267	-1.28	-0.524	-1.405	-1.239	-0.057	-1.113	-1.348	-1.186	-0.183		-2.889
0.45	-3.943	-4.553	-3.33	-4.126	-3.967	-2	-1.117	-5.461	-3.335	-1.975	-0.289	-5.849	-5.396	-4.526	-1.46	-0.848	-3.847	0.685		-1.222	-1.223	-1.371	-0.833	-1.52	-1.132	-0.059	-1.127	-1.34	-1.183	-0.5		-2.39
0.466667	-3.831	-3.599	-3.613	-3.609	-3.14	-3.481	-0.79	-4.498	-5.089	-1.454	-1.618	-5.829	-4.251	-3.504	-1.056	-0.585	-3.049	1.07		-1.162	-1.142	-1.414	-1.133	-1.587	-1.034	-0.057	-1.072	-1.262	-1.117	-0.894		-2.002
0.483333	-3.479	-2.769	-3.583	-2.924	-2.432	-4.522	-0.53	-3.537	-5.982	-1.044	-3.316	-4.985	-3.267	-2.66	-0.737	-0.377	-2.373	1.426		-1.07	-1.061	-1.431	-1.329	-1.623	-0.954	-0.056	-0.989	-1.152	-1.028	-1.155		-1.695		Kr Separation: The Kr is eluting together with the methane (13 - 25 min), the peaks are overlapping.
0.5	-2.938	-2.094	-3.289	-2.272	-1.851	-4.796	-0.325	-2.724	-5.679	-0.722	-4.79	-3.971	-2.476	-1.987	-0.488	-0.211	-1.818	1.764		-0.978	-0.992	-1.429	-1.445	-1.634	-0.887	-0.053	-0.902	-1.041	-0.935	-1.233		-1.453
0.516667	-2.344	-1.555	-2.783	-1.726	-1.379	-4.37	-0.164	-2.069	-4.744	-0.473	-5.428	-3.075	-1.852	-1.457	-0.293	-0.076	-1.367	2.09		-0.902	-0.936	-1.411	-1.512	-1.627	-0.829	-0.042	-0.822	-0.939	-0.848	-1.198		-1.26
0.533333	-1.814	-1.126	-2.214	-1.286	-1.002	-3.607	-0.039	-1.55	-3.753	-0.277	-4.98	-2.346	-1.364	-1.04	-0.134	0.035	-1.003	2.441		-0.843	-0.89	-1.379	-1.55	-1.592	-0.772	0.014	-0.756	-0.85	-0.776	-1.113		-1.099
0.55	-1.367	-0.784	-1.701	-0.934	-0.7	-2.84	0.06	-1.133	-2.898	-0.122	-4.059	-1.767	-0.982	-0.715	-0.01	0.127	-0.709	2.746		-0.793	-0.846	-1.32	-1.564	-1.509	-0.716	0.025	-0.702	-0.778	-0.715	-1.015		-0.959
0.566667	-1.004	-0.515	-1.268	-0.659	-0.461	-2.185	0.14	-0.805	-2.204	0.003	-3.176	-1.306	-0.687	-0.461	0.091	0.207	-0.475	3.051		-0.75	-0.797	-1.222	-1.561	-1.377	-0.657	-0.069	-0.654	-0.716	-0.664	-0.918		-0.838
0.583333	-0.714	-0.305	-0.916	-0.447	-0.275	-1.649	0.21	-0.547	-1.652	0.103	-2.444	-0.941	-0.456	-0.26	0.174	0.276	-0.291	3.362		-0.705	-0.745	-1.079	-1.54	-1.195	-0.599	-0.241	-0.611	-0.66	-0.615	-0.835		-0.739
0.6	-0.488	-0.144	-0.632	-0.28	-0.13	-1.218	0.269	-0.342	-1.212	0.186	-1.854	-0.653	-0.274	-0.101	0.242	0.333	-0.142	3.649		-0.657	-0.692	-0.896	-1.483	-0.981	-0.54	-0.485	-0.567	-0.61	-0.565	-0.763		-0.666
0.616667	-0.312	-0.019	-0.407	-0.141	-0.016	-0.875	0.321	-0.179	-0.866	0.258	-1.383	-0.427	-0.131	0.026	0.302	0.379	-0.023	3.982		-0.604	-0.634	-0.69	-1.381	-0.767	-0.483	-0.685	-0.52	-0.558	-0.518	-0.701		-0.621
0.633333	-0.168	0.082	-0.228	-0.029	0.08	-0.597	0.359	-0.047	-0.596	0.318	-1.007	-0.247	-0.014	0.13	0.377	0.412	0.077	4.316		-0.55	-0.578	-0.486	-1.233	-0.568	-0.428	-0.772	-0.472	-0.508	-0.466	-0.646		-0.598
0.65	-0.048	0.165	-0.084	0.064	0.162	-0.378	0.387	0.062	-0.382	0.368	-0.709	-0.104	0.08	0.213	0.416	0.435	0.16	4.641		-0.497	-0.524	-0.304	-1.045	-0.399	-0.375	-0.777	-0.425	-0.459	-0.415	-0.595		-0.593
0.666667	0.05	0.238	0.033	0.134	0.235	-0.203	0.406	0.155	-0.212	0.407	-0.476	0.014	0.157	0.282	0.438	0.46	0.227	4.953		-0.445	-0.467	-0.152	-0.845	-0.27	-0.317	-0.738	-0.376	-0.411	-0.366	-0.546		-0.604
0.683333	0.13	0.3	0.127	0.181	0.294	-0.066	0.415	0.233	-0.076	0.44	-0.292	0.109	0.231	0.349	0.456	0.474	0.278	5.253		-0.394	-0.401	-0.045	-0.654	-0.185	-0.249	-0.682	-0.331	-0.364	-0.317	-0.495		-0.629
0.7	0.185	0.355	0.2	0.211	0.339	0.044	0.419	0.297	0.035	0.47	-0.145	0.19	0.303	0.412	0.445	0.456	0.313	5.544		-0.331	-0.324	0.022	-0.486	-0.143	-0.174	-0.626	-0.281	-0.319	-0.268	-0.444		-0.666
0.716667	0.224	0.396	0.25	0.227	0.371	0.139	0.419	0.346	0.126	0.464	-0.025	0.26	0.333	0.441	0.461	0.437	0.337	5.825		-0.255	-0.234	0.053	-0.355	-0.132	-0.094	-0.577	-0.23	-0.272	-0.22	-0.395		-0.71
0.733333	0.247	0.427	0.282	0.235	0.391	0.217	0.432	0.38	0.201	0.451	0.074	0.318	0.359	0.465	0.482	0.41	0.349	6.102		-0.17	-0.141	0.058	-0.266	-0.138	-0.023	-0.539	-0.176	-0.227	-0.172	-0.347		-0.757
0.75	0.26	0.446	0.301	0.234	0.403	0.286	0.41	0.401	0.268	0.433	0.157	0.368	0.374	0.475	0.495	0.385	0.353	6.376		-0.081	-0.06	0.051	-0.219	-0.151	0.032	-0.509	-0.117	-0.182	-0.121	-0.301		-0.805
0.766667	0.266	0.456	0.308	0.231	0.407	0.34	0.385	0.412	0.326	0.409	0.23	0.402	0.377	0.475	0.502	0.388	0.352	6.645		-0.007	0.002	0.039	-0.205	-0.163	0.064	-0.477	-0.059	-0.136	-0.07	-0.252		-0.854
0.783333	0.263	0.461	0.307	0.226	0.406	0.38	0.361	0.417	0.374	0.412	0.293	0.428	0.41	0.497	0.505	0.391	0.346	6.91		0.049	0.04	0.027	-0.213	-0.174	0.078	-0.444	-0.007	-0.091	-0.02	-0.197		-0.9
0.8	0.26	0.477	0.3	0.218	0.398	0.407	0.323	0.415	0.412	0.417	0.346	0.458	0.436	0.511	0.502	0.391	0.335	7.169		0.08	0.055	0.015	-0.227	-0.183	0.076	-0.408	0.031	-0.049	0.019	-0.14		-0.944
0.816667	0.253	0.461	0.291	0.21	0.388	0.421	0.323	0.428	0.449	0.418	0.387	0.463	0.455	0.519	0.495	0.389	0.324	7.422		0.09	0.055	0.007	-0.244	-0.188	0.067	-0.368	0.053	-0.016	0.041	-0.079		-0.985
0.833333	0.246	0.438	0.28	0.202	0.376	0.428	0.327	0.406	0.473	0.417	0.416	0.448	0.466	0.522	0.487	0.388	0.312	7.666		0.088	0.045	-0.001	-0.258	-0.193	0.056	-0.327	0.057	0.002	0.046	-0.02		-1.023
0.85	0.24	0.418	0.27	0.196	0.381	0.427	0.33	0.38	0.463	0.414	0.441	0.429	0.473	0.519	0.477	0.385	0.302	7.899		0.077	0.033	-0.006	-0.267	-0.195	0.044	-0.284	0.052	0.004	0.038	0.027		-1.058
0.866667	0.233	0.382	0.261	0.189	0.357	0.422	0.331	0.356	0.45	0.411	0.465	0.396	0.475	0.512	0.47	0.38	0.304	8.119		0.067	0.023	-0.012	-0.276	-0.198	0.034	-0.241	0.041	-0.004	0.026	0.064		-1.09
0.883333	0.224	0.377	0.252	0.183	0.331	0.412	0.331	0.318	0.426	0.406	0.452	0.382	0.474	0.504	0.463	0.376	0.278	8.321		0.055	0.013	-0.016	-0.281	-0.2	0.025	-0.2	0.03	-0.017	0.015	0.082		-1.12
0.9	0.217	0.379	0.246	0.175	0.309	0.4	0.333	0.315	0.404	0.4	0.435	0.387	0.467	0.493	0.456	0.368	0.257	8.509		0.044	0.006	-0.018	-0.287	-0.202	0.019	-0.158	0.019	-0.029	0.003	0.084		-1.149
0.916667	0.211	0.378	0.24	0.168	0.275	0.408	0.332	0.318	0.41	0.393	0.411	0.39	0.461	0.483	0.449	0.361	0.236	8.679		0.035	0	-0.02	-0.292	-0.204	0.016	-0.115	0.008	-0.038	-0.005	0.077		-1.175
0.933333	0.206	0.377	0.233	0.161	0.277	0.384	0.331	0.319	0.412	0.386	0.382	0.391	0.452	0.476	0.441	0.357	0.211	8.829		0.028	-0.007	-0.019	-0.295	-0.203	0.013	-0.063	0.001	-0.047	-0.012	0.066		-1.2
0.95	0.203	0.375	0.228	0.156	0.282	0.354	0.328	0.318	0.411	0.381	0.385	0.391	0.442	0.468	0.436	0.352	0.219	8.958		0.022	-0.015	-0.018	-0.299	-0.202	0.011	-0.006	-0.005	-0.052	-0.018	0.055		-1.223
0.966667	0.2	0.373	0.224	0.151	0.288	0.331	0.324	0.318	0.409	0.376	0.388	0.388	0.432	0.46	0.432	0.349	0.227	9.064		0.017	-0.02	-0.017	-0.299	-0.2	0.009	0.047	-0.01	-0.058	-0.021	0.046		-1.228
0.983333	0.197	0.37	0.221	0.147	0.29	0.292	0.321	0.317	0.405	0.372	0.389	0.385	0.423	0.453	0.428	0.345	0.235	9.148		0.013	-0.026	-0.017	-0.301	-0.199	0.005	0.087	-0.014	-0.063	-0.025	0.038		-1.253
1	0.194	0.365	0.219	0.144	0.29	0.289	0.319	0.316	0.4	0.367	0.386	0.381	0.415	0.445	0.423	0.341	0.238	9.212		0.01	-0.03	-0.016	-0.301	-0.199	0.003	0.106	-0.017	-0.068	-0.025	0.03		-1.295
1.01667	0.191	0.36	0.216	0.141	0.293	0.295	0.317	0.315	0.394	0.363	0.384	0.374	0.41	0.438	0.418	0.339	0.24	9.256		0.007	-0.031	-0.015	-0.302	-0.2	0	0.104	-0.018	-0.071	-0.026	0.025		-1.329
1.03333	0.191	0.355	0.215	0.14	0.294	0.3	0.316	0.312	0.387	0.358	0.381	0.369	0.406	0.433	0.412	0.336	0.242	9.281		0.005	-0.032	-0.014	-0.303	-0.2	-0.002	0.092	-0.019	-0.074	-0.027	0.02		-1.373
1.05	0.188	0.35	0.212	0.139	0.294	0.304	0.314	0.308	0.379	0.355	0.375	0.365	0.402	0.427	0.41	0.335	0.242	9.286		0.004	-0.032	-0.014	-0.304	-0.2	-0.002	0.076	-0.02	-0.077	-0.027	0.017		-1.389
1.06667	0.187	0.348	0.209	0.139	0.294	0.305	0.311	0.305	0.372	0.353	0.37	0.362	0.397	0.422	0.409	0.333	0.244	9.271		0.002	-0.035	-0.016	-0.307	-0.2	-0.005	0.061	-0.02	-0.078	-0.027	0.016		-1.384
1.08333	0.186	0.347	0.207	0.147	0.291	0.305	0.307	0.303	0.367	0.351	0.364	0.358	0.392	0.417	0.408	0.331	0.242	9.238		0.002	-0.041	-0.016	-0.309	-0.196	-0.007	0.051	-0.022	-0.08	-0.027	0.014		-1.382
1.1	0.182	0.343	0.204	0.135	0.291	0.307	0.305	0.301	0.362	0.35	0.357	0.354	0.387	0.411	0.407	0.328	0.237	9.188		0	-0.05	-0.017	-0.312	-0.195	-0.008	0.04	-0.023	-0.081	-0.025	0.011		-1.384
1.11667	0.181	0.34	0.206	0.125	0.29	0.306	0.303	0.298	0.358	0.347	0.352	0.35	0.382	0.409	0.405	0.326	0.234	9.127		-0.001	-0.056	-0.016	-0.312	-0.195	-0.01	0.034	-0.022	-0.082	-0.025	0.009		-1.389
1.13333	0.188	0.336	0.213	0.116	0.289	0.304	0.302	0.294	0.354	0.344	0.347	0.346	0.38	0.408	0.404	0.323	0.23	9.056		-0.003	-0.061	-0.015	-0.311	-0.194	-0.013	0.029	-0.024	-0.082	-0.024	0.006		-1.396
1.15	0.184	0.331	0.202	0.103	0.288	0.303	0.301	0.289	0.351	0.34	0.342	0.343	0.377	0.404	0.402	0.321	0.227	8.977		-0.005	-0.061	-0.017	-0.31	-0.194	-0.015	0.023	-0.024	-0.082	-0.026	0.005		-1.405
1.16667	0.17	0.328	0.192	0.113	0.284	0.299	0.297	0.284	0.346	0.338	0.338	0.34	0.375	0.402	0.401	0.321	0.226	8.89		-0.005	-0.059	-0.016	-0.307	-0.195	-0.016	0.022	-0.024	-0.082	-0.027	0.004		-1.412
1.18333	0.158	0.326	0.183	0.121	0.283	0.298	0.293	0.28	0.344	0.337	0.334	0.337	0.374	0.396	0.4	0.32	0.225	8.798		-0.006	-0.058	-0.017	-0.306	-0.196	-0.018	0.018	-0.026	-0.081	-0.03	0.003		-1.421
1.2	0.141	0.324	0.171	0.128	0.28	0.297	0.29	0.276	0.342	0.334	0.33	0.335	0.373	0.393	0.399	0.321	0.224	8.698		-0.008	-0.058	-0.019	-0.304	-0.196	-0.017	0.017	-0.024	-0.082	-0.033	0.004		-1.429
1.21667	0.14	0.323	0.18	0.134	0.279	0.296	0.286	0.274	0.338	0.334	0.327	0.331	0.372	0.392	0.398	0.322	0.223	8.596		-0.007	-0.058	-0.017	-0.303	-0.197	-0.017	0.016	-0.025	-0.083	-0.034	0.005		-1.436
1.23333	0.151	0.32	0.189	0.137	0.278	0.293	0.285	0.273	0.335	0.332	0.323	0.327	0.37	0.389	0.398	0.322	0.221	8.492		-0.007	-0.056	-0.019	-0.302	-0.197	-0.018	0.014	-0.026	-0.083	-0.035	0.006		-1.443
1.25	0.161	0.316	0.194	0.14	0.276	0.291	0.285	0.273	0.329	0.329	0.322	0.322	0.368	0.389	0.395	0.323	0.218	8.384		-0.007	-0.055	-0.018	-0.3	-0.195	-0.019	0.013	-0.027	-0.083	-0.036	0.005		-1.45
1.26667	0.168	0.312	0.198	0.142	0.276	0.289	0.285	0.271	0.324	0.329	0.32	0.318	0.366	0.386	0.394	0.322	0.216	8.275		-0.008	-0.053	-0.017	-0.299	-0.195	-0.019	0.011	-0.028	-0.082	-0.035	0.006		-1.456
1.28333	0.173	0.311	0.199	0.141	0.275	0.287	0.286	0.269	0.32	0.327	0.319	0.316	0.363	0.382	0.394	0.319	0.216	8.259		-0.01	-0.052	-0.017	-0.299	-0.195	-0.019	0.008	-0.027	-0.082	-0.035	0.005		-1.461
1.3	0.175	0.311	0.2	0.141	0.274	0.286	0.286	0.267	0.318	0.326	0.318	0.315	0.361	0.38	0.393	0.319	0.216	57.732		-0.012	-0.052	-0.015	-0.298	-0.195	-0.019	0.006	-0.029	-0.081	-0.036	0.003		-1.466
1.31667	0.176	0.311	0.2	0.143	0.273	0.286	0.286	0.267	0.315	0.327	0.315	0.313	0.358	0.376	0.393	0.318	0.216	313.181		-0.012	-0.05	-0.014	-0.298	-0.195	-0.019	0.003	-0.028	-0.082	-0.035	0.004		-1.47
1.33333	0.175	0.311	0.201	0.144	0.271	0.284	0.287	0.268	0.313	0.326	0.313	0.313	0.356	0.375	0.391	0.319	0.215	618.788		-0.013	-0.049	-0.015	-0.298	-0.196	-0.02	0.001	-0.029	-0.081	-0.034	0.003		-1.475
1.35	0.174	0.309	0.202	0.145	0.27	0.285	0.284	0.269	0.311	0.323	0.312	0.313	0.356	0.374	0.389	0.319	0.214	934.533		-0.014	-0.047	-0.013	-0.297	-0.196	-0.02	0	-0.029	-0.081	-0.034	0.002		-1.482
1.36667	0.175	0.308	0.202	0.146	0.27	0.284	0.283	0.268	0.31	0.323	0.31	0.313	0.356	0.373	0.387	0.318	0.211	1207.3		-0.014	-0.045	-0.014	-0.299	-0.196	-0.018	0.001	-0.028	-0.081	-0.034	0.003		-1.489
1.38333	0.176	0.306	0.2	0.144	0.268	0.283	0.285	0.267	0.31	0.321	0.309	0.315	0.355	0.372	0.385	0.318	0.209	1280.12		-0.016	-0.044	-0.014	-0.298	-0.196	-0.017	0.001	-0.027	-0.08	-0.034	0		-1.497
1.4	0.177	0.305	0.198	0.145	0.267	0.284	0.286	0.266	0.31	0.319	0.306	0.314	0.355	0.37	0.383	0.316	0.209	1308.14		-0.017	-0.043	-0.012	-0.297	-0.195	-0.015	-0.001	-0.026	-0.079	-0.035	0		-1.505
1.41667	0.177	0.304	0.195	0.145	0.266	0.283	0.288	0.264	0.308	0.32	0.304	0.314	0.355	0.369	0.383	0.316	0.211	1330.1		-0.017	-0.041	-0.013	-0.295	-0.195	-0.012	0	-0.025	-0.08	-0.035	-0.002		-1.511
1.43333	0.176	0.305	0.194	0.147	0.265	0.284	0.289	0.265	0.309	0.32	0.304	0.315	0.355	0.366	0.383	0.316	0.212	1348.37		-0.018	-0.04	-0.014	-0.293	-0.194	-0.011	-0.002	-0.024	-0.079	-0.035	-0.002		-1.517
1.45	0.175	0.305	0.194	0.148	0.264	0.284	0.288	0.266	0.31	0.318	0.304	0.315	0.357	0.366	0.383	0.315	0.213	1362.29		-0.018	-0.039	-0.014	-0.292	-0.193	-0.009	-0.002	-0.024	-0.08	-0.032	-0.001		-1.522
1.46667	0.175	0.306	0.195	0.147	0.263	0.283	0.288	0.266	0.308	0.316	0.304	0.316	0.356	0.367	0.383	0.315	0.214	1371.64		-0.019	-0.036	-0.012	-0.291	-0.191	-0.008	-0.002	-0.023	-0.079	-0.03	-0.001		-1.526
1.48333	0.175	0.307	0.196	0.147	0.262	0.281	0.288	0.267	0.308	0.314	0.307	0.317	0.356	0.365	0.78	0.313	0.214	1376.93		-0.02	-0.037	-0.011	-0.291	-0.191	-0.008	-0.001	-0.023	-0.079	-0.029	0		-1.53
1.5	0.175	0.307	0.196	0.146	0.261	0.281	0.288	0.266	0.307	0.312	0.305	0.318	0.354	0.366	107.216	0.312	0.214	1379		-0.02	-0.035	-0.009	-0.29	-0.19	-0.006	-0.001	-0.023	-0.077	-0.026	0		-1.535
1.51667	0.175	0.309	0.196	0.145	0.263	0.28	0.288	0.264	0.304	0.311	0.304	0.319	0.353	0.37	336.993	0.312	0.215	1378.63		-0.021	-0.034	-0.007	-0.29	-0.189	-0.006	-0.002	-0.023	-0.076	-0.026	0		-1.538
1.53333	0.175	0.311	0.196	0.141	0.265	0.279	0.287	0.263	0.304	0.311	0.303	0.32	0.433	4.471	584.754	0.312	0.214	1376.46		-0.02	-0.033	-0.006	-0.29	-0.189	-0.005	-0.002	-0.023	-0.076	-0.025	0		-1.543
1.55	0.175	0.313	0.197	0.139	0.265	0.279	0.287	0.26	0.303	0.312	0.301	0.32	59.778	153.708	839.543	0.312	0.215	1372.96		-0.02	-0.032	-0.004	-0.292	-0.188	-0.005	-0.004	-0.021	-0.075	-0.023	0.003		-1.547
1.56667	0.174	0.314	0.197	0.136	0.264	0.278	0.287	0.258	0.302	0.311	0.301	0.32	290.962	398.829	995.621	0.311	0.218	1368.46		-0.02	-0.032	-0.002	-0.292	-0.188	-0.005	-0.004	-0.02	-0.078	-0.02	0.004		-1.551
1.58333	0.174	0.315	0.197	0.134	0.262	0.281	0.287	0.258	0.302	0.311	0.302	0.319	559.35	662.212	1035.35	0.31	0.22	1363.21		-0.019	-0.032	0	-0.292	-0.186	-0.004	-0.004	-0.019	-0.077	-0.02	0.005		-1.557
1.6	0.175	0.315	0.196	0.135	0.261	0.281	0.289	0.256	0.301	0.359	0.303	0.318	837.012	929.075	1062.28	0.376	0.222	1357.36		-0.018	-0.029	0.002	-0.292	-0.186	-0.003	-0.005	-0.019	-0.077	-0.018	0.005		-1.562
1.61667	0.176	0.314	0.196	0.135	0.261	0.282	0.29	0.256	0.299	28.872	0.304	0.319	1059.73	1054.68	1084.94	48.433	0.222	1350.98		-0.016	-0.028	0.003	-0.291	-0.186	-0.002	-0.004	-0.019	-0.077	-0.017	0.004		-1.569
1.63333	0.177	0.315	0.196	0.133	0.262	0.283	0.29	0.256	0.298	211.272	0.304	0.319	1113.01	1086.46	1101.97	227.546	0.221	1344.16		-0.017	-0.028	0.004	-0.292	-0.187	-0.003	-0.004	-0.019	-0.076	-0.02	0.005		-1.574
1.65	0.177	0.316	0.196	0.133	0.262	0.281	0.29	0.255	0.298	436.171	0.303	0.318	1130.41	1101.09	1112.76	431.446	0.222	1336.93		-0.016	-0.027	0.003	-0.292	-0.189	-0.001	-0.003	-0.018	-0.075	-0.02	0.006		-1.579
1.66667	0.177	0.318	0.196	0.132	0.26	0.28	0.295	0.257	0.298	669.103	0.304	0.317	1139.19	1108.66	1118.48	640.174	0.222	1329.33		-0.015	-0.029	0	-0.294	-0.19	-0.001	-0.003	-0.017	-0.073	-0.021	0.006		-1.584
1.68333	0.177	0.32	0.195	0.132	0.26	0.279	5.205	0.255	0.297	876.932	0.303	0.314	1143.94	1112.46	1120.8	803.571	0.224	1321.41		-0.013	-0.029	-0.002	-0.295	-0.193	-0.001	-0.004	-0.018	-0.072	-0.024	0.008		-1.588
1.7	0.176	0.323	0.194	0.135	0.258	0.279	141.628	0.256	0.297	932.701	0.303	0.312	1146.23	1114	1120.9	838.441	0.224	1313.22		-0.011	-0.028	-0.004	-0.295	-0.195	0	-0.004	-0.018	-0.069	-0.025	0.008		-1.594
1.71667	0.177	0.33	0.193	0.136	0.256	0.279	355.342	0.255	0.309	946.953	0.305	0.349	1146.86	1113.97	1119.53	851.525	0.224	1304.8		-0.01	-0.029	-0.004	-0.296	-0.197	0	-0.007	-0.019	-0.066	-0.027	0.008		-1.597
1.73333	0.175	5.874	0.194	0.137	0.255	0.278	580.488	0.254	7.366	953.61	0.305	22.432	1146.22	1112.78	1117.11	863.361	0.223	1296.2		-0.008	-0.03	-0.004	-0.295	-0.198	-0.001	-0.006	-0.021	-0.065	-0.027	0.01		-1.599
1.75	0.176	146.873	0.195	0.137	0.253	0.277	804.738	0.254	146.2	957.05	0.305	180.162	1144.6	1110.66	1113.86	876.344	0.221	1287.49		-0.009	-0.03	-0.006	-0.295	-0.199	-0.002	-0.006	-0.022	-0.063	-0.027	0.01		-1.604
1.76667	0.176	363.603	0.195	0.137	0.252	0.275	899.599	0.255	352.854	958.588	0.308	378.506	1142.21	1107.84	1109.95	889.992	0.22	1278.69		-0.01	-0.031	-0.006	-0.296	-0.2	-0.003	-0.006	-0.026	-0.063	-0.026	0.01		-1.608
1.78333	0.175	591.484	0.195	0.137	0.251	0.274	918.36	2.645	574.793	958.848	2.321	588.498	1139.19	1104.42	1105.54	902.803	0.219	1269.77		-0.009	-0.033	-0.006	-0.297	-0.199	-0.004	-0.005	-0.027	-0.063	-0.025	0.011		-1.613
1.8	0.176	817.784	0.193	0.138	0.251	0.272	926.353	114.901	799.572	958.141	111.937	785.911	1135.6	1100.45	1100.68	913.178	0.218	1260.72		-0.01	-0.033	-0.008	-0.296	-0.199	-0.005	-0.006	-0.029	-0.064	-0.023	0.011		-1.62
1.81667	0.176	910.74	0.192	0.139	0.256	0.272	930.66	308.054	898.418	956.656	303.123	854.009	1131.49	1095.95	1095.44	920.244	0.217	1251.53		-0.01	-0.033	-0.007	-0.295	-0.198	-0.004	-0.004	-0.029	-0.065	-0.022	0.012		-1.625
1.83333	0.174	929.16	0.191	0.139	5.235	0.27	932.916	513.473	932.454	954.489	508.657	884.853	1126.9	1090.95	1089.86	924.133	0.216	1242.18		-0.009	-0.033	-0.008	-0.295	-0.195	-0.005	-0.004	-0.028	-0.065	-0.021	0.011		-1.63
1.85	0.173	937.062	0.192	0.139	128.544	0.27	933.857	720.459	952.679	951.746	722.264	905.655	1121.85	1085.51	1083.95	925.563	0.215	1232.81		-0.01	-0.032	-0.009	-0.294	-0.194	-0.004	-0.004	-0.028	-0.066	-0.021	0.012		-1.634
1.86667	0.172	941.295	0.192	0.139	321.526	0.271	933.829	819.513	963.713	948.538	836.198	917.693	1116.38	1079.69	1077.76	925.243	0.215	1223.44		-0.009	-0.031	-0.008	-0.294	-0.192	-0.004	-0.004	-0.027	-0.066	-0.024	0.013		-1.639
1.88333	0.17	943.437	0.193	0.14	526.313	0.385	933.029	838.661	969.146	944.931	873.193	923.601	1110.57	1073.6	1071.35	923.697	0.276	1214.12		-0.01	-0.032	-0.007	-0.294	-0.19	-0.005	-0.005	-0.029	-0.065	-0.025	0.013		-1.644
1.9	0.171	944.186	0.193	0.14	730.227	70.941	931.581	846.017	971.493	940.978	898.181	926.037	1104.48	1067.29	1064.73	921.258	42.935	1204.88		-0.012	-0.032	-0.008	-0.292	-0.19	-0.004	-0.004	-0.029	-0.065	-0.028	0.015		-1.647
1.91667	0.168	943.913	0.194	0.142	817.854	259.803	929.571	849.554	972.019	936.724	914.188	926.485	1098.15	1060.76	1057.91	918.128	185.466	1195.6		-0.014	-0.033	-0.007	-0.292	-0.189	-0.004	-0.002	-0.029	-0.066	-0.029	0.014		-1.651
1.93333	0.167	942.833	0.194	0.143	836.878	467.589	927.088	851.058	971.304	932.193	922.71	925.68	1091.65	1054.06	1050.97	914.465	345.964	1186.22		-0.018	-0.034	-0.007	-0.291	-0.187	-0.004	0	-0.031	-0.068	-0.029	0.011		-1.655
1.95	0.166	941.114	0.195	0.142	844.645	680.118	924.197	851.294	969.636	927.397	926.638	923.975	1085	1047.16	1043.93	910.397	509.7	1176.75		-0.022	-0.035	-0.008	-0.29	-0.185	-0.004	0.001	-0.032	-0.07	-0.031	0.009		-1.658
1.96667	0.164	938.881	0.196	0.142	848.542	824.507	920.942	850.622	967.199	922.365	927.97	921.56	1078.16	1040.1	1036.84	905.998	632.257	1167.21		-0.027	-0.035	-0.007	-0.29	-0.183	-0.004	0	-0.033	-0.069	-0.03	0.005		-1.661
1.98333	0.164	936.203	0.195	0.14	850.384	851.843	917.357	849.227	964.141	917.125	927.715	918.548	1071.19	1032.92	1029.69	901.33	655.981	1157.66		-0.029	-0.035	-0.008	-0.288	-0.18	-0.005	-0.001	-0.033	-0.069	-0.031	0.002		-1.665
2	0.166	933.105	0.193	0.14	850.954	860.941	913.455	847.229	960.583	911.677	926.356	915.04	1064.05	1025.63	1022.47	896.419	662.859	1148.19		-0.031	-0.034	-0.009	-0.288	-0.178	-0.004	-0.003	-0.033	-0.07	-0.03	-0.002		-1.668
2.01667	0.166	929.607	0.192	0.139	850.621	865.522	909.256	844.708	956.595	906.041	924.167	911.124	1056.74	1018.26	1015.14	891.285	668.004	1138.76		-0.031	-0.034	-0.007	-0.286	-0.177	-0.005	-0.004	-0.032	-0.069	-0.03	-0.006		-1.67
2.03333	0.167	925.741	0.191	0.138	849.573	867.875	904.804	841.753	952.233	900.26	921.337	906.886	1049.32	1010.8	1007.73	885.995	673.978	1129.35		-0.031	-0.034	-0.007	-0.286	-0.175	-0.006	-0.005	-0.032	-0.07	-0.03	-0.008		-1.674
2.05	0.169	921.579	0.192	0.139	847.957	868.831	900.161	838.434	947.554	894.334	918.013	902.384	1041.81	1003.24	1000.23	880.579	681.641	1119.96		-0.031	-0.034	-0.006	-0.285	-0.174	-0.007	-0.006	-0.034	-0.07	-0.03	-0.01		-1.677
2.06667	0.169	917.169	0.193	0.139	845.858	868.798	895.348	834.79	942.595	888.283	914.3	897.663	1034.24	995.573	992.63	875.041	690.812	1110.59		-0.03	-0.034	-0.005	-0.282	-0.175	-0.01	-0.007	-0.036	-0.068	-0.03	-0.01		-1.681
2.08333	0.168	912.521	0.193	0.137	843.339	867.983	890.392	830.848	937.399	882.135	910.255	892.712	1026.59	987.824	984.974	869.405	700.394	1101.22		-0.03	-0.034	-0.006	-0.282	-0.174	-0.011	-0.007	-0.036	-0.069	-0.029	-0.012		-1.683
2.1	0.168	907.661	0.193	0.138	840.455	866.535	885.308	826.613	932.003	875.88	905.915	887.52	1018.86	980.026	977.296	863.665	708.921	1091.9		-0.028	-0.033	-0.004	-0.282	-0.173	-0.013	-0.007	-0.035	-0.069	-0.03	-0.014		-1.685
2.11667	0.168	902.613	0.192	0.137	837.237	864.59	880.086	822.113	926.415	869.549	901.299	882.099	1011.07	972.211	969.632	857.821	715.226	1082.63		-0.027	-0.032	-0.004	-0.282	-0.171	-0.013	-0.008	-0.036	-0.069	-0.031	-0.015		-1.688
2.13333	0.169	897.414	0.191	0.135	833.721	862.216	874.747	817.372	920.664	863.152	896.417	876.472	1003.23	964.4	961.993	851.897	718.915	1073.39		-0.027	-0.032	-0.004	-0.282	-0.17	-0.011	-0.007	-0.035	-0.07	-0.032	-0.018		-1.689
2.15	0.17	892.079	0.192	0.135	829.955	859.459	869.321	812.419	914.777	856.712	891.292	870.687	995.356	956.584	954.364	845.89	720.308	1064.22		-0.027	-0.032	-0.005	-0.283	-0.169	-0.012	-0.009	-0.035	-0.069	-0.034	-0.019		-1.69
2.16667	0.17	886.618	0.192	0.134	825.99	856.353	863.806	807.314	908.749	850.219	885.953	864.765	987.462	948.741	946.733	839.8	719.96	1055.1		-0.028	-0.032	-0.006	-0.283	-0.169	-0.013	-0.009	-0.036	-0.07	-0.036	-0.02		-1.692
2.18333	0.171	881.024	0.193	0.134	821.856	852.915	858.195	802.093	902.6	843.648	880.425	858.749	979.565	940.843	939.091	833.66	718.396	1046.03		-0.026	-0.033	-0.007	-0.283	-0.17	-0.013	-0.009	-0.036	-0.07	-0.037	-0.021		-1.694
2.2	0.172	875.297	0.193	0.135	817.57	849.192	852.492	796.774	896.317	837.02	874.753	852.659	971.682	932.903	931.449	827.49	715.994	1036.97		-0.025	-0.033	-0.007	-0.283	-0.171	-0.016	-0.011	-0.035	-0.07	-0.038	-0.021		-1.695
2.21667	0.173	869.494	0.194	0.137	813.137	845.214	846.692	791.386	889.904	830.341	868.975	846.473	963.796	924.944	923.822	821.3	713.001	1027.97		-0.023	-0.034	-0.007	-0.282	-0.17	-0.016	-0.011	-0.036	-0.072	-0.037	-0.02		-1.697
2.23333	0.175	863.622	0.195	0.945	808.544	841.022	840.819	785.908	883.4	823.61	863.079	840.205	955.876	916.979	916.212	815.086	709.584	1018.98		-0.024	-0.035	-0.006	-0.283	-0.17	-0.017	-0.013	-0.034	-0.071	-0.036	-0.021		-1.698
2.25	0.174	857.679	0.195	53.46	803.818	836.652	834.899	780.339	876.821	816.86	857.067	833.848	947.921	909.009	908.62	808.856	705.847	1010.01		-0.022	-0.036	-0.006	-0.285	-0.17	-0.017	-0.014	-0.032	-0.072	-0.034	-0.02		-1.699
2.26667	0.173	851.675	0.205	168.585	798.929	832.12	828.948	774.676	870.191	810.124	850.935	827.397	939.939	901.057	901.062	802.576	701.848	1001.08		-0.022	-0.037	-0.005	-0.287	-0.168	-0.016	-0.016	-0.031	-0.073	-0.033	-0.02		-1.699
2.28333	0.175	845.612	4.707	301.586	793.905	827.452	822.96	768.915	863.516	803.377	844.666	820.876	931.949	893.107	893.537	796.248	697.631	992.192		-0.022	-0.037	-0.004	-0.287	-0.167	-0.016	-0.017	-0.031	-0.073	-0.033	-0.019		-1.699
2.3	0.221	839.515	78.429	442.527	788.761	822.66	816.926	763.06	856.775	796.626	838.291	814.302	923.974	885.163	886.042	789.892	693.226	983.38		-0.019	-0.037	-0.004	-0.286	-0.166	-0.016	-0.018	-0.031	-0.074	-0.032	-0.019		-1.701
2.31667	20.078	833.398	197.423	535.498	783.502	817.74	810.856	757.119	849.959	789.87	831.857	807.702	916.007	877.25	878.563	783.5	688.663	974.655		-0.017	-0.038	-0.002	-0.286	-0.164	-0.015	-0.02	-0.032	-0.074	-0.033	-0.019		-1.7
2.33333	115.515	827.24	331.054	567.342	778.187	812.685	804.764	751.119	843.075	783.082	825.384	801.079	908.044	869.355	871.074	777.106	683.97	965.994		-0.015	-0.04	-0.001	-0.287	-0.165	-0.017	-0.02	-0.034	-0.074	-0.031	-0.017		-1.703
2.35	238.504	821.015	467.688	581.85	772.8	807.51	798.634	745.092	836.137	776.283	818.88	794.472	900.108	861.476	863.558	770.723	679.18	957.382		-0.01	-0.042	0	-0.287	-0.166	-0.017	-0.021	-0.034	-0.075	-0.03	-0.017		-1.706
2.36667	373.074	814.72	538.207	587.694	767.354	802.226	792.491	739.071	829.181	769.499	812.347	787.882	892.18	853.617	856.008	764.336	674.285	948.796		-0.01	-0.046	0	-0.288	-0.169	-0.017	-0.023	-0.034	-0.076	-0.03	-0.015		-1.708
2.38333	493.071	808.405	564.662	589.632	761.868	796.861	786.329	733.064	822.237	762.723	805.783	781.285	884.258	845.759	848.43	757.922	669.294	940.248		-0.009	-0.049	0.001	-0.288	-0.172	-0.018	-0.024	-0.034	-0.077	-0.03	-0.013		-1.711
2.4	539.519	802.084	576.839	589.759	756.358	791.432	780.133	727.052	815.31	755.955	799.153	774.683	876.328	837.901	840.836	751.491	664.225	931.762		-0.009	-0.051	0	-0.287	-0.173	-0.019	-0.026	-0.034	-0.076	-0.029	-0.012		-1.714
2.41667	559.167	795.763	581.504	588.91	750.83	785.952	773.944	721.007	808.4	749.201	792.496	768.041	868.393	830.074	833.264	745.062	659.087	923.332		-0.009	-0.055	-0.001	-0.287	-0.174	-0.019	-0.026	-0.036	-0.077	-0.029	-0.012		-1.714
2.43333	567.397	789.445	582.842	587.458	745.292	780.439	767.752	714.913	801.471	742.472	785.829	761.359	860.482	822.273	825.729	738.652	653.921	914.954		-0.006	-0.057	0	-0.287	-0.173	-0.02	-0.026	-0.038	-0.077	-0.029	-0.012		-1.717
2.45	570.323	783.115	582.614	585.584	739.743	774.885	761.563	708.765	794.53	735.784	779.144	754.641	852.609	814.504	818.242	732.27	648.744	906.629		-0.008	-0.058	0	-0.288	-0.172	-0.02	-0.025	-0.04	-0.078	-0.029	-0.013		-1.718
2.46667	570.964	776.788	581.542	583.377	734.193	769.288	755.38	702.6	787.57	729.124	772.488	747.903	844.774	806.775	810.825	725.907	643.56	898.376		-0.008	-0.059	0.002	-0.288	-0.171	-0.021	-0.023	-0.042	-0.081	-0.03	-0.014		-1.719
2.48333	570.473	770.481	579.939	580.9	728.64	763.638	749.198	696.45	780.574	722.467	765.84	741.188	836.967	799.06	803.44	719.558	638.346	890.203		-0.008	-0.06	0.004	-0.287	-0.17	-0.021	-0.023	-0.043	-0.081	-0.03	-0.013		-1.721
2.5	569.309	764.176	577.956	578.214	723.065	757.929	743.025	690.32	773.583	715.805	759.198	734.523	829.193	791.387	796.078	713.215	633.082	882.105		-0.01	-0.061	0.005	-0.284	-0.17	-0.022	-0.023	-0.043	-0.081	-0.031	-0.013		-1.722
2.51667	567.685	757.864	575.671	575.351	717.451	752.153	736.863	684.203	766.608	709.136	752.551	727.9	821.444	783.757	788.747	706.87	627.776	874.058		-0.01	-0.062	0.006	-0.28	-0.169	-0.022	-0.023	-0.044	-0.082	-0.032	-0.012		-1.724
2.53333	565.73	751.547	573.145	572.341	711.771	746.318	730.725	678.08	759.664	702.497	745.898	721.318	813.745	776.151	781.428	700.526	622.448	866.018		-0.012	-0.061	0.008	-0.278	-0.169	-0.022	-0.026	-0.043	-0.081	-0.035	-0.012		-1.726
2.55	563.505	745.211	570.405	569.199	706.044	740.457	724.616	671.942	752.774	695.908	739.243	714.759	806.107	768.599	774.128	694.179	617.121	857.988		-0.013	-0.061	0.008	-0.275	-0.169	-0.023	-0.026	-0.043	-0.082	-0.035	-0.012		-1.726
2.56667	561.049	738.877	567.47	565.926	700.28	734.596	718.538	665.82	745.935	689.349	732.58	708.203	798.5	761.094	766.859	687.827	611.799	849.974		-0.013	-0.059	0.01	-0.274	-0.168	-0.024	-0.027	-0.044	-0.082	-0.035	-0.013		-1.727
2.58333	558.381	732.534	564.373	562.549	694.487	728.751	712.464	659.727	739.129	682.814	725.904	701.664	790.937	753.65	759.614	681.505	606.467	841.989		-0.013	-0.059	0.01	-0.275	-0.167	-0.025	-0.026	-0.044	-0.081	-0.035	-0.013		-1.727
2.6	555.539	726.191	561.141	559.071	688.679	722.915	706.382	653.657	732.339	676.279	719.24	695.151	783.406	746.273	752.4	675.22	601.111	834.068		-0.012	-0.057	0.009	-0.275	-0.165	-0.025	-0.024	-0.044	-0.082	-0.034	-0.014		-1.727
2.61667	552.565	719.887	557.765	555.497	682.87	717.086	700.295	647.611	725.573	669.76	712.586	688.652	775.908	738.953	745.251	668.967	595.721	826.211		-0.012	-0.056	0.01	-0.277	-0.163	-0.025	-0.023	-0.045	-0.082	-0.035	-0.014		-1.729
2.63333	549.47	713.615	554.26	551.839	677.075	711.245	694.195	641.558	718.841	663.273	705.972	682.203	768.477	731.671	738.18	662.757	590.333	818.405		-0.011	-0.053	0.01	-0.278	-0.161	-0.023	-0.021	-0.043	-0.083	-0.038	-0.012		-1.73
2.65	546.265	707.386	550.652	548.096	671.296	705.394	688.092	635.47	712.12	656.818	699.416	675.797	761.099	724.412	731.177	656.564	584.95	810.649		-0.011	-0.051	0.01	-0.279	-0.159	-0.022	-0.02	-0.042	-0.084	-0.039	-0.011		-1.731
2.66667	542.947	701.2	546.979	544.288	665.559	699.545	681.997	629.369	705.42	650.399	692.901	669.427	753.768	717.172	724.216	650.394	579.585	802.899		-0.011	-0.049	0.011	-0.278	-0.158	-0.02	-0.02	-0.041	-0.082	-0.039	-0.009		-1.732
2.68333	539.509	695.03	543.285	540.413	659.853	693.69	675.904	623.279	698.743	644.013	686.404	663.092	746.479	709.946	717.286	644.263	574.246	795.169		-0.012	-0.046	0.012	-0.279	-0.158	-0.017	-0.02	-0.041	-0.082	-0.04	-0.007		-1.732
2.7	535.965	688.856	539.56	536.471	654.179	687.814	669.827	617.228	692.084	637.649	679.922	656.755	739.236	702.758	710.369	638.155	568.908	787.497		-0.012	-0.044	0.012	-0.279	-0.157	-0.016	-0.021	-0.04	-0.079	-0.037	-0.007		-1.734
2.71667	532.324	682.679	535.78	532.467	648.543	681.94	663.783	611.247	685.447	631.317	673.46	650.423	732.044	695.631	703.484	632.056	563.572	779.888		-0.012	-0.044	0.013	-0.278	-0.158	-0.016	-0.023	-0.039	-0.079	-0.036	-0.007		-1.735
2.73333	528.615	676.495	531.915	528.419	642.928	676.078	657.767	605.326	678.834	625.02	667.035	644.104	724.916	688.557	696.654	625.972	558.216	772.353		-0.012	-0.044	0.012	-0.28	-0.157	-0.014	-0.024	-0.04	-0.079	-0.036	-0.005		-1.736
2.75	524.863	670.324	527.969	524.337	637.311	670.229	651.794	599.427	672.237	618.738	660.666	637.78	717.85	681.559	689.865	619.889	552.852	764.87		-0.013	-0.046	0.012	-0.28	-0.156	-0.015	-0.023	-0.041	-0.079	-0.036	-0.005		-1.738
2.76667	521.077	664.193	523.957	520.233	631.682	664.413	645.87	593.525	665.66	612.464	654.333	631.457	710.818	674.626	683.126	613.815	547.49	757.413		-0.014	-0.047	0.012	-0.28	-0.157	-0.015	-0.024	-0.043	-0.081	-0.037	-0.002		-1.74
2.78333	517.266	658.085	519.883	516.108	626.055	658.611	639.985	587.622	659.125	606.202	648.041	625.157	703.818	667.74	676.416	607.776	542.135	749.98		-0.014	-0.049	0.011	-0.281	-0.157	-0.014	-0.024	-0.043	-0.081	-0.037	0		-1.741
2.8	513.41	652.011	515.766	511.95	620.444	652.813	634.118	581.713	652.637	599.968	641.766	618.892	696.859	660.909	669.736	601.779	536.803	742.599		-0.015	-0.05	0.01	-0.28	-0.159	-0.014	-0.026	-0.043	-0.082	-0.038	0.001		-1.743
2.81667	509.507	645.972	511.611	507.768	614.852	647.022	628.263	575.808	646.206	593.784	635.488	612.68	689.933	654.133	663.1	595.822	531.48	735.285		-0.014	-0.052	0.008	-0.28	-0.159	-0.015	-0.028	-0.042	-0.085	-0.038	0.003		-1.743
2.83333	505.567	639.957	507.437	503.557	609.287	641.238	622.402	569.905	639.808	587.659	629.211	606.53	683.073	647.419	656.515	589.928	526.165	728.036		-0.014	-0.053	0.007	-0.28	-0.159	-0.015	-0.03	-0.041	-0.086	-0.039	0.004		-1.744
2.85	501.596	633.959	503.261	499.322	603.737	635.458	616.544	564.008	633.417	581.579	622.936	600.42	676.266	640.752	649.998	584.079	520.858	720.853		-0.013	-0.052	0.005	-0.28	-0.159	-0.015	-0.032	-0.041	-0.088	-0.039	0.005		-1.745
2.86667	497.595	627.985	499.08	495.078	598.18	629.701	610.717	558.138	627.043	575.534	616.663	594.34	669.503	634.112	643.543	578.266	515.551	713.73		-0.011	-0.052	0.004	-0.281	-0.158	-0.017	-0.032	-0.041	-0.089	-0.039	0.007		-1.747
2.88333	493.585	622.029	494.892	490.809	592.631	623.967	604.927	552.312	620.701	569.518	610.42	588.299	662.781	627.498	637.116	572.485	510.252	706.667		-0.01	-0.052	0.003	-0.282	-0.159	-0.017	-0.031	-0.041	-0.089	-0.039	0.007		-1.749
2.9	489.538	616.102	490.685	486.526	587.099	618.254	599.164	546.521	614.397	563.537	604.227	582.282	656.09	620.913	630.694	566.727	504.958	699.661		-0.011	-0.052	0.001	-0.284	-0.159	-0.017	-0.031	-0.041	-0.089	-0.038	0.008		-1.675
2.91667	485.473	610.219	486.465	482.254	581.572	612.562	593.425	540.754	608.149	557.589	598.075	576.294	649.452	614.36	624.287	560.992	499.672	692.704		-0.013	-0.051	0	-0.283	-0.159	-0.015	-0.03	-0.043	-0.089	-0.037	0.009		15.881
2.93333	481.395	604.382	482.247	477.983	576.067	606.884	587.724	534.996	601.942	551.676	591.974	570.331	642.868	607.854	617.906	555.283	494.408	685.774		-0.013	-0.051	-0.001	-0.284	-0.159	-0.016	-0.029	-0.044	-0.091	-0.037	0.011		103.958
2.95	477.28	598.584	478.013	473.726	570.594	601.223	582.066	529.249	595.756	545.783	585.915	564.387	636.321	601.386	611.579	549.594	489.15	678.862		-0.017	-0.05	-0.003	-0.283	-0.161	-0.014	-0.029	-0.045	-0.092	-0.036	0.012		221.26
2.96667	473.148	592.818	473.758	469.465	565.161	595.578	576.467	523.537	589.61	539.906	579.878	558.472	629.815	594.942	605.323	543.92	483.926	671.971		-0.018	-0.048	-0.004	-0.282	-0.161	-0.013	-0.029	-0.047	-0.092	-0.035	0.013		346.291
2.98333	468.988	587.087	469.472	465.176	559.768	589.972	570.928	517.869	583.505	534.056	573.867	552.593	623.342	588.547	599.115	538.268	478.736	665.103		-0.022	-0.047	-0.004	-0.282	-0.162	-0.014	-0.029	-0.048	-0.092	-0.035	0.014		456.677
3	464.804	581.381	465.155	460.864	554.418	584.388	565.435	512.234	577.448	528.227	567.878	546.747	616.91	582.204	592.943	532.635	473.563	658.262		-0.024	-0.047	-0.004	-0.282	-0.163	-0.013	-0.027	-0.048	-0.093	-0.034	0.014		498.105
3.01667	460.62	575.699	460.838	456.535	549.1	578.825	559.957	506.616	571.431	522.43	561.922	540.928	610.542	575.914	586.815	527.025	468.425	651.463		-0.025	-0.047	-0.004	-0.284	-0.162	-0.013	-0.029	-0.048	-0.093	-0.032	0.015		511.275
3.03333	456.445	570.037	456.539	452.208	543.783	573.284	554.492	501.018	565.439	516.661	556.012	535.135	604.232	569.676	580.737	521.445	463.293	644.757		-0.025	-0.048	-0.003	-0.285	-0.162	-0.015	-0.03	-0.048	-0.094	-0.032	0.015		517.249
3.05	452.281	564.416	452.263	447.889	538.472	567.748	549.034	495.459	559.466	510.923	550.142	529.358	597.958	563.466	574.722	515.905	458.169	638.139		-0.025	-0.049	-0.004	-0.285	-0.163	-0.015	-0.032	-0.046	-0.096	-0.032	0.015		520.781
3.06667	448.121	558.831	447.994	443.584	533.153	562.228	543.583	489.925	553.522	505.228	544.289	523.599	591.715	557.281	568.762	510.41	453.065	631.602		-0.027	-0.051	-0.005	-0.286	-0.164	-0.016	-0.034	-0.047	-0.096	-0.033	0.017		522.999
3.08333	443.945	553.296	443.721	439.302	527.829	556.722	538.155	484.434	547.616	499.584	538.454	517.866	585.482	551.122	562.84	504.976	447.981	625.129		-0.028	-0.053	-0.005	-0.287	-0.166	-0.017	-0.033	-0.045	-0.095	-0.034	0.018		524.396
3.1	439.749	547.8	439.44	435.042	522.519	551.246	532.739	478.966	541.742	493.997	532.632	512.169	579.257	544.986	556.933	499.606	442.92	618.674		-0.029	-0.056	-0.005	-0.288	-0.169	-0.017	-0.034	-0.045	-0.094	-0.036	0.022		525.257
3.11667	435.533	542.315	435.156	430.801	517.226	545.799	527.336	473.512	535.903	488.435	526.838	506.514	573.054	538.888	551.049	494.283	437.881	612.234		-0.031	-0.056	-0.005	-0.288	-0.17	-0.017	-0.033	-0.044	-0.094	-0.037	0.024		525.739
3.13333	431.32	536.845	430.882	426.587	511.958	540.378	521.953	468.108	530.081	482.898	521.088	500.903	566.883	532.843	545.2	488.97	432.868	605.829		-0.031	-0.057	-0.004	-0.288	-0.171	-0.017	-0.034	-0.043	-0.094	-0.037	0.025		525.943
3.15	427.13	531.379	426.621	422.363	506.73	534.981	516.601	462.736	524.284	477.369	515.381	495.341	560.761	526.846	539.391	483.669	427.889	599.454		-0.031	-0.057	-0.003	-0.288	-0.173	-0.017	-0.033	-0.041	-0.093	-0.039	0.029		525.928
3.16667	422.947	525.94	422.348	418.137	501.558	529.606	511.3	457.406	518.53	471.851	509.708	489.806	554.701	520.899	533.624	478.372	422.91	593.106		-0.032	-0.056	0	-0.287	-0.171	-0.016	-0.029	-0.04	-0.094	-0.04	0.033		525.73
3.18333	418.781	520.549	418.079	413.903	496.461	524.261	506.062	452.11	512.819	466.381	504.062	484.315	548.704	514.997	527.885	473.082	417.943	586.787		-0.031	-0.057	0.001	-0.288	-0.171	-0.016	-0.029	-0.041	-0.093	-0.04	0.039		525.351
3.2	414.614	515.207	413.816	409.66	491.412	518.962	500.892	446.837	507.147	460.956	498.453	478.863	542.749	509.127	522.17	467.831	412.987	580.51		-0.031	-0.057	0.001	-0.287	-0.169	-0.015	-0.027	-0.042	-0.093	-0.039	0.047		524.802
3.21667	410.436	509.912	409.571	405.433	486.403	513.704	495.778	441.584	501.504	455.596	492.87	473.428	536.827	503.294	516.486	462.607	408.05	574.296		-0.031	-0.057	0.003	-0.286	-0.169	-0.014	-0.027	-0.041	-0.093	-0.037	0.054		524.099
3.23333	406.277	504.655	405.365	401.207	481.415	508.482	490.678	436.352	495.887	450.293	487.312	468.026	530.928	497.503	510.847	457.415	403.155	568.154		-0.03	-0.058	0.001	-0.285	-0.169	-0.013	-0.028	-0.041	-0.091	-0.037	0.063		523.271
3.25	402.126	499.435	401.177	396.998	476.421	503.289	485.594	431.158	490.279	445.026	481.797	462.625	525.046	491.737	505.256	452.264	398.299	562.072		-0.029	-0.055	0.001	-0.285	-0.17	-0.012	-0.028	-0.04	-0.091	-0.039	0.076		522.361
3.26667	398.006	494.246	397.019	392.795	471.445	498.122	480.527	426.003	484.709	439.773	476.321	457.234	519.19	486.021	499.706	447.146	393.47	556.041		-0.029	-0.052	0.002	-0.287	-0.17	-0.013	-0.028	-0.039	-0.091	-0.039	0.091		521.381
3.28333	393.91	489.055	392.864	388.615	466.481	492.983	475.474	420.891	479.181	434.533	470.89	451.874	513.367	480.355	494.195	442.049	388.648	550.045		-0.028	-0.051	0.002	-0.289	-0.172	-0.013	-0.029	-0.041	-0.091	-0.041	0.106		520.326
3.3	389.838	483.881	388.718	384.471	461.528	487.86	470.466	415.821	473.686	429.34	465.496	446.549	507.577	474.721	488.694	436.972	383.855	544.07		-0.027	-0.049	0.003	-0.29	-0.172	-0.011	-0.03	-0.042	-0.09	-0.041	0.123		519.192
3.31667	385.788	478.728	384.583	380.353	456.611	482.774	465.495	410.789	468.247	424.182	460.12	441.268	501.841	469.132	483.223	431.924	379.073	538.127		-0.028	-0.049	0.004	-0.29	-0.173	-0.012	-0.03	-0.045	-0.088	-0.041	0.138		517.976
3.33333	381.75	473.603	380.449	376.262	451.744	477.719	460.564	405.781	462.836	419.068	454.764	436.045	496.178	463.563	477.784	426.913	374.317	532.214		-0.027	-0.047	0.003	-0.288	-0.173	-0.01	-0.031	-0.046	-0.086	-0.042	0.154		516.702
3.35	377.719	468.546	376.321	372.185	446.933	472.689	455.674	400.804	457.464	413.989	449.437	430.888	490.56	458.015	472.371	421.919	369.595	526.34		-0.026	-0.045	0.004	-0.285	-0.173	-0.009	-0.03	-0.048	-0.084	-0.042	0.169		515.388
3.36667	373.69	463.531	372.201	368.112	442.164	467.695	450.822	395.847	452.146	408.93	444.149	425.772	484.996	452.514	467.008	416.949	364.906	520.522		-0.025	-0.043	0.005	-0.285	-0.173	-0.01	-0.03	-0.049	-0.082	-0.041	0.181		514.032
3.38333	369.665	458.551	368.09	364.041	437.413	462.716	445.996	390.905	446.88	403.901	438.893	420.685	479.465	447.072	461.665	411.993	360.254	514.758		-0.023	-0.042	0.006	-0.283	-0.173	-0.009	-0.03	-0.05	-0.081	-0.04	0.19		512.621
3.4	365.648	453.608	363.988	359.974	432.67	457.758	441.178	385.99	441.65	398.909	433.679	415.61	473.94	441.684	456.347	407.063	355.631	509.04		-0.021	-0.04	0.009	-0.282	-0.172	-0.008	-0.031	-0.051	-0.08	-0.038	0.195		511.147
3.41667	361.648	448.701	359.901	355.91	427.953	452.839	436.372	381.099	436.441	393.949	428.519	410.543	468.447	436.347	451.061	402.184	351.028	503.359		-0.02	-0.04	0.01	-0.282	-0.171	-0.007	-0.034	-0.051	-0.078	-0.037	0.197		509.62
3.43333	357.669	443.83	355.834	351.845	423.261	447.965	431.592	376.242	431.26	389.009	423.388	405.491	462.978	431.053	445.808	397.356	346.438	497.71		-0.019	-0.041	0.011	-0.28	-0.17	-0.006	-0.036	-0.052	-0.078	-0.037	0.192		508.055
3.45	353.702	438.991	351.783	347.786	418.628	443.132	426.849	371.422	426.101	384.12	418.298	400.478	457.547	425.776	440.585	392.56	341.861	492.08		-0.018	-0.039	0.013	-0.277	-0.169	-0.006	-0.035	-0.051	-0.078	-0.036	0.184		506.458
3.46667	349.733	434.173	347.757	343.743	414.041	438.331	422.137	366.644	420.969	379.266	413.229	395.501	452.17	420.517	435.395	387.771	337.299	486.473		-0.019	-0.04	0.016	-0.278	-0.169	-0.008	-0.035	-0.053	-0.077	-0.035	0.173		504.825
3.48333	345.759	429.396	343.756	339.724	409.482	433.55	417.473	361.894	415.867	374.453	408.184	390.554	446.847	415.274	430.251	383.001	332.762	480.908		-0.017	-0.039	0.016	-0.276	-0.169	-0.007	-0.033	-0.053	-0.079	-0.034	0.16		503.144
3.5	341.777	424.646	339.769	335.731	404.949	428.8	412.846	357.167	410.794	369.68	403.183	385.652	441.557	410.055	425.138	378.239	328.255	475.378		-0.016	-0.036	0.017	-0.275	-0.17	-0.008	-0.033	-0.053	-0.077	-0.032	0.146		501.419
3.51667	337.788	419.932	335.788	331.761	400.431	424.056	408.259	352.463	405.752	364.935	398.224	380.785	436.288	404.872	420.055	373.498	323.781	469.894		-0.015	-0.034	0.015	-0.275	-0.172	-0.008	-0.033	-0.053	-0.077	-0.032	0.133		499.656
3.53333	333.811	415.252	331.807	327.807	395.938	419.341	403.711	347.778	400.753	360.215	393.302	375.948	431.054	399.749	414.996	368.787	319.332	464.442		-0.012	-0.031	0.015	-0.275	-0.174	-0.007	-0.032	-0.053	-0.076	-0.032	0.118		497.861
3.55	329.855	410.586	327.824	323.866	391.469	414.657	399.194	343.128	395.79	355.52	388.39	371.141	425.848	394.684	409.959	364.094	314.908	458.997		-0.01	-0.027	0.016	-0.275	-0.174	-0.009	-0.031	-0.055	-0.076	-0.033	0.105		496.043
3.56667	325.932	405.948	323.86	319.923	387.035	410.012	394.706	338.515	390.841	350.844	383.509	366.365	420.688	389.66	404.954	359.422	310.509	453.571		-0.008	-0.02	0.017	-0.275	-0.173	-0.008	-0.03	-0.055	-0.077	-0.033	0.096		494.2
3.58333	322.038	401.344	319.918	315.987	382.631	405.424	390.237	333.941	385.916	346.193	378.65	361.617	415.582	384.682	400.001	354.769	306.144	448.177		-0.006	-0.012	0.02	-0.275	-0.172	-0.008	-0.029	-0.055	-0.077	-0.032	0.085		492.34
3.6	318.157	396.784	316.006	312.056	378.262	400.88	385.803	329.4	381.021	341.577	373.827	356.899	410.509	379.725	395.096	350.144	301.814	442.834		-0.004	-0.003	0.019	-0.274	-0.171	-0.009	-0.026	-0.056	-0.078	-0.032	0.075		490.463
3.61667	314.286	392.251	312.114	308.146	373.937	396.37	381.393	324.886	376.166	337.002	369.049	352.205	405.462	374.786	390.214	345.552	297.5	437.544		-0.002	0.008	0.021	-0.272	-0.169	-0.008	-0.021	-0.056	-0.075	-0.032	0.069		488.581
3.63333	310.423	387.746	308.238	304.27	369.658	391.868	377.013	320.382	371.357	332.471	364.299	347.54	400.445	369.872	385.362	340.989	293.21	432.305		0.002	0.019	0.024	-0.273	-0.17	-0.008	-0.015	-0.056	-0.074	-0.031	0.061		486.67
3.65	306.594	383.273	304.389	300.405	365.407	387.386	372.658	315.891	366.592	327.973	359.577	342.906	395.446	364.988	380.527	336.467	288.955	427.113		0.005	0.032	0.027	-0.27	-0.168	-0.005	-0.007	-0.054	-0.07	-0.031	0.056		484.708
3.66667	302.801	378.83	300.551	296.551	361.165	382.93	368.341	311.418	361.854	323.499	354.876	338.299	390.465	360.143	375.721	331.986	284.732	421.927		0.01	0.048	0.034	-0.269	-0.166	-0.002	0.002	-0.051	-0.066	-0.028	0.052		482.712
3.68333	299.016	374.427	296.725	292.708	356.924	378.51	364.05	306.98	357.141	319.035	350.198	333.726	385.531	355.344	370.951	327.553	280.546	416.757		0.015	0.063	0.041	-0.269	-0.165	0.002	0.013	-0.047	-0.063	-0.025	0.048		480.673
3.7	295.23	370.062	292.917	288.895	352.685	374.125	359.79	302.594	352.45	314.589	345.556	329.181	380.643	350.59	366.219	323.164	276.383	411.592		0.021	0.08	0.049	-0.265	-0.163	0.007	0.025	-0.043	-0.057	-0.02	0.046		478.631
3.71667	291.436	365.719	289.129	285.113	348.459	369.767	355.557	298.24	347.79	310.169	340.955	324.668	375.804	345.877	361.516	318.798	272.223	406.433		0.029	0.094	0.058	-0.264	-0.161	0.012	0.042	-0.039	-0.05	-0.013	0.045		476.597
3.73333	287.65	361.384	285.359	281.359	344.262	365.423	351.34	293.918	343.166	305.796	336.395	320.175	371.009	341.194	356.841	314.444	268.07	401.321		0.041	0.106	0.068	-0.262	-0.161	0.02	0.062	-0.034	-0.045	-0.004	0.046		474.554
3.75	283.882	357.058	281.603	277.62	340.096	361.087	347.143	289.632	338.57	301.46	331.862	315.709	366.241	336.53	352.195	310.095	263.948	396.255		0.055	0.115	0.078	-0.259	-0.16	0.028	0.085	-0.027	-0.037	0.007	0.047		472.503
3.76667	280.144	352.742	277.856	273.894	335.968	356.765	342.958	285.369	334.006	297.147	327.351	311.262	361.494	331.88	347.576	305.763	259.868	391.238		0.072	0.119	0.087	-0.255	-0.159	0.039	0.11	-0.02	-0.027	0.019	0.047		470.435
3.78333	276.432	348.44	274.116	270.19	331.869	352.459	338.782	281.127	329.463	292.857	322.85	306.851	356.781	327.252	342.994	301.443	255.824	386.272		0.088	0.12	0.095	-0.25	-0.157	0.049	0.133	-0.01	-0.015	0.033	0.049		468.349
3.8	272.747	344.158	270.399	266.512	327.793	348.174	334.615	276.909	324.95	288.597	318.363	302.484	352.107	322.65	338.436	297.134	251.831	381.352		0.103	0.118	0.103	-0.244	-0.154	0.061	0.154	0.002	0.001	0.048	0.052		466.255
3.81667	269.087	339.893	266.704	262.875	323.733	343.908	330.45	272.694	320.455	284.367	313.903	298.14	347.471	318.081	333.904	292.848	247.869	376.462		0.119	0.113	0.107	-0.238	-0.151	0.075	0.171	0.015	0.018	0.063	0.058		464.139
3.83333	265.452	335.657	263.046	259.255	319.671	339.661	326.298	268.489	315.986	280.176	309.483	293.826	342.869	313.553	329.393	288.597	243.93	371.595		0.132	0.105	0.108	-0.231	-0.146	0.086	0.185	0.031	0.037	0.079	0.065		462.005
3.85	261.837	331.458	259.41	255.655	315.623	335.447	322.165	264.327	311.544	276.017	305.114	289.545	338.283	309.065	324.909	284.393	239.999	366.747		0.145	0.093	0.107	-0.221	-0.14	0.094	0.194	0.046	0.057	0.093	0.075		459.865
3.86667	258.227	327.303	255.806	252.078	311.586	331.268	318.057	260.204	307.137	271.878	300.777	285.284	333.71	304.621	320.455	280.237	236.066	361.919		0.156	0.079	0.103	-0.209	-0.135	0.1	0.197	0.063	0.076	0.103	0.089		457.722
3.88333	254.635	323.184	252.243	248.513	307.573	327.125	313.989	256.115	302.766	267.764	296.455	281.051	329.15	300.198	316.039	276.119	232.135	357.123		0.161	0.064	0.097	-0.197	-0.128	0.103	0.195	0.078	0.093	0.111	0.106		455.585
3.9	251.063	319.08	248.705	244.968	303.601	323.011	309.955	252.071	298.404	263.69	292.151	276.842	324.615	295.785	311.663	272.022	228.214	352.362		0.163	0.05	0.09	-0.186	-0.123	0.103	0.185	0.089	0.106	0.114	0.129		453.455
3.91667	247.51	314.989	245.187	241.443	299.651	318.901	305.97	248.043	294.061	259.644	287.871	272.648	320.109	291.392	307.328	267.941	224.316	347.638		0.16	0.039	0.081	-0.176	-0.118	0.104	0.172	0.099	0.113	0.112	0.154		451.336
3.93333	243.985	310.904	241.673	237.93	295.729	314.796	302.018	244.022	289.744	255.613	283.616	268.479	315.645	287.027	303.028	263.89	220.457	342.949		0.152	0.027	0.072	-0.167	-0.112	0.1	0.156	0.104	0.116	0.106	0.184		449.227
3.95	240.479	306.847	238.155	234.423	291.833	310.698	298.081	240	285.465	251.606	279.39	264.354	311.225	282.702	298.735	259.865	216.676	338.29		0.142	0.017	0.066	-0.159	-0.105	0.094	0.136	0.106	0.116	0.096	0.215		447.122
3.96667	236.979	302.827	234.636	230.925	287.969	306.628	294.165	235.977	281.235	247.611	275.19	260.266	306.855	278.423	294.451	255.86	212.933	333.662		0.127	0.009	0.063	-0.155	-0.094	0.088	0.117	0.104	0.11	0.086	0.249		445.018
3.98333	233.482	298.827	231.131	227.439	284.126	302.594	290.273	231.964	277.041	243.626	271.004	256.206	302.531	274.18	290.189	251.892	209.219	329.058		0.111	0.002	0.068	-0.153	-0.066	0.077	0.097	0.099	0.101	0.071	0.286		442.909
4	229.989	294.854	227.648	223.978	280.302	298.589	286.417	227.967	272.865	239.649	266.853	252.183	298.221	269.955	285.957	247.951	205.519	324.475		0.094	-0.004	0.099	-0.152	0.022	0.067	0.077	0.089	0.087	0.057	0.32		440.782
4.01667	226.511	290.91	224.196	220.55	276.499	294.611	282.598	223.99	268.697	235.673	262.758	248.184	293.925	265.757	281.762	244.03	201.786	319.907		0.075	-0.01	0.205	-0.15	0.293	0.056	0.06	0.079	0.071	0.044	0.353		438.642
4.03333	223.059	286.995	220.773	217.197	272.721	290.663	278.806	220.059	264.552	231.708	258.699	244.201	289.648	261.592	277.6	240.119	198.055	315.361		0.06	-0.015	0.537	-0.128	1.079	0.044	0.044	0.064	0.055	0.031	0.38		436.492
4.05	219.66	283.114	217.419	213.885	268.979	286.746	275.026	216.191	260.436	227.764	254.675	240.226	285.387	257.442	273.458	236.207	194.332	310.844		0.045	-0.018	1.455	-0.05	3.067	0.034	0.031	0.048	0.039	0.019	0.401		434.334
4.06667	216.334	279.258	214.095	210.597	265.276	282.858	271.258	212.359	256.344	223.846	250.679	236.25	281.154	253.326	269.328	232.3	190.625	306.374		0.033	-0.021	3.667	0.207	7.198	0.024	0.022	0.033	0.025	0.01	0.416		432.181
4.08333	213.04	275.418	210.79	207.322	261.607	278.998	267.504	208.567	252.295	219.983	246.695	232.272	276.954	249.248	265.23	228.411	186.94	301.947		0.025	-0.022	8.054	0.959	13.938	0.017	0.013	0.017	0.01	0.001	0.423		430.031
4.1	209.77	271.6	207.498	204.014	257.949	275.162	263.785	204.785	248.28	216.181	242.716	228.296	272.78	245.201	261.173	224.556	183.279	297.542		0.017	-0.022	14.921	2.855	22.552	0.01	0.006	0.006	-0.005	-0.007	0.422		427.874
4.11667	206.492	267.798	204.178	200.707	254.317	271.35	260.102	200.985	244.28	212.41	238.738	224.336	268.639	241.175	257.148	220.747	179.656	293.165		0.012	-0.021	23.426	6.797	31.37	0.006	0	-0.004	-0.017	-0.011	0.411		425.723
4.13333	203.183	264.028	200.87	197.413	250.715	267.564	256.451	197.201	240.288	208.666	234.76	220.422	264.547	237.148	253.175	217.021	176.058	288.812		0.015	-0.019	31.899	13.272	38.545	0.005	-0.005	-0.01	-0.028	-0.015	0.395		423.592
4.15	199.88	260.29	197.583	194.135	247.143	263.813	252.842	193.427	236.293	204.923	230.785	216.579	260.493	233.113	249.246	213.336	172.489	284.483		0.038	-0.015	38.607	21.622	42.946	0.01	-0.007	-0.011	-0.035	-0.018	0.377		421.471
4.16667	196.592	256.583	194.32	190.871	243.59	260.079	249.255	189.666	232.298	201.166	226.829	212.777	256.463	229.071	245.343	209.681	168.946	280.181		0.135	-0.003	42.597	30.267	44.677	0.035	-0.009	0.007	-0.041	-0.019	0.371		419.352
4.18333	193.328	252.923	191.069	187.628	240.045	256.363	245.683	185.926	228.32	197.435	222.894	209.009	252.466	225.035	241.454	206.047	165.418	275.915		0.46	0.033	44.066	37.402	44.551	0.119	-0.008	0.089	-0.045	-0.017	0.422		417.218
4.2	190.088	249.292	187.829	184.407	236.488	252.681	242.122	182.216	224.362	193.735	219.029	205.248	248.489	221.03	237.561	202.388	161.918	271.675		1.44	0.142	43.808	41.872	43.343	0.368	-0.006	0.362	-0.041	-0.002	0.683		415.057
4.21667	186.876	245.679	184.601	181.219	232.923	249.024	238.567	178.544	220.451	190.065	215.217	201.469	244.529	217.098	233.663	198.75	158.442	267.471		3.964	0.459	42.533	43.714	41.533	1.06	-0.005	1.196	-0.02	0.05	1.63		412.885
4.23333	183.683	242.069	181.392	178.065	229.373	245.39	235.019	174.91	216.606	186.425	211.437	197.706	240.579	213.208	229.776	195.137	154.997	263.318		9.144	1.328	40.687	43.675	39.385	2.767	-0.001	3.399	0.061	0.217	4.387		410.715
4.25	180.511	238.458	178.211	174.932	225.851	241.774	231.483	171.32	212.795	182.808	207.682	193.963	236.633	209.36	225.908	191.552	151.597	259.193		17.266	3.428	38.512	42.522	37.034	6.318	0.005	8.098	0.317	0.714	10.464		408.554
4.26667	177.355	234.845	175.051	171.823	222.358	238.164	227.961	167.756	209.014	179.214	203.904	190.241	232.698	205.539	222.07	187.996	148.241	255.095		27.147	7.649	36.147	40.748	34.582	12.252	0.014	15.793	1.047	2.039	20.201		406.415
4.28333	174.211	231.247	171.919	168.727	218.933	234.559	224.46	164.219	205.237	175.644	200.121	186.544	228.777	201.703	218.311	184.465	144.929	251.03		36.718	14.369	33.688	38.616	32.066	20.103	0.027	25.525	2.884	5.054	31.955		404.303
4.3	171.09	227.679	168.802	165.643	215.557	230.962	220.977	160.71	201.439	172.108	196.357	182.87	224.876	197.884	214.611	180.963	141.654	246.988		43.958	22.823	31.162	36.281	29.51	28.478	0.043	35.307	6.744	10.564	43.146		402.207
4.31667	167.984	224.144	165.694	162.581	212.207	227.378	217.573	157.228	197.657	168.605	192.619	179.227	220.999	194.079	210.957	177.49	138.399	242.965		47.946	31.392	28.608	33.843	26.945	35.664	0.064	43.048	13.192	18.443	51.281		400.101
4.33333	164.902	220.641	162.604	159.541	208.887	223.815	214.22	153.787	193.899	165.138	188.907	175.606	217.188	190.287	207.338	174.043	135.167	238.949		49.185	38.315	26.038	31.333	24.363	40.442	0.089	47.589	21.649	27.412	55.387		397.977
4.35	161.847	217.207	159.524	156.529	205.557	220.288	210.906	150.398	190.164	161.718	185.223	172.015	213.407	186.515	203.704	170.628	131.954	234.937		48.703	42.568	23.452	28.789	21.79	42.67	0.119	49.242	30.555	35.618	56.389		395.83
4.36667	158.815	213.806	156.469	153.548	202.222	216.836	207.625	147.063	186.46	158.334	181.567	168.446	209.659	182.771	200.065	167.233	128.776	230.931		47.285	44.276	20.881	26.233	19.248	42.971	0.156	49.021	38.066	41.495	55.622		393.686
4.38333	155.807	210.435	153.447	150.6	198.905	213.423	204.314	143.779	182.789	154.994	177.936	164.893	205.942	179.069	196.436	163.867	125.638	226.945		45.366	44.208	18.353	23.661	16.78	42.088	0.2	47.764	42.936	44.558	53.942		391.561
4.4	152.83	207.091	150.46	147.678	195.599	210.043	201.001	140.531	179.152	151.702	174.335	161.37	202.208	175.411	192.826	160.531	122.55	222.989		43.164	43.094	15.933	21.11	14.448	40.527	0.254	45.957	45.112	45.361	51.809		389.455
4.41667	149.88	203.728	147.507	144.775	192.301	206.678	197.695	137.308	175.544	148.459	170.762	157.875	198.495	171.799	189.234	157.227	119.514	219.107		40.793	41.391	13.755	18.596	12.411	38.578	0.334	43.844	45.335	44.756	49.418		387.359
4.43333	146.95	200.376	144.578	141.887	189.01	203.283	194.406	134.105	171.975	145.263	167.213	154.42	194.807	168.218	185.665	153.965	116.523	215.301		38.302	39.351	12.164	16.166	11.068	36.405	0.483	41.554	44.394	43.355	46.872		385.264
4.45	144.044	197.032	141.661	139.002	185.734	199.899	191.139	130.934	168.43	142.112	163.697	151.017	191.137	164.66	182.123	150.752	113.579	211.549		35.735	37.107	11.967	13.894	11.294	34.113	0.819	39.148	42.801	41.507	44.231		383.167
4.46667	141.15	193.702	138.749	136.121	182.481	196.525	187.895	127.804	164.91	138.992	160.217	147.667	187.483	161.126	178.611	147.589	110.679	207.842		33.117	34.761	14.593	11.969	14.532	31.744	1.64	36.66	40.846	39.401	41.501		381.064
4.48333	138.265	190.384	135.839	133.249	179.261	193.17	184.672	124.717	161.427	135.901	156.774	144.366	183.85	157.619	175.126	144.468	107.828	204.137		30.453	32.349	21.218	10.848	21.711	29.326	3.514	34.133	38.672	37.13	38.702		378.957
4.5	135.393	187.089	132.935	130.4	176.067	189.831	181.467	121.688	157.978	132.843	153.373	141.104	180.246	154.153	171.675	141.381	105.037	200.431		27.77	29.894	31.285	11.504	31.977	26.883	7.206	31.57	36.362	34.772	35.858		376.853
4.51667	132.532	183.819	130.053	127.577	172.905	186.509	178.279	118.705	154.583	129.825	150.017	137.87	176.674	150.743	168.25	138.313	102.317	196.75		25.066	27.429	42.682	15.371	43.131	24.415	13.124	28.982	33.979	32.359	32.98		374.757
4.53333	129.693	180.582	127.196	124.783	169.766	183.211	175.105	115.773	151.251	126.861	146.706	134.651	173.148	147.393	164.836	135.26	99.667	193.102		22.361	24.947	52.79	23.11	52.634	21.945	20.721	26.389	31.539	29.905	30.085		372.674
4.55	126.873	177.379	124.358	122.02	166.637	179.941	171.96	112.896	147.985	123.949	143.439	131.463	169.661	144.099	161.446	132.234	97.092	189.492		19.705	22.469	59.64	33.582	58.811	19.494	28.648	23.781	29.062	27.438	27.223		370.6
4.56667	124.07	174.202	121.549	119.276	163.528	176.697	168.841	110.072	144.776	121.097	140.205	128.308	166.201	140.85	158.07	129.251	94.578	185.924		17.21	20.018	63.109	44.507	61.806	17.088	35.316	21.196	26.568	24.952	24.474		368.516
4.58333	121.293	171.055	118.757	116.552	160.43	173.484	165.743	107.309	141.608	118.297	137.001	125.192	162.773	137.635	154.718	126.32	92.122	182.4		15.148	17.61	64.31	53.432	62.749	14.771	39.668	18.676	24.051	22.467	22.09		366.421
4.6	118.531	167.92	115.984	113.843	157.352	170.291	162.677	104.61	138.47	115.541	133.823	122.13	159.37	134.449	151.407	123.449	89.782	178.928		14.236	15.284	64.283	58.977	62.585	12.632	41.641	16.322	21.542	20.003	20.739		364.321
4.61667	115.789	164.797	113.233	111.147	154.295	167.106	159.627	101.98	135.355	112.833	130.678	119.109	156.005	131.305	148.137	120.644	87.511	175.504		15.975	13.101	63.63	61.545	61.854	10.875	41.827	14.359	19.062	17.586	21.798		362.223
4.63333	113.073	161.693	110.499	108.474	151.272	163.937	156.597	99.414	132.275	110.168	127.574	116.137	152.693	128.21	144.905	117.894	85.316	172.139		21.959	11.204	62.65	62.256	60.831	9.987	40.909	13.359	16.656	15.262	26.903		360.15
4.65	110.372	158.61	107.788	105.832	148.283	160.784	153.592	96.914	129.249	107.556	124.511	113.215	149.44	125.171	141.711	115.2	83.192	168.829		32.062	9.924	61.487	61.978	59.644	11.002	39.357	14.486	14.397	13.112	36.175		358.097
4.66667	107.694	155.562	105.104	103.235	145.323	157.658	150.616	94.469	126.287	105.005	121.505	110.34	146.245	122.203	138.54	112.564	81.091	165.569		44.214	10.018	60.211	61.194	58.359	15.33	37.444	19.164	12.458	11.338	47.787		356.061
4.68333	105.047	152.558	102.45	100.681	142.389	154.571	147.675	92.101	123.394	102.524	118.55	107.522	143.104	119.301	135.388	109.985	79.054	162.374		55.557	12.772	58.859	60.139	57.016	23.467	35.334	27.7	11.264	10.402	59.024		354.031
4.7	102.428	149.594	99.83	98.167	139.466	151.526	144.763	89.85	120.574	100.108	115.649	104.769	139.995	116.469	132.265	107.473	77.092	159.239		63.617	19.201	57.46	58.927	55.633	34.115	33.125	38.58	11.727	11.282	67.365		351.993
4.71667	99.842	146.665	97.246	95.683	136.545	148.516	141.87	87.684	117.816	97.753	112.806	102.089	136.917	113.708	129.175	105.037	75.207	156.176		67.866	28.778	56.034	57.622	54.22	44.954	30.856	49.374	15.25	15.338	72.042		349.947
4.73333	97.284	143.76	94.688	93.208	133.626	145.532	138.986	85.618	115.119	95.456	110.012	99.482	133.87	111.013	126.123	102.686	73.396	153.193		69.465	39.563	54.584	56.258	52.782	53.591	28.561	57.721	22.618	23.115	74.029		347.9
4.75	94.743	140.866	92.179	90.818	130.729	142.571	136.105	83.633	112.482	93.193	107.275	96.945	130.87	108.392	123.109	100.421	71.661	150.294		69.646	49.159	53.12	54.857	51.334	58.83	26.254	62.64	32.873	33.448	74.528		345.857
4.76667	92.244	137.985	89.747	88.471	127.848	139.624	133.229	81.697	109.903	91.038	104.602	94.465	127.927	105.849	120.14	98.242	69.996	147.475		69.123	55.762	51.655	53.42	49.87	61.203	23.937	64.839	43.829	44.112	74.283		343.828
4.78333	89.812	135.116	87.36	86.176	124.995	136.691	130.379	79.846	107.39	88.965	101.996	92.069	125.045	103.396	117.212	96.148	68.406	144.735		68.244	59.215	50.179	51.966	48.397	61.829	21.636	65.427	53.034	52.765	73.657		341.825
4.8	87.424	132.27	85.026	83.95	122.176	133.773	127.553	78.085	104.951	86.968	99.462	89.78	122.234	101.031	114.332	94.129	66.892	142.065		67.165	60.495	48.697	50.498	46.92	61.532	19.363	65.177	58.971	58.157	72.819		339.845
4.81667	85.086	129.461	82.725	81.726	119.377	130.877	124.755	76.424	102.586	85.076	97.002	87.569	119.483	98.751	111.509	92.163	65.457	139.453		65.968	60.56	47.213	49.015	45.43	60.762	17.135	64.484	61.88	60.705	71.849		337.884
4.83333	82.78	126.688	80.44	79.557	116.607	128.005	121.986	74.87	100.291	83.219	94.601	85.454	116.793	96.557	108.745	90.32	64.104	136.896		64.69	59.994	45.715	47.534	43.936	59.733	14.974	63.546	62.84	61.474	70.79		335.933
4.85	80.487	123.946	78.214	77.458	113.859	125.157	119.234	73.428	98.065	81.423	92.266	83.406	114.166	94.43	106.052	88.554	62.834	134.389		63.355	59.091	44.214	46.044	42.441	58.556	12.903	62.459	62.749	61.287	69.666		333.983
4.86667	78.241	121.239	76.058	75.441	111.132	122.341	116.504	72.1	95.894	79.709	90.038	81.411	111.6	92.359	103.436	86.857	61.647	131.928		61.982	57.998	42.715	44.55	40.948	57.287	10.966	61.277	62.112	60.602	68.488		332.033
4.88333	76.06	118.557	73.984	73.516	108.429	119.553	113.796	70.881	93.767	78.078	87.876	79.503	109.1	90.409	100.899	85.24	60.544	129.517		60.58	56.787	41.221	43.058	39.456	55.959	9.231	60.026	61.181	59.644	67.267		330.088
4.9	73.947	115.903	71.999	71.691	105.756	116.8	111.11	69.765	91.701	76.542	85.792	77.688	106.678	88.532	98.439	83.625	59.515	127.143		59.154	55.506	39.729	41.567	37.966	54.591	7.866	58.721	60.083	58.527	66.005		328.148
4.91667	71.915	113.283	70.106	69.973	103.123	114.083	108.453	68.743	89.728	75.106	83.777	75.966	104.332	86.727	96.054	82.042	58.549	124.797		57.715	54.176	38.237	40.075	36.477	53.191	7.231	57.382	58.879	57.316	64.702		326.211
4.93333	69.971	110.694	68.318	68.372	100.527	111.403	105.831	67.801	87.818	73.765	81.794	74.339	102.063	85.003	93.733	80.5	57.629	122.472		56.267	52.811	36.745	38.581	34.99	51.78	8.053	56.012	57.61	56.04	63.364		324.277
4.95	68.122	108.149	66.646	66.899	97.973	108.756	103.251	66.922	85.982	72.514	79.881	72.809	99.862	83.282	91.501	78.996	56.741	120.157		54.808	51.432	35.255	37.085	33.53	50.359	11.35	54.621	56.296	54.722	61.992		322.34
4.96667	66.381	105.648	65.098	65.559	95.457	106.151	100.711	66.085	84.2	71.344	78.046	71.372	97.727	81.606	89.39	77.532	55.866	117.853		53.337	50.038	33.789	35.588	32.088	48.931	17.716	53.207	54.951	53.369	60.594		320.402
4.98333	64.755	103.199	63.688	64.361	92.971	103.593	98.212	65.27	82.435	70.242	76.295	70.04	95.651	79.98	87.369	76.113	54.988	115.549		51.865	48.631	32.341	34.107	30.661	47.501	26.501	51.786	53.579	51.999	59.173		318.459
5	63.257	100.801	62.42	63.304	90.589	101.077	95.75	64.451	80.726	69.192	74.628	68.811	93.623	78.408	85.445	74.733	54.091	113.244		50.391	47.217	30.91	32.645	29.249	46.057	35.977	50.357	52.188	50.613	57.735		316.512
5.01667	61.895	98.455	61.307	62.384	88.268	98.609	93.305	63.603	79.08	68.175	73.048	67.685	91.655	76.896	83.595	73.398	53.149	110.927		48.915	45.786	29.493	31.202	27.832	44.604	44.174	48.919	50.785	49.216	56.288		314.577
5.03333	60.684	96.165	60.349	61.596	86.013	96.189	90.954	62.708	77.505	67.172	71.555	66.659	89.784	75.446	81.779	72.106	52.15	108.603		47.442	44.348	28.075	29.774	26.424	43.15	49.766	47.48	49.369	47.813	54.831		312.663
5.05	59.632	93.916	59.538	60.921	83.827	93.798	88.662	61.747	76.008	66.164	70.155	65.723	87.973	74.06	80.029	70.856	51.095	106.278		45.966	42.909	26.669	28.351	25.037	41.697	52.707	46.03	47.947	46.396	53.362		310.781
5.06667	58.741	91.738	58.862	60.345	81.651	91.498	86.428	60.712	74.591	65.131	68.853	64.865	86.23	72.731	78.346	69.653	49.978	103.953		44.491	41.469	25.283	26.932	23.672	40.243	53.794	44.574	46.516	44.974	51.897		308.924
5.08333	58.01	89.659	58.297	59.836	79.536	89.282	84.281	59.593	73.253	64.062	67.653	64.066	84.539	71.46	76.732	68.494	48.797	101.636		43.022	40.029	23.918	25.529	22.328	38.79	53.795	43.118	45.078	43.549	50.429		307.07
5.1	57.423	87.646	57.818	59.363	77.496	87.134	82.147	58.388	71.987	62.941	66.551	63.307	82.851	70.244	75.185	67.383	47.555	99.326		41.557	38.586	22.574	24.147	21.007	37.337	53.202	41.663	43.641	42.123	48.959		305.209
5.11667	56.959	85.715	57.394	58.89	75.545	85.075	80.076	57.106	70.793	61.765	65.54	62.565	81.206	69.076	73.705	66.312	46.239	97.025		40.094	37.14	21.248	22.786	19.703	35.884	52.284	40.209	42.207	40.698	47.493		303.335
5.13333	56.585	83.842	56.99	58.385	73.697	83.05	78.081	55.753	69.661	60.532	64.608	61.812	79.61	67.953	72.284	65.277	44.86	94.731		38.628	35.693	19.942	21.446	18.418	34.445	51.192	38.754	40.774	39.266	46.018		301.458
5.15	56.262	82.003	56.57	57.823	71.958	81.071	76.167	54.336	68.582	59.238	63.734	61.033	78.069	66.864	70.923	64.269	43.428	92.433		37.16	34.261	18.657	20.125	17.155	33.03	49.992	37.295	39.335	37.83	44.539		299.592
5.16667	55.946	80.239	56.104	57.184	70.334	79.164	74.346	52.86	67.545	57.886	62.903	60.202	76.592	65.798	69.62	63.276	41.951	90.205		35.693	32.847	17.392	18.822	15.923	31.631	48.727	35.839	37.891	36.392	43.063		297.739
5.18333	55.602	78.563	55.568	56.46	68.835	77.339	72.621	51.342	66.53	56.479	62.088	59.304	75.181	64.742	68.378	62.289	40.435	88.003		34.244	31.451	16.159	17.54	14.726	30.247	47.418	34.391	36.443	34.953	41.59		295.901
5.2	55.196	76.983	54.942	55.645	67.467	75.607	71.002	49.78	65.523	55.021	61.274	58.33	73.832	63.676	67.198	61.294	38.883	85.832		32.819	30.071	14.964	16.287	13.564	28.868	46.065	32.968	34.999	33.54	40.118		294.076
5.21667	54.704	75.504	54.22	54.739	66.235	73.975	69.503	48.186	64.502	53.51	60.439	57.273	72.544	62.589	66.079	60.28	37.299	83.707		31.409	28.694	13.801	15.071	12.445	27.487	44.695	31.565	33.58	32.144	38.647		292.261
5.23333	54.112	74.126	53.393	53.74	65.144	72.441	68.133	46.564	63.451	51.965	59.565	56.135	71.317	61.47	65.017	59.232	35.688	81.564		30.016	27.323	12.681	13.892	11.358	26.121	43.311	30.175	32.183	30.765	37.176		290.458
5.25	53.412	72.85	52.462	52.653	64.19	71.011	66.902	44.913	62.359	50.39	58.638	54.919	70.143	60.309	64.006	58.14	34.073	79.453		28.626	25.966	11.596	12.754	10.31	24.773	41.918	28.793	30.805	29.399	35.707		288.661
5.26667	52.598	71.673	51.448	51.499	63.369	69.688	65.815	43.245	61.215	48.785	57.643	53.621	69.02	59.101	63.038	57.001	32.462	77.385		27.242	24.629	10.548	11.653	9.305	23.447	40.519	27.411	29.444	28.029	34.255		286.866
5.28333	51.689	70.594	50.357	50.283	62.67	68.473	64.87	41.564	60.013	47.161	56.573	52.257	67.941	57.841	62.101	55.817	30.854	75.373		25.878	23.31	9.547	10.588	8.348	22.144	39.107	26.04	28.077	26.669	32.827		285.078
5.3	50.689	69.612	49.197	49.017	62.077	67.369	64.059	39.872	58.752	45.514	55.428	50.836	66.889	56.531	61.188	54.587	29.253	73.42		24.535	22.011	8.593	9.563	7.444	20.858	37.69	24.69	26.719	25.325	31.418		283.293
5.31667	49.605	68.712	47.979	47.711	61.569	66.373	63.372	38.168	57.435	43.847	54.203	49.36	65.853	55.171	60.284	53.307	27.65	71.534		23.215	20.727	7.691	8.586	6.599	19.594	36.266	23.361	25.377	24.003	30.027		281.506
5.33333	48.451	67.884	46.698	46.356	61.117	65.474	62.795	36.441	56.062	42.155	52.895	47.844	64.814	53.757	59.373	51.985	26.054	69.717		21.915	19.463	6.847	7.661	5.813	18.348	34.842	22.053	24.051	22.7	28.642		279.72
5.35	47.221	67.113	45.368	44.967	60.69	64.662	62.303	34.716	54.638	40.449	51.529	46.285	63.754	52.3	58.442	50.62	24.475	67.968		20.633	18.22	6.063	6.792	5.086	17.123	33.441	20.766	22.747	21.417	27.26		277.933
5.36667	45.932	66.375	44.002	43.553	60.25	63.927	61.872	33.014	53.16	38.737	50.104	44.689	62.661	50.803	57.477	49.215	22.912	66.29		19.369	16.996	5.337	5.983	4.42	15.928	32.055	19.496	21.462	20.152	25.894		276.152
5.38333	44.598	65.656	42.606	42.118	59.771	63.252	61.472	31.333	51.646	37.024	48.631	43.069	61.531	49.265	56.467	47.779	21.371	64.683		18.124	15.806	4.672	5.233	3.813	14.768	30.685	18.247	20.196	18.905	24.549		274.388
5.4	43.228	64.932	41.184	40.669	59.224	62.62	61.069	29.69	50.092	35.331	47.123	41.428	60.355	47.699	55.409	46.305	19.855	63.146		16.901	14.649	4.068	4.543	3.269	13.643	29.325	17.019	18.952	17.677	23.226		272.64
5.41667	41.831	64.182	39.741	39.202	58.59	62.01	60.64	28.071	48.506	33.674	45.571	39.772	59.128	46.103	54.3	44.8	18.373	61.681		15.714	13.526	3.523	3.914	2.789	12.56	27.96	15.823	17.725	16.473	21.922		270.911
5.43333	40.413	63.391	38.279	37.723	57.864	61.399	60.157	26.467	46.897	32.038	43.991	38.106	57.85	44.48	53.127	43.274	16.936	60.287		14.558	12.443	3.041	3.345	2.366	11.51	26.603	14.662	16.524	15.303	20.637		269.203
5.45	38.976	62.543	36.804	36.235	57.041	60.769	59.597	24.888	45.258	30.419	42.386	36.422	56.519	42.83	51.902	41.729	15.556	58.956		13.44	11.39	2.617	2.841	2.002	10.496	25.263	13.537	15.358	14.168	19.37		267.508
5.46667	37.522	61.629	35.323	34.746	56.125	60.096	58.948	23.338	43.605	28.819	40.76	34.733	55.141	41.157	50.628	40.17	14.229	57.686		12.362	10.374	2.249	2.399	1.69	9.523	23.942	12.453	14.224	13.07	18.122		265.816
5.48333	36.056	60.649	33.86	33.277	55.122	59.365	58.197	21.818	41.938	27.221	39.115	33.058	53.711	39.473	49.306	38.597	12.959	56.468		11.314	9.4	1.935	2.015	1.425	8.593	22.638	11.401	13.129	12.012	16.894		264.126
5.5	34.59	59.597	32.412	31.822	54.033	58.569	57.346	20.327	40.26	25.643	37.453	31.391	52.243	37.778	47.944	37.011	11.75	55.293		10.307	8.469	1.668	1.686	1.203	7.715	21.351	10.389	12.069	10.984	15.705		262.432
5.51667	33.139	58.475	30.976	30.383	52.859	57.698	56.399	18.866	38.574	24.095	35.78	29.75	50.742	36.088	46.532	35.416	10.598	54.151		9.341	7.589	1.443	1.407	1.017	6.89	20.079	9.419	11.042	9.996	14.551		260.748
5.53333	31.699	57.291	29.552	28.956	51.626	56.755	55.367	17.438	36.872	22.58	34.112	28.134	49.205	34.421	45.076	33.838	9.509	53.018		8.42	6.763	1.257	1.171	0.863	6.123	18.823	8.495	10.053	9.049	13.434		259.085
5.55	30.273	56.05	28.124	27.529	50.336	55.746	54.255	16.06	35.161	21.097	32.448	26.533	47.647	32.773	43.585	32.272	8.491	51.891		7.551	5.992	1.102	0.976	0.735	5.414	17.589	7.623	9.105	8.149	12.361		257.437
5.56667	28.854	54.759	26.7	26.118	49.001	54.67	53.063	14.736	33.468	19.648	30.797	24.96	46.06	31.136	42.067	30.719	7.548	50.759		6.739	5.28	0.973	0.814	0.628	4.765	16.38	6.804	8.204	7.301	11.318		255.806
5.58333	27.435	53.417	25.297	24.726	47.633	53.521	51.817	13.466	31.791	18.233	29.164	23.413	44.448	29.515	40.528	29.182	6.689	49.616		5.984	4.625	0.869	0.681	0.54	4.173	15.206	6.042	7.354	6.509	10.317		254.177
5.6	26.032	52.04	23.915	23.359	46.226	52.314	50.519	12.26	30.142	16.853	27.549	21.896	42.822	27.897	38.968	27.645	5.912	48.454		5.287	4.028	0.781	0.57	0.467	3.638	14.066	5.338	6.563	5.775	9.359		252.551
5.61667	24.649	50.631	22.557	22.014	44.795	51.057	49.177	11.107	28.523	15.529	25.961	20.408	41.171	26.291	37.394	26.119	5.216	47.259		4.646	3.491	0.708	0.479	0.405	3.164	12.963	4.691	5.828	5.097	8.449		250.926
5.63333	23.288	49.196	21.223	20.692	43.347	49.752	47.81	10.014	26.922	14.256	24.402	18.95	39.496	24.712	35.806	24.615	4.599	46.021		4.062	3.016	0.648	0.403	0.353	2.744	11.898	4.103	5.149	4.478	7.59		249.307
5.65	21.951	47.743	19.909	19.392	41.882	48.415	46.406	8.988	25.341	13.041	22.872	17.525	37.809	23.163	34.222	23.139	4.053	44.744		3.538	2.596	0.595	0.339	0.309	2.381	10.865	3.573	4.525	3.915	6.785		247.696
5.66667	20.634	46.269	18.621	18.116	40.404	47.043	44.978	8.034	23.787	11.887	21.371	16.148	36.118	21.649	32.654	21.689	3.58	43.433		3.071	2.234	0.55	0.288	0.27	2.067	9.871	3.104	3.957	3.411	6.04		246.093
5.68333	19.34	44.776	17.356	16.869	38.911	45.639	43.534	7.157	22.266	10.786	19.899	14.821	34.454	20.164	31.094	20.268	3.172	42.088		2.662	1.924	0.513	0.244	0.236	1.797	8.918	2.693	3.448	2.963	5.352		244.5
5.7	18.069	43.275	16.13	15.664	37.405	44.214	42.074	6.359	20.771	9.749	18.458	13.548	32.826	18.711	29.546	18.875	2.827	40.711		2.306	1.655	0.48	0.208	0.206	1.57	8.011	2.334	2.998	2.571	4.722		242.911
5.71667	16.827	41.764	14.947	14.5	35.893	42.775	40.604	5.641	19.308	8.779	17.05	12.335	31.219	17.292	28.002	17.509	2.534	39.303		1.997	1.429	0.451	0.179	0.18	1.379	7.158	2.026	2.604	2.231	4.152		241.329
5.73333	15.629	40.247	13.805	13.379	34.39	41.323	39.123	4.997	17.875	7.879	15.693	11.176	29.63	15.924	26.46	16.186	2.288	37.865		1.736	1.238	0.426	0.152	0.155	1.218	6.362	1.761	2.261	1.936	3.64		239.75
5.75	14.469	38.721	12.71	12.306	32.907	39.858	37.634	4.427	16.483	7.054	14.386	10.078	28.047	14.607	24.94	14.909	2.08	36.397		1.514	1.077	0.403	0.128	0.135	1.084	5.626	1.537	1.965	1.686	3.188		238.171
5.76667	13.355	37.188	11.656	11.27	31.441	38.379	36.14	3.925	15.145	6.305	13.133	9.045	26.474	13.346	23.443	13.68	1.906	34.907		1.326	0.946	0.382	0.107	0.116	0.973	4.947	1.351	1.712	1.475	2.79		236.594
5.78333	12.288	35.656	10.646	10.281	29.992	36.89	34.651	3.489	13.858	5.631	11.943	8.086	24.924	12.145	21.974	12.505	1.757	33.42		1.172	0.838	0.364	0.088	0.099	0.88	4.326	1.196	1.499	1.296	2.443		235.018
5.8	11.261	34.142	9.686	9.344	28.55	35.394	33.181	3.115	12.633	5.029	10.806	7.202	23.404	10.999	20.534	11.383	1.633	31.931		1.043	0.748	0.347	0.071	0.085	0.801	3.764	1.065	1.317	1.15	2.144		233.448
5.81667	10.283	32.65	8.779	8.462	27.113	33.916	31.727	2.796	11.465	4.496	9.733	6.399	21.913	9.916	19.12	10.313	1.528	30.442		0.934	0.673	0.332	0.054	0.071	0.735	3.26	0.956	1.166	1.024	1.888		231.883
5.83333	9.354	31.177	7.928	7.637	25.69	32.454	30.286	2.524	10.355	4.027	8.728	5.673	20.45	8.903	17.737	9.303	1.436	28.956		0.843	0.611	0.319	0.04	0.06	0.678	2.817	0.865	1.041	0.921	1.673		230.32
5.85	8.477	29.722	7.138	6.875	24.291	31.008	28.858	2.293	9.313	3.62	7.794	5.023	19.019	7.964	16.391	8.359	1.357	27.458		0.766	0.558	0.306	0.027	0.049	0.63	2.43	0.788	0.933	0.835	1.492		228.759
5.86667	7.659	28.267	6.413	6.175	22.914	29.578	27.432	2.098	8.338	3.267	6.94	4.446	17.619	7.102	15.094	7.484	1.286	25.967		0.699	0.512	0.297	0.015	0.039	0.589	2.097	0.724	0.846	0.762	1.341		227.2
5.88333	6.903	26.823	5.748	5.535	21.563	28.146	26.021	1.931	7.439	2.966	6.164	3.939	16.263	6.322	13.84	6.68	1.223	24.493		0.644	0.473	0.286	0.005	0.028	0.551	1.81	0.668	0.771	0.702	1.213		225.647
5.9	6.209	25.398	5.145	4.955	20.238	26.725	24.633	1.79	6.619	2.706	5.464	3.501	14.957	5.619	12.634	5.947	1.167	23.042		0.598	0.442	0.278	-0.005	0.018	0.517	1.566	0.619	0.707	0.648	1.106		224.098
5.91667	5.576	23.997	4.601	4.429	18.936	25.322	23.269	1.669	5.876	2.485	4.842	3.122	13.704	4.992	11.487	5.285	1.117	21.613		0.556	0.416	0.269	-0.016	0.008	0.485	1.36	0.576	0.653	0.603	1.015		222.552
5.93333	5.001	22.624	4.113	3.959	17.659	23.942	21.93	1.565	5.211	2.294	4.289	2.801	12.512	4.438	10.392	4.693	1.071	20.21		0.522	0.393	0.259	-0.026	-0.002	0.458	1.188	0.538	0.604	0.563	0.938		221.017
5.95	4.479	21.273	3.682	3.543	16.417	22.586	20.614	1.473	4.619	2.131	3.806	2.528	11.375	3.95	9.367	4.17	1.03	18.829		0.49	0.372	0.25	-0.034	-0.01	0.434	1.047	0.505	0.564	0.529	0.872		219.491
5.96667	4.013	19.949	3.304	3.177	15.217	21.25	19.323	1.393	4.095	1.991	3.389	2.298	10.295	3.529	8.414	3.714	0.992	17.474		0.463	0.353	0.24	-0.044	-0.018	0.412	0.929	0.477	0.529	0.499	0.814		217.968
5.98333	3.601	18.652	2.977	2.858	14.059	19.939	18.056	1.323	3.641	1.867	3.031	2.101	9.281	3.168	7.531	3.323	0.957	16.158		0.439	0.334	0.233	-0.051	-0.026	0.391	0.833	0.451	0.498	0.471	0.763		216.461
6	3.239	17.383	2.692	2.58	12.948	18.651	16.815	1.26	3.25	1.76	2.727	1.934	8.333	2.859	6.723	2.985	0.925	14.888		0.418	0.318	0.227	-0.059	-0.033	0.371	0.752	0.427	0.471	0.447	0.72		214.968
6.01667	2.923	16.152	2.447	2.341	11.882	17.391	15.618	1.204	2.915	1.663	2.469	1.793	7.458	2.596	5.989	2.695	0.894	13.667		0.398	0.304	0.221	-0.066	-0.04	0.353	0.684	0.405	0.444	0.425	0.681		213.523
6.03333	2.649	14.965	2.235	2.135	10.859	16.168	14.46	1.151	2.631	1.579	2.251	1.672	6.661	2.372	5.328	2.451	0.865	12.504		0.379	0.289	0.218	-0.074	-0.047	0.338	0.627	0.384	0.418	0.405	0.648		212.106
6.05	2.412	13.82	2.052	1.957	9.885	14.987	13.345	1.104	2.39	1.504	2.068	1.569	5.94	2.183	4.739	2.242	0.839	11.395		0.36	0.278	0.213	-0.081	-0.053	0.323	0.578	0.364	0.396	0.386	0.618		210.698
6.06667	2.206	12.724	1.895	1.805	8.966	13.849	12.278	1.061	2.185	1.436	1.911	1.479	5.294	2.022	4.215	2.066	0.813	10.335		0.342	0.266	0.208	-0.086	-0.06	0.309	0.536	0.346	0.377	0.369	0.589		209.293
6.08333	2.028	11.672	1.76	1.672	8.101	12.758	11.25	1.022	2.013	1.376	1.78	1.402	4.719	1.884	3.756	1.915	0.788	9.333		0.325	0.254	0.203	-0.093	-0.065	0.295	0.498	0.329	0.359	0.353	0.564		207.854
6.1	1.874	10.663	1.643	1.557	7.299	11.709	10.269	0.986	1.865	1.318	1.666	1.33	4.21	1.766	3.359	1.784	0.765	8.393		0.309	0.243	0.197	-0.099	-0.07	0.283	0.466	0.313	0.343	0.338	0.54		206.414
6.11667	1.739	9.71	1.543	1.456	6.562	10.702	9.34	0.953	1.736	1.266	1.566	1.269	3.765	1.662	3.019	1.671	0.742	7.524		0.295	0.234	0.192	-0.103	-0.076	0.271	0.437	0.298	0.327	0.325	0.517		204.981
6.13333	1.621	8.809	1.454	1.367	5.888	9.747	8.466	0.92	1.627	1.218	1.483	1.215	3.381	1.57	2.729	1.574	0.72	6.734		0.282	0.224	0.185	-0.107	-0.081	0.261	0.412	0.282	0.312	0.312	0.497		203.55
6.15	1.518	7.966	1.377	1.289	5.277	8.844	7.648	0.891	1.529	1.173	1.406	1.163	3.052	1.492	2.482	1.492	0.701	6.025		0.269	0.215	0.18	-0.111	-0.086	0.25	0.389	0.269	0.298	0.3	0.478		202.126
6.16667	1.426	7.187	1.307	1.217	4.724	7.997	6.891	0.863	1.445	1.133	1.339	1.118	2.77	1.421	2.275	1.419	0.682	5.393		0.258	0.208	0.176	-0.113	-0.091	0.238	0.367	0.255	0.286	0.288	0.46		200.704
6.18333	1.347	6.471	1.244	1.155	4.229	7.212	6.2	0.835	1.371	1.095	1.279	1.076	2.53	1.357	2.098	1.353	0.665	4.828		0.247	0.198	0.172	-0.118	-0.093	0.227	0.346	0.242	0.274	0.275	0.444		199.286
6.2	1.277	5.818	1.189	1.099	3.79	6.491	5.568	0.812	1.303	1.059	1.223	1.035	2.327	1.301	1.948	1.294	0.65	4.328		0.236	0.19	0.169	-0.121	-0.096	0.215	0.325	0.231	0.264	0.263	0.427		197.868
6.21667	1.216	5.226	1.137	1.049	3.406	5.832	5	0.787	1.244	1.026	1.174	0.999	2.151	1.249	1.82	1.237	0.634	3.888		0.228	0.182	0.164	-0.124	-0.099	0.205	0.306	0.22	0.255	0.252	0.411		196.451
6.23333	1.161	4.693	1.091	1.004	3.071	5.235	4.487	0.763	1.191	0.994	1.129	0.965	2.002	1.201	1.708	1.185	0.619	3.505		0.219	0.174	0.16	-0.126	-0.102	0.196	0.289	0.21	0.245	0.241	0.398		195.036
6.25	1.11	4.215	1.049	0.962	2.781	4.696	4.031	0.74	1.141	0.963	1.088	0.932	1.871	1.157	1.612	1.139	0.603	3.174		0.21	0.166	0.157	-0.13	-0.104	0.186	0.274	0.202	0.237	0.232	0.385		193.62
6.26667	1.064	3.792	1.009	0.923	2.531	4.212	3.628	0.718	1.097	0.936	1.05	0.903	1.758	1.114	1.528	1.098	0.588	2.889		0.201	0.157	0.153	-0.133	-0.106	0.178	0.262	0.195	0.228	0.224	0.372		192.208
6.28333	1.024	3.423	0.973	0.888	2.315	3.784	3.273	0.699	1.056	0.909	1.015	0.875	1.66	1.073	1.454	1.06	0.573	2.647		0.192	0.15	0.152	-0.135	-0.108	0.171	0.251	0.188	0.218	0.216	0.36		190.807
6.3	0.984	3.1	0.941	0.855	2.132	3.411	2.965	0.678	1.016	0.884	0.981	0.848	1.571	1.036	1.388	1.024	0.559	2.439		0.185	0.141	0.15	-0.138	-0.109	0.162	0.241	0.181	0.21	0.207	0.347		189.421
6.31667	0.947	2.819	0.909	0.824	1.971	3.083	2.699	0.661	0.978	0.861	0.949	0.822	1.495	1.003	1.327	0.989	0.544	2.262		0.178	0.135	0.147	-0.141	-0.112	0.156	0.23	0.174	0.203	0.198	0.336		188.053
6.33333	0.912	2.577	0.88	0.795	1.833	2.8	2.467	0.643	0.942	0.838	0.92	0.797	1.426	0.971	1.272	0.953	0.532	2.113		0.172	0.128	0.147	-0.144	-0.113	0.151	0.221	0.169	0.196	0.19	0.325		186.703
6.35	0.876	2.366	0.854	0.768	1.716	2.554	2.269	0.625	0.909	0.816	0.891	0.774	1.361	0.942	1.22	0.92	0.52	1.981		0.168	0.121	0.143	-0.147	-0.115	0.145	0.213	0.162	0.19	0.181	0.317		185.364
6.36667	0.846	2.186	0.828	0.742	1.612	2.34	2.097	0.61	0.877	0.796	0.865	0.751	1.305	0.913	1.173	0.889	0.508	1.87		0.162	0.116	0.141	-0.15	-0.115	0.141	0.204	0.158	0.185	0.174	0.309		184.029
6.38333	0.819	2.031	0.805	0.718	1.521	2.157	1.948	0.595	0.849	0.776	0.84	0.731	1.251	0.887	1.129	0.862	0.498	1.77		0.158	0.111	0.138	-0.153	-0.117	0.137	0.197	0.152	0.177	0.168	0.3		182.703
6.4	0.794	1.896	0.781	0.697	1.441	1.996	1.821	0.583	0.821	0.757	0.815	0.713	1.201	0.863	1.088	0.834	0.486	1.68		0.154	0.109	0.134	-0.155	-0.119	0.134	0.189	0.145	0.17	0.162	0.294		181.381
6.41667	0.77	1.781	0.759	0.677	1.369	1.859	1.709	0.571	0.796	0.739	0.793	0.696	1.157	0.838	1.05	0.809	0.476	1.601		0.15	0.106	0.132	-0.157	-0.12	0.13	0.18	0.14	0.163	0.158	0.287		180.063
6.43333	0.748	1.678	0.737	0.656	1.305	1.741	1.613	0.56	0.772	0.721	0.773	0.679	1.115	0.816	1.016	0.787	0.466	1.529		0.147	0.104	0.13	-0.161	-0.122	0.126	0.173	0.134	0.155	0.156	0.279		178.753
6.45	0.727	1.587	0.716	0.637	1.248	1.637	1.527	0.548	0.75	0.707	0.753	0.663	1.077	0.794	0.983	0.766	0.456	1.464		0.143	0.101	0.129	-0.164	-0.123	0.124	0.166	0.128	0.15	0.152	0.273		177.444
6.46667	0.708	1.509	0.698	0.618	1.196	1.547	1.451	0.535	0.729	0.694	0.734	0.648	1.042	0.773	0.953	0.746	0.448	1.404		0.139	0.099	0.126	-0.168	-0.124	0.12	0.159	0.122	0.145	0.148	0.266		176.142
6.48333	0.69	1.437	0.679	0.598	1.149	1.467	1.382	0.522	0.71	0.68	0.715	0.632	1.009	0.754	0.925	0.727	0.439	1.35		0.135	0.096	0.124	-0.172	-0.126	0.117	0.153	0.118	0.137	0.144	0.259		174.85
6.5	0.671	1.374	0.662	0.58	1.106	1.395	1.322	0.511	0.691	0.668	0.697	0.619	0.979	0.736	0.898	0.708	0.433	1.299		0.129	0.093	0.121	-0.174	-0.129	0.114	0.146	0.113	0.133	0.14	0.252		173.562
6.51667	0.656	1.318	0.646	0.563	1.066	1.331	1.266	0.5	0.673	0.655	0.679	0.606	0.95	0.72	0.873	0.689	0.425	1.253		0.125	0.089	0.118	-0.178	-0.132	0.11	0.142	0.11	0.127	0.136	0.244		172.276
6.53333	0.639	1.266	0.628	0.545	1.03	1.272	1.214	0.49	0.657	0.641	0.663	0.594	0.923	0.703	0.849	0.673	0.417	1.211		0.119	0.088	0.115	-0.18	-0.134	0.107	0.138	0.106	0.121	0.133	0.237		170.99
6.55	0.624	1.22	0.613	0.53	0.995	1.219	1.165	0.481	0.64	0.63	0.648	0.584	0.898	0.688	0.827	0.658	0.409	1.169		0.114	0.086	0.11	-0.183	-0.135	0.103	0.134	0.101	0.117	0.129	0.231		169.711
6.56667	0.61	1.175	0.598	0.514	0.964	1.17	1.122	0.472	0.625	0.618	0.632	0.572	0.873	0.673	0.806	0.641	0.4	1.13		0.11	0.083	0.106	-0.186	-0.136	0.098	0.131	0.097	0.113	0.125	0.226		168.44
6.58333	0.595	1.133	0.584	0.498	0.934	1.125	1.081	0.464	0.609	0.606	0.618	0.562	0.85	0.658	0.786	0.628	0.392	1.093		0.106	0.08	0.102	-0.188	-0.137	0.095	0.127	0.092	0.11	0.12	0.221		167.181
6.6	0.583	1.094	0.572	0.484	0.906	1.084	1.043	0.455	0.594	0.595	0.603	0.552	0.828	0.645	0.765	0.615	0.385	1.058		0.104	0.075	0.099	-0.191	-0.139	0.094	0.124	0.09	0.107	0.116	0.217		165.932
6.61667	0.57	1.057	0.558	0.468	0.879	1.047	1.007	0.444	0.58	0.585	0.59	0.545	0.806	0.63	0.75	0.601	0.378	1.028		0.101	0.072	0.096	-0.193	-0.139	0.091	0.12	0.089	0.104	0.113	0.213		164.684
6.63333	0.56	1.024	0.546	0.457	0.853	1.011	0.972	0.432	0.567	0.576	0.577	0.536	0.786	0.616	0.732	0.588	0.373	0.999		0.1	0.068	0.092	-0.193	-0.14	0.089	0.115	0.087	0.1	0.11	0.209		163.437
6.65	0.548	0.992	0.533	0.444	0.83	0.978	0.94	0.422	0.554	0.567	0.567	0.526	0.766	0.605	0.716	0.574	0.368	0.971		0.098	0.064	0.089	-0.196	-0.14	0.086	0.112	0.085	0.099	0.106	0.207		162.193
6.66667	0.537	0.963	0.521	0.431	0.806	0.947	0.91	0.412	0.541	0.557	0.556	0.516	0.746	0.592	0.701	0.559	0.361	0.946		0.096	0.061	0.086	-0.197	-0.14	0.083	0.107	0.084	0.098	0.102	0.203		160.957
6.68333	0.527	0.935	0.511	0.42	0.785	0.916	0.883	0.403	0.529	0.548	0.546	0.505	0.728	0.581	0.683	0.546	0.356	0.922		0.094	0.058	0.083	-0.2	-0.141	0.082	0.104	0.082	0.096	0.099	0.2		159.729
6.7	0.517	0.909	0.501	0.408	0.764	0.89	0.856	0.395	0.517	0.538	0.536	0.494	0.711	0.57	0.668	0.535	0.35	0.898		0.092	0.055	0.082	-0.203	-0.142	0.079	0.101	0.081	0.095	0.094	0.196		158.51
6.71667	0.506	0.885	0.49	0.398	0.744	0.865	0.831	0.388	0.507	0.528	0.525	0.484	0.692	0.558	0.653	0.523	0.343	0.876		0.089	0.054	0.081	-0.205	-0.145	0.078	0.097	0.079	0.091	0.091	0.192		157.299
6.73333	0.496	0.862	0.48	0.388	0.726	0.842	0.807	0.381	0.498	0.519	0.514	0.474	0.675	0.548	0.637	0.511	0.339	0.855		0.087	0.053	0.081	-0.207	-0.147	0.077	0.094	0.079	0.088	0.087	0.188		156.095
6.75	0.485	0.84	0.47	0.379	0.709	0.82	0.785	0.374	0.488	0.511	0.503	0.465	0.658	0.539	0.623	0.499	0.335	0.835		0.086	0.052	0.081	-0.207	-0.149	0.076	0.09	0.076	0.086	0.083	0.186		154.898
6.76667	0.475	0.819	0.46	0.369	0.693	0.798	0.763	0.368	0.478	0.503	0.491	0.456	0.641	0.529	0.608	0.487	0.331	0.816		0.084	0.052	0.081	-0.207	-0.152	0.077	0.088	0.073	0.083	0.081	0.182		153.706
6.78333	0.465	0.8	0.452	0.36	0.676	0.777	0.742	0.361	0.468	0.497	0.48	0.449	0.625	0.52	0.593	0.475	0.325	0.797		0.081	0.052	0.08	-0.208	-0.153	0.075	0.084	0.072	0.08	0.078	0.18		152.519
6.8	0.458	0.78	0.444	0.352	0.661	0.757	0.724	0.353	0.46	0.491	0.471	0.439	0.611	0.51	0.579	0.466	0.319	0.78		0.076	0.052	0.079	-0.208	-0.155	0.075	0.082	0.068	0.077	0.075	0.176		151.335
6.81667	0.451	0.762	0.436	0.344	0.644	0.738	0.705	0.347	0.45	0.483	0.461	0.432	0.597	0.501	0.564	0.458	0.31	0.762		0.072	0.053	0.078	-0.207	-0.159	0.074	0.078	0.066	0.073	0.071	0.172		150.154
6.83333	0.443	0.744	0.427	0.337	0.63	0.721	0.687	0.34	0.443	0.476	0.453	0.424	0.585	0.492	0.55	0.451	0.304	0.743		0.068	0.053	0.077	-0.205	-0.163	0.071	0.074	0.064	0.069	0.067	0.171		148.982
6.85	0.434	0.727	0.42	0.328	0.616	0.702	0.671	0.333	0.435	0.469	0.444	0.417	0.575	0.483	0.538	0.444	0.298	0.725		0.067	0.053	0.078	-0.204	-0.165	0.07	0.073	0.06	0.066	0.063	0.168		147.826
6.86667	0.426	0.713	0.412	0.32	0.602	0.685	0.653	0.326	0.428	0.462	0.435	0.411	0.564	0.476	0.524	0.436	0.294	0.706		0.067	0.052	0.078	-0.204	-0.167	0.067	0.068	0.057	0.063	0.061	0.167		146.679
6.88333	0.417	0.698	0.405	0.312	0.59	0.668	0.64	0.32	0.419	0.454	0.426	0.403	0.553	0.468	0.512	0.428	0.291	0.688		0.065	0.049	0.076	-0.204	-0.168	0.063	0.067	0.055	0.061	0.06	0.165		145.543
6.9	0.41	0.684	0.398	0.304	0.577	0.651	0.625	0.314	0.412	0.448	0.418	0.396	0.542	0.461	0.501	0.421	0.286	0.671		0.064	0.048	0.076	-0.205	-0.169	0.061	0.065	0.053	0.058	0.058	0.161		144.413
6.91667	0.403	0.672	0.39	0.297	0.567	0.637	0.61	0.31	0.404	0.441	0.41	0.389	0.531	0.455	0.489	0.413	0.282	0.655		0.062	0.045	0.075	-0.205	-0.17	0.06	0.061	0.051	0.054	0.057	0.158		143.276
6.93333	0.396	0.658	0.382	0.29	0.555	0.622	0.598	0.305	0.394	0.435	0.404	0.381	0.521	0.448	0.479	0.406	0.278	0.641		0.06	0.045	0.073	-0.205	-0.171	0.057	0.059	0.047	0.051	0.057	0.157		142.138
6.95	0.39	0.645	0.375	0.282	0.542	0.609	0.584	0.301	0.387	0.428	0.398	0.373	0.513	0.442	0.47	0.399	0.273	0.627		0.058	0.045	0.073	-0.204	-0.173	0.055	0.057	0.043	0.047	0.056	0.155		141.002
6.96667	0.382	0.63	0.368	0.277	0.531	0.596	0.57	0.296	0.378	0.419	0.391	0.367	0.504	0.436	0.461	0.393	0.269	0.613		0.056	0.043	0.073	-0.204	-0.174	0.054	0.055	0.04	0.044	0.055	0.153		139.872
6.98333	0.374	0.617	0.362	0.27	0.518	0.583	0.556	0.288	0.371	0.41	0.385	0.361	0.496	0.429	0.453	0.388	0.265	0.599		0.056	0.043	0.073	-0.206	-0.173	0.051	0.052	0.036	0.041	0.055	0.15		138.75
7	0.367	0.605	0.356	0.265	0.507	0.572	0.543	0.282	0.365	0.401	0.378	0.355	0.489	0.422	0.445	0.382	0.26	0.584		0.055	0.043	0.073	-0.208	-0.173	0.049	0.05	0.034	0.038	0.053	0.146		137.638
7.01667	0.358	0.592	0.351	0.26	0.498	0.56	0.531	0.274	0.358	0.393	0.372	0.35	0.482	0.415	0.437	0.378	0.257	0.571		0.053	0.041	0.071	-0.21	-0.174	0.048	0.047	0.031	0.036	0.052	0.143		136.531
7.03333	0.35	0.581	0.345	0.254	0.487	0.549	0.521	0.269	0.351	0.387	0.365	0.345	0.477	0.407	0.43	0.373	0.253	0.558		0.05	0.04	0.068	-0.213	-0.173	0.044	0.044	0.028	0.034	0.051	0.14		135.426
7.05	0.342	0.568	0.34	0.248	0.475	0.538	0.511	0.266	0.344	0.382	0.358	0.34	0.47	0.401	0.424	0.367	0.249	0.546		0.047	0.038	0.066	-0.215	-0.175	0.042	0.041	0.026	0.032	0.049	0.137		134.324
7.06667	0.335	0.556	0.333	0.244	0.465	0.526	0.502	0.262	0.337	0.378	0.351	0.336	0.464	0.395	0.418	0.36	0.247	0.536		0.043	0.036	0.063	-0.217	-0.175	0.04	0.038	0.024	0.032	0.048	0.134		133.221
7.08333	0.327	0.545	0.328	0.238	0.455	0.514	0.492	0.257	0.33	0.375	0.346	0.33	0.457	0.39	0.41	0.354	0.244	0.525		0.041	0.036	0.06	-0.22	-0.175	0.037	0.035	0.022	0.03	0.046	0.13		132.116
7.1	0.322	0.533	0.324	0.232	0.445	0.504	0.483	0.254	0.323	0.371	0.34	0.325	0.45	0.384	0.404	0.351	0.243	0.514		0.039	0.037	0.056	-0.223	-0.176	0.037	0.033	0.019	0.03	0.044	0.127		131.002
7.11667	0.316	0.524	0.319	0.227	0.436	0.494	0.474	0.249	0.318	0.365	0.334	0.321	0.441	0.379	0.398	0.347	0.24	0.503		0.034	0.037	0.052	-0.223	-0.176	0.036	0.032	0.017	0.029	0.043	0.125		129.885
7.13333	0.312	0.515	0.315	0.221	0.426	0.484	0.464	0.245	0.313	0.359	0.329	0.317	0.435	0.373	0.392	0.342	0.238	0.494		0.03	0.038	0.049	-0.225	-0.178	0.034	0.03	0.015	0.028	0.042	0.123		128.769
7.15	0.309	0.506	0.308	0.217	0.419	0.475	0.455	0.242	0.31	0.354	0.324	0.314	0.429	0.365	0.388	0.339	0.235	0.485		0.026	0.038	0.047	-0.228	-0.18	0.035	0.028	0.014	0.027	0.041	0.121		127.659
7.16667	0.304	0.5	0.303	0.21	0.413	0.466	0.447	0.238	0.306	0.349	0.319	0.311	0.423	0.361	0.381	0.334	0.23	0.477		0.022	0.036	0.045	-0.231	-0.184	0.034	0.025	0.012	0.024	0.041	0.119		126.56
7.18333	0.3	0.493	0.296	0.206	0.409	0.458	0.438	0.234	0.299	0.344	0.316	0.308	0.418	0.353	0.375	0.33	0.228	0.47		0.019	0.036	0.042	-0.236	-0.187	0.036	0.022	0.01	0.022	0.041	0.118		125.468
7.2	0.294	0.486	0.291	0.202	0.403	0.448	0.43	0.232	0.294	0.341	0.311	0.305	0.413	0.348	0.369	0.326	0.224	0.461		0.016	0.033	0.041	-0.237	-0.192	0.038	0.02	0.009	0.019	0.038	0.119		124.379
7.21667	0.289	0.479	0.287	0.197	0.398	0.439	0.423	0.229	0.288	0.337	0.307	0.301	0.407	0.342	0.362	0.319	0.222	0.454		0.013	0.032	0.04	-0.237	-0.195	0.039	0.018	0.009	0.015	0.036	0.118		123.29
7.23333	0.285	0.471	0.283	0.193	0.392	0.432	0.415	0.224	0.282	0.334	0.303	0.296	0.401	0.335	0.358	0.313	0.22	0.448		0.011	0.031	0.04	-0.238	-0.196	0.041	0.018	0.009	0.013	0.033	0.117		122.204
7.25	0.281	0.463	0.281	0.188	0.385	0.425	0.406	0.221	0.278	0.33	0.298	0.292	0.395	0.329	0.352	0.308	0.218	0.441		0.01	0.028	0.039	-0.237	-0.196	0.041	0.015	0.009	0.009	0.033	0.115		121.119
7.26667	0.278	0.457	0.276	0.183	0.379	0.418	0.399	0.215	0.272	0.327	0.295	0.288	0.388	0.325	0.346	0.302	0.218	0.434		0.01	0.026	0.037	-0.239	-0.195	0.041	0.014	0.009	0.006	0.031	0.111		120.04
7.28333	0.274	0.451	0.271	0.177	0.373	0.411	0.391	0.21	0.268	0.323	0.288	0.284	0.382	0.32	0.339	0.3	0.215	0.426		0.01	0.024	0.033	-0.239	-0.193	0.041	0.013	0.009	0.005	0.031	0.111		118.967
7.3	0.269	0.443	0.265	0.174	0.366	0.403	0.383	0.206	0.262	0.32	0.284	0.281	0.375	0.316	0.334	0.296	0.213	0.418		0.012	0.02	0.029	-0.239	-0.191	0.041	0.013	0.01	0.001	0.029	0.11		117.903
7.31667	0.266	0.436	0.26	0.171	0.36	0.396	0.376	0.202	0.257	0.318	0.28	0.277	0.37	0.312	0.328	0.293	0.209	0.412		0.011	0.019	0.027	-0.239	-0.191	0.041	0.013	0.01	0	0.027	0.11		116.846
7.33333	0.263	0.428	0.254	0.168	0.354	0.389	0.368	0.198	0.252	0.315	0.274	0.272	0.364	0.307	0.323	0.29	0.206	0.406		0.011	0.017	0.026	-0.241	-0.19	0.041	0.012	0.009	-0.001	0.024	0.111		115.794
7.35	0.262	0.422	0.251	0.165	0.348	0.381	0.361	0.193	0.247	0.311	0.271	0.268	0.358	0.301	0.32	0.286	0.204	0.401		0.011	0.015	0.027	-0.241	-0.19	0.04	0.011	0.009	-0.002	0.024	0.109		114.748
7.36667	0.259	0.417	0.247	0.162	0.342	0.373	0.357	0.189	0.242	0.306	0.268	0.263	0.353	0.297	0.315	0.283	0.202	0.394		0.011	0.014	0.027	-0.241	-0.188	0.038	0.011	0.009	-0.004	0.022	0.107		113.7
7.38333	0.255	0.411	0.243	0.159	0.335	0.366	0.35	0.185	0.238	0.302	0.264	0.26	0.349	0.293	0.311	0.28	0.2	0.389		0.011	0.01	0.025	-0.242	-0.187	0.037	0.01	0.009	-0.005	0.021	0.105		112.654
7.4	0.251	0.405	0.24	0.158	0.329	0.359	0.345	0.181	0.235	0.298	0.262	0.257	0.344	0.288	0.308	0.277	0.199	0.384		0.012	0.007	0.026	-0.24	-0.188	0.036	0.008	0.008	-0.006	0.021	0.102		111.614
7.41667	0.248	0.4	0.235	0.157	0.322	0.354	0.337	0.18	0.232	0.292	0.259	0.253	0.34	0.285	0.303	0.273	0.197	0.378		0.012	0.004	0.026	-0.239	-0.188	0.035	0.007	0.006	-0.009	0.019	0.101		110.578
7.43333	0.244	0.395	0.231	0.155	0.315	0.348	0.33	0.178	0.229	0.288	0.254	0.25	0.335	0.28	0.299	0.27	0.197	0.375		0.012	0.003	0.024	-0.238	-0.189	0.035	0.005	0.004	-0.008	0.019	0.099		109.545
7.45	0.241	0.389	0.228	0.154	0.311	0.342	0.324	0.176	0.227	0.283	0.253	0.247	0.328	0.275	0.297	0.267	0.197	0.369		0.011	0.001	0.024	-0.237	-0.188	0.034	0.004	0.003	-0.01	0.017	0.098		108.514
7.46667	0.238	0.385	0.225	0.152	0.306	0.338	0.319	0.174	0.223	0.278	0.25	0.245	0.322	0.271	0.293	0.265	0.196	0.365		0.011	0.002	0.022	-0.236	-0.187	0.032	0.003	0.001	-0.011	0.017	0.096		107.484
7.48333	0.234	0.38	0.221	0.149	0.303	0.331	0.314	0.171	0.219	0.274	0.25	0.241	0.316	0.267	0.291	0.264	0.195	0.359		0.01	0	0.02	-0.237	-0.186	0.032	0.003	0	-0.012	0.016	0.094		106.459
7.5	0.232	0.377	0.217	0.149	0.299	0.325	0.309	0.168	0.216	0.269	0.247	0.236	0.312	0.264	0.288	0.262	0.194	0.353		0.011	-0.003	0.018	-0.237	-0.186	0.031	0.003	-0.001	-0.014	0.015	0.094		105.438
7.51667	0.229	0.374	0.214	0.148	0.296	0.32	0.304	0.166	0.212	0.264	0.245	0.233	0.31	0.261	0.285	0.26	0.194	0.348		0.012	-0.006	0.018	-0.237	-0.187	0.03	0.002	-0.003	-0.016	0.013	0.092		104.424
7.53333	0.228	0.37	0.211	0.145	0.292	0.315	0.298	0.162	0.209	0.261	0.243	0.229	0.303	0.258	0.281	0.256	0.192	0.342		0.013	-0.012	0.017	-0.237	-0.188	0.029	0.001	-0.004	-0.019	0.013	0.092		103.415
7.55	0.225	0.367	0.209	0.145	0.289	0.312	0.293	0.159	0.207	0.256	0.24	0.225	0.299	0.256	0.28	0.253	0.192	0.34		0.015	-0.015	0.017	-0.238	-0.189	0.03	0.001	-0.004	-0.021	0.012	0.093		102.411
7.56667	0.224	0.361	0.206	0.143	0.286	0.309	0.29	0.157	0.205	0.253	0.238	0.222	0.294	0.254	0.28	0.249	0.191	0.336		0.016	-0.017	0.016	-0.237	-0.189	0.029	0.001	-0.005	-0.023	0.01	0.093		101.416
7.58333	0.221	0.357	0.203	0.142	0.282	0.305	0.284	0.154	0.204	0.25	0.234	0.22	0.286	0.251	0.278	0.244	0.189	0.333		0.015	-0.017	0.015	-0.238	-0.188	0.028	0.003	-0.003	-0.023	0.011	0.094		100.43
7.6	0.217	0.353	0.2	0.141	0.278	0.3	0.28	0.152	0.203	0.245	0.231	0.217	0.282	0.249	0.275	0.241	0.189	0.33		0.014	-0.017	0.014	-0.237	-0.186	0.025	0.004	-0.004	-0.023	0.009	0.093		99.451
7.61667	0.214	0.349	0.195	0.137	0.274	0.296	0.276	0.149	0.201	0.244	0.226	0.216	0.279	0.246	0.273	0.237	0.187	0.326		0.014	-0.018	0.012	-0.237	-0.184	0.021	0.004	-0.005	-0.023	0.009	0.093		98.476
7.63333	0.211	0.347	0.193	0.132	0.269	0.291	0.27	0.145	0.199	0.242	0.223	0.214	0.274	0.243	0.27	0.234	0.186	0.321		0.013	-0.02	0.012	-0.236	-0.182	0.017	0.003	-0.007	-0.023	0.008	0.09		97.502
7.65	0.208	0.345	0.19	0.127	0.265	0.287	0.265	0.143	0.197	0.24	0.218	0.213	0.271	0.24	0.267	0.23	0.184	0.317		0.013	-0.02	0.012	-0.237	-0.181	0.016	0.004	-0.009	-0.024	0.007	0.09		96.533
7.66667	0.207	0.341	0.186	0.122	0.262	0.282	0.259	0.14	0.194	0.239	0.215	0.213	0.268	0.237	0.266	0.225	0.18	0.313		0.013	-0.022	0.011	-0.239	-0.179	0.017	0.003	-0.01	-0.024	0.007	0.089		95.572
7.68333	0.204	0.339	0.182	0.119	0.259	0.278	0.253	0.14	0.192	0.234	0.213	0.211	0.266	0.233	0.263	0.221	0.179	0.309		0.011	-0.022	0.013	-0.239	-0.177	0.015	0.005	-0.011	-0.023	0.006	0.089		94.617
7.7	0.2	0.335	0.178	0.117	0.256	0.274	0.248	0.14	0.19	0.232	0.211	0.209	0.264	0.23	0.259	0.219	0.178	0.306		0.011	-0.023	0.013	-0.241	-0.177	0.016	0.006	-0.013	-0.022	0.005	0.089		93.672
7.71667	0.198	0.331	0.175	0.116	0.253	0.269	0.244	0.139	0.187	0.229	0.208	0.207	0.262	0.229	0.257	0.216	0.177	0.301		0.009	-0.024	0.014	-0.243	-0.176	0.014	0.007	-0.014	-0.022	0.002	0.087		92.727
7.73333	0.195	0.328	0.174	0.115	0.249	0.266	0.241	0.14	0.184	0.227	0.206	0.205	0.26	0.228	0.253	0.214	0.176	0.295		0.008	-0.026	0.013	-0.245	-0.177	0.013	0.006	-0.015	-0.023	0.001	0.084		91.783
7.75	0.194	0.325	0.171	0.112	0.246	0.262	0.238	0.139	0.18	0.226	0.204	0.204	0.258	0.227	0.251	0.212	0.174	0.29		0.007	-0.027	0.01	-0.248	-0.178	0.012	0.003	-0.017	-0.023	-0.001	0.081		90.842
7.76667	0.19	0.319	0.17	0.11	0.242	0.259	0.234	0.137	0.177	0.225	0.201	0.2	0.256	0.224	0.249	0.209	0.172	0.285		0.005	-0.029	0.008	-0.252	-0.177	0.011	0	-0.019	-0.024	-0.004	0.079		89.897
7.78333	0.188	0.316	0.168	0.108	0.239	0.257	0.23	0.138	0.173	0.226	0.2	0.197	0.254	0.22	0.247	0.207	0.169	0.281		0.005	-0.028	0.007	-0.255	-0.177	0.011	-0.002	-0.021	-0.024	-0.005	0.08		88.933
7.8	0.185	0.311	0.165	0.105	0.235	0.254	0.228	0.137	0.171	0.224	0.199	0.193	0.254	0.218	0.244	0.205	0.167	0.277		0.006	-0.027	0.008	-0.259	-0.176	0.009	-0.004	-0.022	-0.022	-0.006	0.08		88.001
7.81667	0.182	0.306	0.163	0.104	0.23	0.251	0.226	0.135	0.168	0.224	0.198	0.191	0.252	0.217	0.241	0.203	0.166	0.272		0.006	-0.027	0.007	-0.262	-0.175	0.009	-0.004	-0.024	-0.021	-0.006	0.08		87.101
7.83333	0.181	0.301	0.159	0.102	0.227	0.248	0.224	0.135	0.166	0.224	0.197	0.19	0.25	0.215	0.237	0.203	0.163	0.268		0.006	-0.026	0.006	-0.263	-0.176	0.008	-0.005	-0.024	-0.018	-0.004	0.079		86.222
7.85	0.18	0.296	0.156	0.1	0.224	0.243	0.223	0.133	0.165	0.223	0.196	0.188	0.249	0.213	0.234	0.201	0.16	0.264		0.007	-0.027	0.006	-0.264	-0.176	0.007	-0.004	-0.026	-0.018	-0.003	0.077		85.377
7.86667	0.178	0.292	0.155	0.097	0.221	0.24	0.219	0.131	0.162	0.222	0.195	0.187	0.246	0.21	0.233	0.199	0.157	0.26		0.007	-0.025	0.005	-0.264	-0.178	0.009	-0.004	-0.027	-0.017	-0.002	0.076		84.51
7.88333	0.176	0.287	0.152	0.094	0.217	0.236	0.217	0.129	0.161	0.221	0.193	0.183	0.243	0.207	0.232	0.197	0.152	0.257		0.007	-0.024	0.004	-0.265	-0.179	0.009	-0.002	-0.028	-0.017	-0.003	0.077		83.621
7.9	0.175	0.285	0.151	0.093	0.214	0.232	0.215	0.127	0.156	0.221	0.192	0.181	0.24	0.203	0.231	0.193	0.15	0.253		0.007	-0.022	0.004	-0.264	-0.181	0.007	-0.001	-0.03	-0.016	-0.003	0.077		82.729
7.91667	0.174	0.28	0.149	0.091	0.211	0.228	0.213	0.125	0.152	0.221	0.191	0.178	0.237	0.201	0.229	0.192	0.145	0.248		0.005	-0.018	0.004	-0.265	-0.183	0.006	-0.001	-0.031	-0.014	-0.004	0.078		81.839
7.93333	0.172	0.275	0.147	0.088	0.209	0.224	0.211	0.123	0.149	0.222	0.189	0.177	0.233	0.198	0.229	0.191	0.143	0.244		0.006	-0.017	0.005	-0.266	-0.183	0.005	-0.001	-0.031	-0.012	-0.006	0.079		80.956
7.95	0.171	0.27	0.147	0.086	0.206	0.219	0.21	0.122	0.144	0.223	0.186	0.176	0.231	0.197	0.229	0.188	0.139	0.241		0.005	-0.015	0.005	-0.268	-0.184	0.004	-0.002	-0.032	-0.011	-0.007	0.077		80.081
7.96667	0.17	0.265	0.146	0.082	0.203	0.215	0.206	0.122	0.142	0.221	0.184	0.175	0.229	0.196	0.228	0.187	0.136	0.237		0.005	-0.015	0.005	-0.268	-0.186	0.005	-0.003	-0.032	-0.009	-0.009	0.077		79.205
7.98333	0.168	0.261	0.144	0.079	0.202	0.212	0.201	0.121	0.142	0.222	0.182	0.174	0.226	0.196	0.23	0.185	0.134	0.235		0.006	-0.015	0.005	-0.268	-0.188	0.005	-0.002	-0.033	-0.008	-0.011	0.076		78.333
8	0.166	0.259	0.141	0.077	0.199	0.209	0.197	0.121	0.14	0.22	0.181	0.172	0.223	0.195	0.23	0.183	0.13	0.233		0.005	-0.017	0.006	-0.268	-0.188	0.005	-0.002	-0.032	-0.007	-0.013	0.075		77.461
8.01667	0.164	0.258	0.139	0.074	0.196	0.206	0.191	0.122	0.139	0.219	0.181	0.17	0.219	0.194	0.229	0.18	0.128	0.231		0.006	-0.019	0.006	-0.266	-0.19	0.005	-0.001	-0.032	-0.007	-0.013	0.075		76.592
8.03333	0.163	0.256	0.137	0.071	0.193	0.202	0.19	0.121	0.139	0.218	0.18	0.168	0.216	0.193	0.228	0.178	0.126	0.229		0.004	-0.022	0.007	-0.266	-0.19	0.003	-0.001	-0.032	-0.007	-0.014	0.075		75.729
8.05	0.162	0.256	0.135	0.068	0.19	0.198	0.189	0.121	0.137	0.215	0.179	0.167	0.213	0.191	0.226	0.173	0.124	0.227		0.003	-0.024	0.009	-0.265	-0.189	0.003	-0.001	-0.031	-0.009	-0.014	0.075		74.871
8.06667	0.162	0.253	0.133	0.065	0.187	0.194	0.187	0.12	0.136	0.213	0.176	0.165	0.211	0.191	0.224	0.169	0.123	0.225		0.002	-0.025	0.011	-0.265	-0.187	0.002	-0.001	-0.031	-0.009	-0.014	0.073		74.018
8.08333	0.161	0.251	0.132	0.062	0.186	0.191	0.186	0.118	0.135	0.211	0.174	0.164	0.211	0.19	0.222	0.166	0.122	0.224		0.001	-0.026	0.012	-0.264	-0.186	0.002	-0.002	-0.032	-0.009	-0.015	0.072		73.17
8.1	0.16	0.248	0.129	0.06	0.185	0.189	0.182	0.115	0.134	0.208	0.172	0.161	0.209	0.189	0.221	0.162	0.12	0.222		0.002	-0.028	0.013	-0.264	-0.184	0.002	-0.001	-0.033	-0.01	-0.016	0.07		72.326
8.11667	0.159	0.245	0.129	0.06	0.184	0.187	0.179	0.114	0.133	0.207	0.17	0.156	0.208	0.188	0.22	0.16	0.118	0.222		0.003	-0.028	0.013	-0.265	-0.183	0.002	-0.002	-0.033	-0.009	-0.017	0.068		71.49
8.13333	0.159	0.242	0.128	0.06	0.183	0.187	0.177	0.113	0.132	0.204	0.168	0.152	0.207	0.185	0.22	0.157	0.118	0.22		0.003	-0.029	0.012	-0.266	-0.183	0.002	-0.002	-0.033	-0.01	-0.018	0.066		70.659
8.15	0.158	0.237	0.126	0.058	0.182	0.186	0.174	0.11	0.131	0.201	0.167	0.148	0.204	0.183	0.219	0.155	0.116	0.219		0.004	-0.03	0.012	-0.268	-0.183	0.002	-0.002	-0.032	-0.012	-0.019	0.065		69.834
8.16667	0.156	0.234	0.125	0.058	0.181	0.185	0.171	0.111	0.129	0.2	0.165	0.145	0.202	0.18	0.219	0.154	0.113	0.219		0.004	-0.031	0.013	-0.269	-0.184	0.002	-0.004	-0.032	-0.011	-0.02	0.062		69.017
8.18333	0.154	0.23	0.122	0.055	0.18	0.183	0.167	0.11	0.128	0.198	0.163	0.145	0.2	0.178	0.216	0.153	0.111	0.218		0.004	-0.032	0.014	-0.271	-0.185	0.001	-0.004	-0.033	-0.012	-0.021	0.06		68.2
8.2	0.153	0.229	0.12	0.053	0.179	0.182	0.164	0.108	0.127	0.197	0.16	0.142	0.198	0.175	0.214	0.152	0.11	0.216		0.005	-0.032	0.016	-0.271	-0.184	0	-0.005	-0.033	-0.013	-0.02	0.059		67.388
8.21667	0.15	0.227	0.118	0.052	0.177	0.18	0.164	0.107	0.125	0.197	0.158	0.142	0.196	0.172	0.212	0.151	0.109	0.215		0.004	-0.031	0.02	-0.271	-0.185	-0.001	-0.004	-0.034	-0.013	-0.02	0.058		66.579
8.23333	0.151	0.224	0.118	0.051	0.174	0.178	0.163	0.105	0.124	0.195	0.156	0.141	0.192	0.169	0.207	0.151	0.11	0.214		0.003	-0.03	0.02	-0.27	-0.186	-0.002	-0.004	-0.032	-0.015	-0.019	0.058		65.776
8.25	0.15	0.225	0.117	0.05	0.171	0.178	0.162	0.104	0.123	0.192	0.153	0.139	0.189	0.166	0.205	0.15	0.11	0.212		0.002	-0.03	0.022	-0.268	-0.186	-0.004	-0.004	-0.031	-0.015	-0.02	0.055		64.982
8.26667	0.15	0.222	0.117	0.05	0.168	0.177	0.162	0.102	0.122	0.19	0.153	0.139	0.186	0.163	0.203	0.152	0.11	0.211		0	-0.03	0.024	-0.267	-0.187	-0.004	-0.003	-0.029	-0.015	-0.02	0.055		64.194
8.28333	0.151	0.223	0.116	0.051	0.166	0.176	0.16	0.099	0.12	0.187	0.152	0.137	0.184	0.161	0.199	0.152	0.111	0.21		-0.003	-0.028	0.025	-0.265	-0.187	-0.007	-0.004	-0.027	-0.016	-0.02	0.053		63.412
8.3	0.149	0.222	0.114	0.05	0.164	0.177	0.158	0.098	0.118	0.185	0.152	0.137	0.183	0.159	0.195	0.152	0.11	0.208		-0.005	-0.026	0.028	-0.265	-0.188	-0.008	-0.005	-0.028	-0.017	-0.02	0.053		62.635
8.31667	0.149	0.22	0.113	0.048	0.163	0.175	0.156	0.093	0.116	0.185	0.152	0.136	0.182	0.157	0.191	0.152	0.11	0.208		-0.007	-0.025	0.029	-0.263	-0.186	-0.007	-0.006	-0.027	-0.019	-0.019	0.055		61.86
8.33333	0.148	0.219	0.112	0.046	0.162	0.175	0.154	0.091	0.113	0.183	0.15	0.136	0.179	0.155	0.187	0.15	0.108	0.207		-0.009	-0.022	0.03	-0.263	-0.186	-0.007	-0.007	-0.026	-0.018	-0.019	0.056		61.092
8.35	0.147	0.217	0.112	0.045	0.159	0.174	0.153	0.088	0.112	0.182	0.151	0.135	0.177	0.153	0.185	0.15	0.107	0.204		-0.007	-0.021	0.029	-0.265	-0.184	-0.004	-0.009	-0.027	-0.02	-0.019	0.056		60.329
8.36667	0.147	0.214	0.112	0.043	0.156	0.171	0.152	0.086	0.109	0.18	0.149	0.134	0.175	0.151	0.183	0.147	0.105	0.202		-0.009	-0.018	0.029	-0.265	-0.184	-0.003	-0.01	-0.028	-0.019	-0.018	0.057		59.568
8.38333	0.146	0.212	0.112	0.042	0.153	0.17	0.15	0.084	0.108	0.178	0.147	0.133	0.173	0.15	0.18	0.145	0.103	0.201		-0.01	-0.015	0.027	-0.268	-0.186	-0.003	-0.01	-0.029	-0.021	-0.017	0.056		58.816
8.4	0.144	0.209	0.112	0.041	0.151	0.167	0.148	0.081	0.107	0.177	0.148	0.13	0.17	0.149	0.178	0.144	0.103	0.199		-0.012	-0.014	0.027	-0.269	-0.187	-0.001	-0.01	-0.031	-0.024	-0.016	0.055		58.068
8.41667	0.142	0.207	0.11	0.038	0.151	0.164	0.148	0.079	0.105	0.176	0.147	0.128	0.168	0.152	0.175	0.142	0.102	0.2		-0.016	-0.012	0.028	-0.268	-0.188	-0.001	-0.01	-0.033	-0.026	-0.016	0.055		57.324
8.43333	0.141	0.203	0.11	0.036	0.151	0.163	0.147	0.077	0.105	0.174	0.146	0.125	0.164	0.156	0.171	0.141	0.102	0.199		-0.017	-0.013	0.028	-0.268	-0.19	0	-0.01	-0.034	-0.029	-0.015	0.053		56.585
8.45	0.139	0.2	0.109	0.036	0.151	0.162	0.146	0.075	0.104	0.172	0.147	0.123	0.16	0.159	0.169	0.139	0.102	0.198		-0.018	-0.013	0.03	-0.266	-0.19	0.002	-0.009	-0.035	-0.031	-0.014	0.053		55.846
8.46667	0.137	0.196	0.109	0.034	0.152	0.161	0.146	0.074	0.103	0.169	0.145	0.122	0.157	0.163	0.165	0.138	0.101	0.197		-0.021	-0.013	0.03	-0.264	-0.19	0.003	-0.009	-0.037	-0.033	-0.015	0.05		55.113
8.48333	0.136	0.194	0.11	0.033	0.151	0.16	0.143	0.073	0.103	0.166	0.144	0.119	0.154	0.163	0.162	0.137	0.1	0.195		-0.023	-0.014	0.031	-0.264	-0.191	0.005	-0.007	-0.037	-0.035	-0.013	0.047		54.388
8.5	0.134	0.191	0.11	0.031	0.15	0.158	0.141	0.072	0.102	0.164	0.143	0.118	0.151	0.164	0.16	0.137	0.1	0.193		-0.025	-0.015	0.034	-0.263	-0.191	0.007	-0.006	-0.039	-0.038	-0.013	0.044		53.669
8.51667	0.131	0.189	0.108	0.029	0.148	0.158	0.14	0.072	0.099	0.162	0.143	0.118	0.15	0.164	0.156	0.136	0.097	0.191		-0.025	-0.017	0.034	-0.264	-0.191	0.008	-0.007	-0.041	-0.04	-0.014	0.041		52.958
8.53333	0.129	0.188	0.108	0.028	0.146	0.157	0.138	0.07	0.098	0.16	0.142	0.119	0.147	0.161	0.154	0.136	0.096	0.188		-0.024	-0.018	0.035	-0.264	-0.192	0.008	-0.008	-0.041	-0.043	-0.014	0.038		52.254
8.55	0.127	0.185	0.105	0.026	0.145	0.156	0.136	0.07	0.097	0.158	0.141	0.12	0.145	0.159	0.152	0.136	0.096	0.188		-0.023	-0.021	0.036	-0.264	-0.192	0.009	-0.007	-0.041	-0.047	-0.014	0.037		51.553
8.56667	0.125	0.184	0.103	0.026	0.143	0.155	0.134	0.069	0.095	0.156	0.141	0.12	0.143	0.157	0.149	0.134	0.093	0.185		-0.024	-0.023	0.037	-0.265	-0.193	0.007	-0.008	-0.04	-0.05	-0.015	0.036		50.852
8.58333	0.125	0.183	0.102	0.026	0.14	0.153	0.133	0.066	0.097	0.155	0.139	0.12	0.141	0.155	0.147	0.133	0.092	0.183		-0.025	-0.025	0.039	-0.268	-0.194	0.008	-0.008	-0.041	-0.053	-0.015	0.034		50.15
8.6	0.123	0.182	0.1	0.026	0.137	0.151	0.133	0.064	0.096	0.155	0.138	0.119	0.14	0.154	0.145	0.132	0.09	0.183		-0.025	-0.027	0.041	-0.271	-0.194	0.008	-0.007	-0.042	-0.058	-0.015	0.036		49.459
8.61667	0.122	0.18	0.099	0.026	0.134	0.149	0.133	0.062	0.097	0.155	0.138	0.118	0.139	0.152	0.143	0.131	0.088	0.181		-0.026	-0.028	0.041	-0.275	-0.195	0.007	-0.008	-0.042	-0.06	-0.016	0.036		48.776
8.63333	0.12	0.18	0.098	0.025	0.132	0.148	0.132	0.061	0.098	0.155	0.135	0.118	0.138	0.152	0.142	0.13	0.088	0.178		-0.026	-0.029	0.041	-0.277	-0.195	0.007	-0.008	-0.045	-0.064	-0.019	0.035		48.107
8.65	0.118	0.178	0.098	0.024	0.131	0.147	0.131	0.06	0.097	0.154	0.136	0.116	0.137	0.151	0.139	0.129	0.087	0.176		-0.027	-0.03	0.041	-0.278	-0.195	0.005	-0.01	-0.048	-0.065	-0.02	0.033		47.449
8.66667	0.118	0.178	0.096	0.024	0.129	0.146	0.131	0.06	0.097	0.153	0.134	0.114	0.134	0.15	0.137	0.128	0.086	0.172		-0.029	-0.031	0.039	-0.28	-0.196	0.003	-0.011	-0.05	-0.065	-0.022	0.032		46.79
8.68333	0.117	0.178	0.093	0.024	0.128	0.145	0.13	0.062	0.096	0.151	0.133	0.113	0.132	0.151	0.134	0.127	0.084	0.169		-0.03	-0.033	0.04	-0.279	-0.195	0.002	-0.011	-0.053	-0.066	-0.024	0.03		46.13
8.7	0.117	0.177	0.091	0.025	0.125	0.142	0.13	0.059	0.094	0.149	0.13	0.111	0.129	0.151	0.132	0.127	0.082	0.168		-0.029	-0.034	0.04	-0.28	-0.195	0	-0.011	-0.056	-0.065	-0.024	0.028		45.469
8.71667	0.117	0.177	0.089	0.026	0.123	0.14	0.13	0.058	0.092	0.148	0.127	0.11	0.126	0.152	0.13	0.128	0.081	0.169		-0.03	-0.036	0.04	-0.281	-0.197	-0.003	-0.011	-0.057	-0.065	-0.024	0.028		44.814
8.73333	0.116	0.174	0.087	0.025	0.12	0.138	0.13	0.057	0.09	0.146	0.127	0.11	0.124	0.154	0.128	0.128	0.078	0.168		-0.031	-0.038	0.039	-0.282	-0.198	-0.001	-0.011	-0.059	-0.065	-0.025	0.027		44.164
8.75	0.115	0.172	0.086	0.025	0.116	0.136	0.129	0.053	0.089	0.145	0.125	0.107	0.121	0.154	0.127	0.126	0.076	0.169		-0.032	-0.039	0.038	-0.283	-0.2	-0.002	-0.012	-0.059	-0.063	-0.024	0.026		43.522
8.76667	0.114	0.17	0.084	0.025	0.114	0.135	0.128	0.052	0.088	0.142	0.124	0.105	0.119	0.154	0.125	0.126	0.075	0.168		-0.034	-0.041	0.037	-0.285	-0.201	-0.003	-0.012	-0.058	-0.061	-0.026	0.027		42.888
8.78333	0.111	0.167	0.082	0.024	0.111	0.134	0.127	0.051	0.088	0.139	0.123	0.103	0.115	0.152	0.123	0.123	0.073	0.167		-0.035	-0.039	0.037	-0.285	-0.202	-0.002	-0.011	-0.058	-0.061	-0.028	0.026		42.262
8.8	0.109	0.166	0.081	0.024	0.109	0.133	0.125	0.049	0.088	0.137	0.12	0.101	0.113	0.151	0.122	0.123	0.072	0.166		-0.035	-0.037	0.036	-0.286	-0.204	-0.003	-0.01	-0.058	-0.06	-0.029	0.027		41.641
8.81667	0.108	0.164	0.078	0.023	0.107	0.132	0.124	0.048	0.088	0.136	0.119	0.1	0.112	0.148	0.121	0.122	0.072	0.165		-0.035	-0.036	0.037	-0.285	-0.205	-0.005	-0.01	-0.057	-0.058	-0.031	0.027		41.026
8.83333	0.108	0.161	0.077	0.022	0.106	0.13	0.123	0.047	0.09	0.134	0.117	0.098	0.111	0.145	0.121	0.121	0.071	0.165		-0.035	-0.033	0.037	-0.285	-0.207	-0.006	-0.011	-0.057	-0.057	-0.031	0.027		40.419
8.85	0.108	0.158	0.076	0.021	0.104	0.13	0.121	0.046	0.089	0.133	0.116	0.098	0.11	0.143	0.12	0.121	0.069	0.164		-0.035	-0.033	0.038	-0.284	-0.208	-0.008	-0.014	-0.055	-0.055	-0.032	0.028		39.817
8.86667	0.109	0.157	0.074	0.019	0.103	0.129	0.119	0.045	0.09	0.132	0.116	0.099	0.11	0.14	0.119	0.119	0.068	0.164		-0.034	-0.034	0.041	-0.283	-0.209	-0.009	-0.015	-0.054	-0.055	-0.031	0.029		39.218
8.88333	0.107	0.154	0.074	0.02	0.103	0.129	0.118	0.044	0.09	0.13	0.114	0.099	0.11	0.139	0.118	0.118	0.067	0.163		-0.031	-0.033	0.041	-0.283	-0.21	-0.011	-0.016	-0.054	-0.057	-0.031	0.03		38.628
8.9	0.106	0.154	0.073	0.019	0.102	0.129	0.117	0.044	0.09	0.129	0.112	0.1	0.109	0.139	0.117	0.115	0.067	0.161		-0.029	-0.034	0.041	-0.283	-0.212	-0.011	-0.016	-0.053	-0.058	-0.032	0.03		38.044
8.91667	0.106	0.152	0.072	0.02	0.102	0.127	0.115	0.044	0.093	0.127	0.112	0.101	0.109	0.137	0.116	0.114	0.067	0.159		-0.024	-0.035	0.041	-0.283	-0.214	-0.013	-0.017	-0.052	-0.058	-0.032	0.031		37.472
8.93333	0.105	0.15	0.07	0.021	0.1	0.127	0.114	0.044	0.092	0.125	0.111	0.101	0.109	0.135	0.115	0.113	0.068	0.157		-0.024	-0.036	0.039	-0.283	-0.215	-0.014	-0.018	-0.051	-0.06	-0.034	0.03		36.91
8.95	0.104	0.148	0.069	0.021	0.098	0.125	0.113	0.045	0.092	0.124	0.11	0.101	0.109	0.135	0.114	0.111	0.069	0.155		-0.025	-0.039	0.04	-0.282	-0.217	-0.014	-0.019	-0.049	-0.061	-0.034	0.03		36.358
8.96667	0.104	0.145	0.069	0.023	0.097	0.124	0.111	0.043	0.091	0.121	0.11	0.101	0.109	0.134	0.113	0.111	0.069	0.154		-0.024	-0.04	0.041	-0.282	-0.218	-0.014	-0.02	-0.049	-0.063	-0.034	0.03		35.816
8.98333	0.103	0.145	0.067	0.024	0.094	0.122	0.111	0.043	0.09	0.12	0.109	0.101	0.109	0.132	0.112	0.109	0.07	0.153		-0.026	-0.042	0.041	-0.282	-0.218	-0.014	-0.019	-0.05	-0.064	-0.035	0.029		35.285
9	0.102	0.142	0.067	0.024	0.093	0.118	0.112	0.041	0.09	0.12	0.107	0.1	0.108	0.133	0.111	0.108	0.069	0.154		-0.026	-0.042	0.043	-0.282	-0.22	-0.014	-0.021	-0.049	-0.064	-0.035	0.029		34.769
9.01667	0.103	0.142	0.065	0.025	0.091	0.115	0.112	0.038	0.09	0.119	0.106	0.098	0.106	0.131	0.108	0.107	0.068	0.151		-0.024	-0.043	0.044	-0.282	-0.22	-0.013	-0.022	-0.051	-0.063	-0.036	0.028		34.269
9.03333	0.1	0.14	0.063	0.024	0.088	0.112	0.112	0.037	0.089	0.119	0.103	0.096	0.106	0.129	0.108	0.106	0.068	0.149		-0.022	-0.043	0.045	-0.283	-0.219	-0.013	-0.023	-0.052	-0.063	-0.037	0.028		33.784
9.05	0.1	0.138	0.062	0.024	0.086	0.11	0.111	0.034	0.087	0.118	0.102	0.096	0.107	0.128	0.107	0.106	0.067	0.148		-0.02	-0.042	0.045	-0.285	-0.219	-0.013	-0.023	-0.053	-0.063	-0.036	0.027		33.319
9.06667	0.096	0.137	0.06	0.025	0.085	0.11	0.11	0.033	0.084	0.117	0.1	0.095	0.109	0.125	0.108	0.106	0.067	0.145		-0.018	-0.042	0.047	-0.286	-0.218	-0.01	-0.024	-0.054	-0.064	-0.036	0.027		32.871
9.08333	0.091	0.134	0.06	0.023	0.084	0.107	0.108	0.031	0.082	0.116	0.1	0.096	0.11	0.123	0.107	0.106	0.066	0.144		-0.017	-0.041	0.046	-0.287	-0.218	-0.01	-0.025	-0.054	-0.064	-0.036	0.028		32.441
9.1	0.086	0.133	0.058	0.022	0.083	0.106	0.107	0.031	0.081	0.115	0.1	0.096	0.11	0.12	0.106	0.106	0.065	0.143		-0.018	-0.042	0.046	-0.287	-0.219	-0.009	-0.026	-0.054	-0.064	-0.035	0.029		32.035
9.11667	0.081	0.131	0.056	0.021	0.082	0.104	0.106	0.032	0.081	0.113	0.1	0.095	0.108	0.119	0.105	0.105	0.064	0.141		-0.018	-0.042	0.046	-0.288	-0.218	-0.008	-0.028	-0.052	-0.064	-0.035	0.029		31.651
9.13333	0.078	0.13	0.054	0.019	0.08	0.102	0.104	0.032	0.079	0.112	0.1	0.094	0.107	0.116	0.104	0.104	0.063	0.14		-0.02	-0.041	0.043	-0.29	-0.218	-0.009	-0.028	-0.054	-0.064	-0.035	0.029		31.292
9.15	0.078	0.128	0.052	0.017	0.08	0.103	0.104	0.033	0.077	0.11	0.1	0.092	0.106	0.115	0.103	0.104	0.065	0.138		-0.021	-0.041	0.044	-0.292	-0.217	-0.009	-0.029	-0.054	-0.066	-0.035	0.029		30.974
9.16667	0.08	0.127	0.05	0.016	0.079	0.102	0.103	0.033	0.076	0.108	0.1	0.091	0.106	0.113	0.102	0.104	0.065	0.137		-0.022	-0.04	0.043	-0.292	-0.218	-0.009	-0.029	-0.056	-0.067	-0.035	0.028		30.693
9.18333	0.079	0.126	0.049	0.015	0.077	0.101	0.101	0.031	0.073	0.108	0.098	0.088	0.107	0.111	0.101	0.104	0.066	0.137		-0.023	-0.04	0.042	-0.291	-0.219	-0.01	-0.029	-0.058	-0.068	-0.035	0.028		30.454
9.2	0.079	0.126	0.049	0.014	0.075	0.101	0.101	0.031	0.072	0.108	0.097	0.086	0.108	0.111	0.102	0.105	0.067	0.136		-0.023	-0.041	0.043	-0.291	-0.218	-0.01	-0.028	-0.058	-0.069	-0.036	0.029		30.262
9.21667	0.078	0.126	0.047	0.012	0.071	0.1	0.099	0.03	0.071	0.108	0.096	0.087	0.109	0.109	0.101	0.106	0.066	0.136		-0.024	-0.04	0.042	-0.291	-0.217	-0.008	-0.029	-0.058	-0.069	-0.036	0.031		30.106
9.23333	0.076	0.125	0.047	0.012	0.07	0.101	0.096	0.027	0.07	0.109	0.095	0.085	0.11	0.108	0.1	0.107	0.065	0.137		-0.024	-0.042	0.041	-0.291	-0.216	-0.008	-0.028	-0.058	-0.072	-0.037	0.033		29.991
9.25	0.074	0.125	0.045	0.01	0.07	0.1	0.095	0.027	0.072	0.108	0.094	0.085	0.11	0.109	0.1	0.109	0.064	0.135		-0.025	-0.041	0.039	-0.29	-0.215	-0.007	-0.027	-0.061	-0.072	-0.039	0.034		29.921
9.26667	0.076	0.124	0.042	0.011	0.07	0.1	0.094	0.026	0.072	0.108	0.094	0.084	0.109	0.106	0.098	0.109	0.064	0.133		-0.027	-0.042	0.036	-0.288	-0.217	-0.008	-0.026	-0.061	-0.074	-0.039	0.036		29.898
9.28333	0.075	0.123	0.043	0.011	0.07	0.1	0.093	0.024	0.074	0.109	0.094	0.082	0.109	0.106	0.098	0.109	0.064	0.132		-0.028	-0.047	0.033	-0.285	-0.218	-0.009	-0.023	-0.061	-0.074	-0.039	0.038		29.925
9.3	0.076	0.122	0.042	0.009	0.07	0.097	0.093	0.023	0.075	0.109	0.095	0.082	0.107	0.105	0.098	0.108	0.064	0.131		-0.028	-0.049	0.031	-0.282	-0.219	-0.008	-0.022	-0.061	-0.074	-0.039	0.039		30.002
9.31667	0.079	0.121	0.041	0.007	0.069	0.096	0.092	0.021	0.074	0.11	0.097	0.082	0.107	0.101	0.099	0.106	0.064	0.13		-0.029	-0.053	0.029	-0.28	-0.22	-0.008	-0.022	-0.06	-0.074	-0.036	0.04		30.127
9.33333	0.08	0.12	0.042	0.004	0.068	0.093	0.092	0.02	0.076	0.112	0.097	0.08	0.107	0.103	0.098	0.104	0.063	0.128		-0.027	-0.055	0.028	-0.278	-0.219	-0.007	-0.023	-0.06	-0.076	-0.036	0.042		30.293
9.35	0.083	0.119	0.04	0.002	0.068	0.092	0.09	0.019	0.076	0.113	0.097	0.079	0.106	0.104	0.098	0.103	0.064	0.127		-0.024	-0.056	0.027	-0.279	-0.22	-0.007	-0.024	-0.06	-0.079	-0.036	0.042		30.5
9.36667	0.082	0.118	0.039	0.002	0.067	0.091	0.09	0.018	0.076	0.113	0.095	0.079	0.107	0.103	0.099	0.103	0.064	0.127		-0.024	-0.057	0.025	-0.28	-0.222	-0.008	-0.026	-0.059	-0.08	-0.036	0.041		30.749
9.38333	0.082	0.116	0.04	0.001	0.068	0.089	0.09	0.018	0.077	0.114	0.095	0.078	0.108	0.106	0.097	0.103	0.065	0.126		-0.021	-0.058	0.026	-0.282	-0.223	-0.01	-0.027	-0.058	-0.082	-0.037	0.04		31.034
9.4	0.082	0.113	0.04	0	0.068	0.089	0.089	0.018	0.076	0.116	0.093	0.079	0.106	0.105	0.098	0.102	0.065	0.126		-0.021	-0.059	0.024	-0.284	-0.225	-0.012	-0.028	-0.057	-0.083	-0.038	0.039		31.342
9.41667	0.083	0.111	0.038	-0.002	0.067	0.088	0.089	0.018	0.074	0.116	0.09	0.079	0.107	0.104	0.097	0.101	0.063	0.123		-0.021	-0.06	0.024	-0.284	-0.228	-0.012	-0.029	-0.055	-0.083	-0.041	0.038		31.662
9.43333	0.084	0.109	0.039	-0.003	0.067	0.086	0.087	0.019	0.074	0.118	0.089	0.078	0.106	0.105	0.095	0.099	0.063	0.121		-0.02	-0.062	0.023	-0.283	-0.229	-0.013	-0.029	-0.053	-0.084	-0.041	0.036		31.975
9.45	0.085	0.107	0.038	-0.005	0.066	0.084	0.086	0.021	0.074	0.12	0.087	0.077	0.104	0.105	0.096	0.096	0.063	0.12		-0.02	-0.063	0.022	-0.282	-0.23	-0.012	-0.03	-0.051	-0.085	-0.043	0.034		32.272
9.46667	0.087	0.104	0.038	-0.005	0.064	0.081	0.085	0.021	0.073	0.12	0.087	0.076	0.103	0.105	0.094	0.094	0.064	0.118		-0.021	-0.063	0.023	-0.282	-0.231	-0.013	-0.027	-0.048	-0.085	-0.043	0.031		32.548
9.48333	0.088	0.102	0.04	-0.006	0.062	0.08	0.083	0.021	0.076	0.122	0.087	0.075	0.101	0.105	0.094	0.091	0.066	0.117		-0.022	-0.064	0.021	-0.282	-0.23	-0.015	-0.028	-0.047	-0.087	-0.044	0.029		32.792
9.5	0.089	0.1	0.04	-0.006	0.058	0.08	0.082	0.021	0.075	0.121	0.086	0.075	0.098	0.106	0.096	0.089	0.069	0.116		-0.023	-0.065	0.022	-0.283	-0.231	-0.016	-0.029	-0.046	-0.088	-0.046	0.027		32.999
9.51667	0.089	1.174	1.625	-0.006	0.056	0.081	0.758	0.021	0.074	0.12	0.085	0.074	0.191	0.106	0.096	0.087	0.069	-1.678		-0.014	-0.066	0.021	-0.283	-0.23	-0.017	-0.028	-0.046	-0.087	-0.046	0.027		33.164
9.53333	6.063	-4.054	-5.725	5.878	-0.693	6.138	-4.898	5.647	5.839	0.12	0.085	6.18	-3.032	6.052	6.168	-0.752	5.905	-7.077		4.395	0.073	4.805	4.92	4.638	6.097	6.124	6.042	6.122	6.279	2.318		33.286
9.55	-6.335	-7.169	-7.148	-5.602	-6.898	-6.239	-7.146	-6.578	-6.544	0.119	0.086	-5.978	-7.04	-5.444	-6.155	-7.383	-6.701	-6.746		-7.134	-4.512	-6.69	-7.042	3.295	-6.273	-6.114	-6.882	3.694	-2.952	-7.046		33.365
9.56667	-6.931	-6.825	-6.483	-7.357	-6.763	-6.841	-6.65	-7.001	-6.895	0.12	0.087	-6.794	-6.765	-7.249	-7.614	-7.295	-7.556	-5.582		-7.734	-7.722	-7.032	-7.531	-6.82	-7.691	-7.694	-7.607	-7.112	-7.424	-7.401		33.4
9.58333	-6.128	-6.795	-6.799	-6.851	-5.706	-6.022	-6.14	-6.143	-5.982	0.12	1.305	-6.007	-5.75	-6.801	-7.048	-6.258	-6.792	-2.254		-7.161	-7.543	-6.261	-6.843	-7.389	-7.313	-7.36	-7.015	-7.826	-7.593	-6.701		33.393
9.6	-10.772	-0.083	2.134	-11.564	-3.483	-10.734	1.054	-10.397	-10.341	0.119	-3.81	-10.776	-1.014	-11.614	-11.911	-3.959	-11.304	4.899		-10.483	-6.764	-9.826	-10.882	-11.7	-12.434	-12.548	-11.994	-13.556	-13.211	-7.84		33.345
9.61667	3.244	4.751	5.336	1.44	4.443	3.273	5.058	3.489	3.719	0.119	-6.912	3.013	4.748	1.384	1.962	4.383	2.931	6.459		2.429	-0.892	3.143	2.52	-9.292	1.269	1.005	2.335	-10.111	-2.828	2.937		33.259
9.63333	5.645	6.275	6.578	4.94	6.186	5.692	6.456	5.757	5.922	0.117	-6.553	5.646	6.383	4.923	5.186	6.164	5.611	7.278		4.599	3.833	5.118	4.619	2.192	4.232	4.12	4.649	2.032	3.072	4.872		33.138
9.65	6.768	7.138	7.301	6.323	7.11	6.806	7.254	6.863	6.975	0.117	-6.642	6.798	7.284	6.361	6.525	7.1	6.797	7.787		5.712	5.311	6.087	5.656	4.321	5.536	5.462	5.766	4.29	4.841	5.86		32.985
9.66667	7.445	7.687	7.763	7.136	7.684	7.476	7.762	7.537	7.608	0.115	-0.019	7.481	7.85	7.211	7.315	7.682	7.505	8.116		6.403	6.143	6.679	6.292	5.449	6.318	6.266	6.446	5.489	5.85	6.471		32.803
9.68333	7.884	8.046	8.068	7.66	8.059	7.909	8.095	7.975	8.019	0.115	4.823	7.919	8.219	7.758	7.823	8.058	7.963	8.333		6.851	6.671	7.062	6.705	6.153	6.821	6.783	6.885	6.241	6.493	6.867		32.596
9.7	8.172	8.281	8.268	8.004	8.307	8.193	8.315	8.262	8.287	0.115	6.354	8.208	8.462	8.117	8.158	8.304	8.261	8.475		7.151	7.017	7.318	6.977	6.611	7.154	7.125	7.176	6.732	6.914	7.131		32.367
9.71667	8.362	8.438	8.4	8.232	8.471	8.381	8.458	8.452	8.463	0.114	7.212	8.396	8.623	8.351	8.378	8.465	8.458	8.569		7.35	7.248	7.486	7.159	6.915	7.374	7.353	7.372	7.058	7.196	7.308		32.12
9.73333	8.486	8.541	8.488	8.383	8.58	8.505	8.554	8.577	8.581	0.115	7.754	8.52	8.729	8.506	8.522	8.571	8.589	8.63		7.483	7.401	7.599	7.28	7.118	7.521	7.504	7.503	7.276	7.383	7.427		31.855
9.75	8.57	8.608	8.546	8.482	8.649	8.589	8.617	8.66	8.659	0.113	8.108	8.604	8.8	8.608	8.618	8.64	8.674	8.67		7.572	7.502	7.675	7.362	7.254	7.62	7.605	7.591	7.421	7.508	7.51		31.577
9.76667	8.624	8.655	8.586	8.549	8.697	8.646	8.657	8.715	8.711	0.113	8.341	8.66	8.847	8.675	8.681	8.685	8.733	8.697		7.63	7.57	7.726	7.416	7.345	7.687	7.673	7.65	7.517	7.592	7.567		31.28
9.78333	8.662	8.683	8.613	8.593	8.728	8.685	8.686	8.75	8.747	0.113	8.494	8.696	8.878	8.721	8.722	8.716	8.772	8.714		7.67	7.616	7.762	7.453	7.406	7.732	7.718	7.689	7.58	7.65	7.61		30.978
9.8	8.687	8.701	8.63	8.621	8.749	8.713	8.703	8.776	8.77	0.112	8.598	8.72	8.897	8.75	8.75	8.735	8.797	8.724		7.695	7.649	7.786	7.478	7.448	7.764	7.75	7.715	7.623	7.69	7.641		30.675
9.81667	8.703	8.716	8.642	8.641	8.764	8.733	8.715	8.792	8.786	0.111	8.663	8.735	8.911	8.769	8.767	8.748	8.814	8.733		7.713	7.672	7.803	7.493	7.479	7.785	7.771	7.731	7.653	7.717	7.666		30.368
9.83333	8.715	8.725	8.651	8.654	8.774	8.747	8.722	8.803	8.796	0.108	8.708	8.746	8.92	8.782	8.78	8.757	8.824	8.739		7.724	7.687	7.815	7.504	7.499	7.798	7.787	7.743	7.672	7.736	7.688		30.064
9.85	8.722	8.731	8.657	8.662	8.78	8.755	8.725	8.812	8.803	6.086	8.737	8.753	8.925	8.791	8.787	8.761	8.832	8.743		7.732	7.698	7.821	7.511	7.516	7.807	7.797	7.749	7.686	7.749	7.704		29.749
9.86667	8.727	8.734	8.661	8.668	8.786	8.761	8.726	8.818	8.807	-6.39	8.754	8.758	8.93	8.798	8.791	8.765	8.838	8.747		7.74	7.705	7.826	7.516	7.528	7.814	7.805	7.755	7.694	7.76	7.718		29.42
9.88333	8.731	8.735	8.664	8.672	8.791	8.765	8.725	8.823	8.81	-7.244	8.768	8.762	8.931	8.803	8.796	8.769	8.842	8.75		7.744	7.71	7.828	7.519	7.535	7.818	7.81	7.76	7.7	7.769	7.729		29.087
9.9	8.733	8.735	8.665	8.676	8.794	8.767	8.725	8.825	8.813	-6.57	8.776	8.764	8.933	8.808	8.795	8.772	8.845	8.75		7.749	7.713	7.83	7.522	7.541	7.823	7.813	7.763	7.703	7.775	7.739		28.747
9.91667	8.735	8.735	8.666	8.679	8.797	8.769	8.725	8.828	8.815	-11.295	8.782	8.765	8.936	8.812	8.797	8.775	8.845	8.751		7.753	7.715	7.831	7.524	7.544	7.826	7.817	7.766	7.707	7.78	7.748		28.404
9.93333	8.736	8.735	8.667	8.683	8.799	8.771	8.727	8.828	8.816	2.76	8.787	8.766	8.935	8.814	8.798	8.779	8.846	8.752		7.754	7.716	7.832	7.526	7.547	7.828	7.818	7.766	7.709	7.783	7.756		28.058
9.95	8.737	8.737	8.668	8.686	8.801	8.771	8.726	8.828	8.82	5.405	8.789	8.767	8.936	8.816	8.797	8.781	8.847	8.752		7.754	7.717	7.833	7.529	7.55	7.832	7.819	7.765	7.711	7.786	7.763		27.71
9.96667	8.737	8.737	8.669	8.688	8.802	8.772	8.726	8.83	8.82	6.656	8.79	8.767	8.934	8.816	8.797	8.782	8.848	8.75		7.754	7.72	7.833	7.53	7.552	7.833	7.82	7.766	7.713	7.789	7.77		27.359
9.98333	8.739	8.739	8.669	8.69	8.802	8.77	8.726	8.829	8.82	7.417	8.79	8.767	8.932	8.816	8.798	8.784	8.851	8.75		7.754	7.72	7.833	7.532	7.554	7.835	7.821	7.767	7.713	7.79	7.776		27.005
10	8.738	8.739	8.669	8.692	8.802	8.77	8.727	8.83	8.822	7.909	8.791	8.766	8.933	8.817	8.797	8.784	8.85	8.746		7.753	7.722	7.833	7.533	7.557	7.837	7.822	7.768	7.712	7.792	7.779		26.649
10.0167	8.737	8.74	8.671	8.692	8.802	8.77	8.728	8.829	8.82	8.233	8.792	8.764	8.932	8.817	8.798	8.785	8.853	8.744		7.754	7.724	7.835	7.532	7.561	7.839	7.824	7.769	7.713	7.791	7.782		26.289
10.0333	8.737	8.74	8.671	8.693	8.802	8.771	8.729	8.828	8.822	8.445	8.792	8.763	8.931	8.818	8.797	8.785	8.853	8.742		7.754	7.726	7.835	7.532	7.562	7.84	7.826	7.769	7.711	7.792	7.786		25.927
10.05	8.736	8.739	8.67	8.694	8.801	8.772	8.728	8.828	8.822	8.583	8.793	8.762	8.934	8.819	8.795	8.784	8.854	8.74		7.754	7.73	7.836	7.532	7.564	7.84	7.827	7.769	7.709	7.793	7.79		25.567
10.0667	8.738	8.739	8.669	8.693	8.802	8.771	8.729	8.827	8.825	8.677	8.792	8.762	8.934	8.82	8.793	8.782	8.854	8.74		7.756	7.731	7.837	7.531	7.564	7.84	7.828	7.77	7.71	7.793	7.796		25.207
10.0833	8.74	8.737	8.668	8.695	8.801	8.772	8.728	8.827	8.826	8.738	8.79	8.761	8.936	8.818	8.79	8.78	8.854	8.739		7.758	7.731	7.837	7.532	7.564	7.84	7.83	7.77	7.709	7.795	7.801		24.847
10.1	8.742	8.736	8.668	8.696	8.8	8.771	8.728	8.827	8.827	8.78	8.79	8.759	8.938	8.819	8.791	8.779	8.853	8.739		7.76	7.731	7.838	7.533	7.564	7.84	7.828	7.771	7.71	7.793	7.805		24.485
10.1167	8.746	8.734	8.667	8.696	8.801	8.77	8.727	8.827	8.828	8.808	8.789	8.757	8.937	8.818	8.79	8.779	8.852	8.738		7.762	7.73	7.838	7.533	7.563	7.841	7.829	7.772	7.712	7.793	7.81		24.125
10.1333	8.751	8.732	8.668	8.696	8.801	8.772	8.724	8.825	8.828	8.826	8.788	8.755	8.938	8.817	8.789	8.782	8.853	8.736		7.763	7.731	7.839	7.535	7.562	7.843	7.828	7.771	7.712	7.794	7.814		23.764
10.15	8.754	8.731	8.668	8.696	8.801	8.772	8.724	8.823	8.829	8.838	8.788	8.754	8.939	8.819	8.788	8.785	8.853	8.734		7.764	7.733	7.84	7.536	7.56	7.843	7.828	7.772	7.713	7.795	7.817		23.408
10.1667	8.758	8.73	8.667	8.695	8.802	8.772	8.721	8.822	8.828	8.846	8.787	8.754	8.939	8.82	8.786	8.787	8.855	8.733		7.765	7.734	7.841	7.536	7.558	7.847	7.829	7.771	7.714	7.796	7.82		23.053
10.1833	8.76	8.729	8.668	8.696	8.802	8.773	8.72	8.821	8.827	8.852	8.788	8.754	8.939	8.82	8.787	8.787	8.857	8.729		7.766	7.734	7.843	7.535	7.557	7.849	7.83	7.771	7.715	7.795	7.824		22.699
10.2	8.762	8.73	8.667	8.696	8.802	8.773	8.719	8.82	8.827	8.857	8.786	8.754	8.939	8.82	8.788	8.787	8.856	8.729		7.768	7.736	7.844	7.533	7.557	7.848	7.833	7.772	7.715	7.796	7.826		22.347
10.2167	8.764	8.73	8.669	8.696	8.802	8.772	8.719	8.819	8.826	8.861	8.785	8.755	8.937	8.817	8.788	8.786	8.856	8.727		7.77	7.736	7.845	7.531	7.559	7.849	7.834	7.772	7.714	7.794	7.83		21.995
10.2333	8.764	8.728	8.669	8.697	8.8	8.774	8.718	8.819	8.827	8.865	8.784	8.757	8.937	8.815	8.788	8.786	8.857	8.724		7.771	7.737	7.845	7.53	7.559	7.846	7.834	7.773	7.713	7.793	7.832		21.644
10.25	8.766	8.729	8.669	8.698	8.799	8.774	8.718	8.818	8.827	8.868	8.783	8.756	8.936	8.813	8.787	8.785	8.857	8.722		7.775	7.74	7.845	7.53	7.559	7.845	7.834	7.773	7.714	7.795	7.835		21.296
10.2667	8.766	8.728	8.669	8.697	8.797	8.774	8.718	8.818	8.823	8.869	8.783	8.756	8.933	8.812	8.786	8.784	8.859	8.72		7.775	7.74	7.844	7.531	7.559	7.845	7.834	7.774	7.715	7.795	7.84		20.951
10.2833	8.766	8.727	8.667	8.697	8.795	8.773	8.715	8.819	8.821	8.867	8.785	8.755	8.932	8.812	8.783	8.784	8.862	8.72		7.777	7.743	7.844	7.532	7.557	7.846	7.833	7.775	7.716	7.795	7.845		20.606
10.3	8.766	8.728	8.668	8.696	8.795	8.771	8.713	8.819	8.817	8.866	8.784	8.754	8.931	8.812	8.781	8.784	8.861	8.717		7.777	7.745	7.843	7.534	7.559	7.847	7.832	7.775	7.717	7.795	7.85		20.262
10.3167	8.765	8.728	8.669	8.696	8.795	8.77	8.712	8.819	8.813	8.866	8.783	8.754	8.93	8.814	8.78	8.785	8.864	8.717		7.775	7.747	7.844	7.533	7.56	7.847	7.833	7.775	7.717	7.793	7.854		19.916
10.3333	8.764	8.727	8.669	8.695	8.797	8.771	8.711	8.82	8.811	8.867	8.784	8.753	8.931	8.812	8.782	8.786	8.865	8.715		7.776	7.752	7.845	7.533	7.561	7.847	7.834	7.774	7.716	7.792	7.858		19.568
10.35	8.763	8.727	8.67	8.692	8.798	8.772	8.711	8.82	8.809	8.868	8.782	8.755	8.931	8.812	8.784	8.785	8.865	8.712		7.777	7.754	7.845	7.532	7.562	7.847	7.835	7.773	7.716	7.791	7.861		19.221
10.3667	8.761	8.725	8.671	8.69	8.799	8.773	8.712	8.82	8.806	8.87	8.781	8.755	8.931	8.813	8.786	8.786	8.868	8.709		7.778	7.758	7.847	7.531	7.563	7.848	7.839	7.772	7.714	7.79	7.862		18.876
10.3833	8.761	8.725	8.67	8.687	8.799	8.772	8.711	8.82	8.804	8.872	8.781	8.756	8.929	8.812	8.788	8.787	8.868	8.706		7.782	7.759	7.848	7.53	7.563	7.85	7.839	7.771	7.713	7.791	7.865		18.535
10.4	8.759	8.724	8.671	8.685	8.799	8.771	8.711	8.822	8.801	8.873	8.781	8.756	8.928	8.812	8.788	8.788	8.87	8.702		7.783	7.759	7.848	7.53	7.564	7.853	7.837	7.771	7.711	7.792	7.866		18.195
10.4167	8.759	8.724	8.67	8.683	8.798	8.77	8.711	8.824	8.8	8.875	8.78	8.757	8.926	8.812	8.788	8.789	8.872	8.701		7.784	7.761	7.848	7.53	7.565	7.853	7.836	7.771	7.71	7.793	7.866		17.856
10.4333	8.758	8.723	8.67	8.681	8.797	8.769	8.711	8.826	8.797	8.875	8.78	8.757	8.923	8.812	8.787	8.789	8.874	8.701		7.785	7.76	7.848	7.528	7.564	7.854	7.836	7.773	7.711	7.794	7.866		17.519
10.45	8.756	8.724	8.671	8.68	8.797	8.767	8.713	8.829	8.797	8.873	8.78	8.757	8.922	8.81	8.785	8.789	8.877	8.7		7.785	7.763	7.85	7.529	7.564	7.856	7.835	7.773	7.709	7.794	7.864		17.182
10.4667	8.755	8.724	8.668	8.679	8.795	8.765	8.714	8.831	8.797	8.87	8.778	8.757	8.921	8.811	8.783	8.789	8.88	8.7		7.786	7.766	7.851	7.529	7.564	7.857	7.835	7.773	7.709	7.794	7.864		16.847
10.4833	8.755	8.723	8.67	8.679	8.796	8.765	8.715	8.832	8.796	8.868	8.78	8.757	8.921	8.81	8.781	8.79	8.883	8.7		7.788	7.766	7.851	7.529	7.565	7.857	7.836	7.774	7.708	7.794	7.864		16.514
10.5	8.755	8.724	8.67	8.678	8.796	8.764	8.715	8.833	8.797	8.866	8.78	8.757	8.921	8.809	8.78	8.789	8.884	8.7		7.788	7.77	7.853	7.53	7.565	7.858	7.835	7.773	7.707	7.795	7.864		16.182
10.5167	8.754	8.724	8.67	8.68	8.796	8.764	8.716	8.832	8.796	8.865	8.78	8.757	8.92	8.81	8.779	8.789	8.887	8.699		7.789	7.77	7.852	7.53	7.565	7.858	7.837	7.776	7.708	7.796	7.864		15.851
10.5333	8.754	8.723	8.672	8.68	8.798	8.764	8.717	8.832	8.794	8.864	8.781	8.756	8.919	8.81	8.777	8.788	8.889	8.698		7.79	7.773	7.852	7.531	7.565	7.859	7.84	7.775	7.708	7.796	7.863		15.522
10.55	8.753	8.724	8.674	8.679	8.797	8.764	8.718	8.831	8.794	8.864	8.782	8.756	8.918	8.81	8.777	8.788	8.892	8.697		7.788	7.776	7.852	7.532	7.565	7.859	7.84	7.776	7.709	7.796	7.864		15.196
10.5667	8.754	8.722	8.673	8.68	8.797	8.763	8.72	8.83	8.793	8.863	8.782	8.756	8.918	8.809	8.776	8.791	8.895	8.697		7.789	7.776	7.852	7.533	7.565	7.86	7.843	7.776	7.711	7.795	7.866		14.873
10.5833	8.754	8.72	8.674	8.68	8.797	8.761	8.718	8.831	8.793	8.863	8.782	8.757	8.919	8.807	8.776	8.792	8.898	8.697		7.787	7.778	7.852	7.535	7.564	7.86	7.843	7.777	7.713	7.795	7.866		14.549
10.6	8.752	8.72	8.672	8.679	8.797	8.76	8.718	8.831	8.794	8.865	8.784	8.759	8.919	8.806	8.776	8.794	8.902	8.697		7.787	7.779	7.852	7.536	7.564	7.86	7.842	7.779	7.716	7.795	7.866		14.226
10.6167	8.751	8.719	8.671	8.678	8.798	8.757	8.718	8.831	8.793	8.865	8.782	8.76	8.919	8.805	8.776	8.796	8.905	8.696		7.787	7.78	7.854	7.537	7.564	7.862	7.842	7.78	7.717	7.796	7.866		13.904
10.6333	8.748	8.719	8.671	8.678	8.799	8.756	8.718	8.831	8.793	8.865	8.782	8.761	8.917	8.805	8.775	8.796	8.908	8.696		7.787	7.782	7.855	7.538	7.563	7.862	7.841	7.782	7.718	7.797	7.864		13.583
10.65	8.746	8.72	8.67	8.677	8.799	8.755	8.719	8.831	8.792	8.864	8.783	8.762	8.917	8.803	8.776	8.797	8.911	8.693		7.787	7.782	7.856	7.538	7.564	7.863	7.843	7.782	7.719	7.797	7.864		13.267
10.6667	8.746	8.718	8.671	8.677	8.799	8.754	8.719	8.832	8.792	8.864	8.782	8.762	8.916	8.802	8.777	8.797	8.915	8.692		7.788	7.781	7.858	7.539	7.564	7.864	7.844	7.783	7.72	7.798	7.864		12.961
10.6833	8.745	8.718	8.67	8.677	8.797	8.753	8.718	8.832	8.791	8.864	8.782	8.761	8.913	8.8	8.777	8.798	8.918	8.692		7.789	7.782	7.861	7.54	7.564	7.864	7.846	7.785	7.721	7.799	7.864		12.66
10.7	8.745	8.719	8.67	8.676	8.796	8.751	8.715	8.832	8.791	8.864	8.782	8.76	8.915	8.798	8.778	8.799	8.922	8.691		7.791	7.78	7.864	7.54	7.565	7.863	7.847	7.785	7.721	7.798	7.864		12.366
10.7167	8.746	8.717	8.671	8.675	8.795	8.749	8.714	8.831	8.791	8.864	8.782	8.76	8.914	8.799	8.776	8.799	8.927	8.691		7.792	7.779	7.866	7.542	7.565	7.862	7.848	7.785	7.721	7.799	7.865		12.072
10.7333	8.744	8.717	8.673	8.675	8.793	8.748	8.713	8.831	8.791	8.862	8.78	8.759	8.915	8.798	8.776	8.802	8.93	8.692		7.792	7.777	7.867	7.543	7.564	7.862	7.849	7.786	7.721	7.799	7.866		11.776
10.75	8.743	8.716	8.675	8.675	8.792	8.749	8.713	8.832	8.793	8.861	8.778	8.76	8.918	8.799	8.777	8.803	8.933	8.692		7.793	7.773	7.865	7.544	7.564	7.863	7.851	7.787	7.721	7.799	7.866		11.48
10.7667	8.743	8.715	8.675	8.675	8.791	8.748	8.713	8.833	8.793	8.86	8.777	8.759	8.917	8.801	8.778	8.803	8.937	8.693		7.791	7.772	7.864	7.545	7.564	7.865	7.851	7.788	7.723	7.799	7.865		11.183
10.7833	8.742	8.714	8.674	8.675	8.789	8.749	8.712	8.834	8.794	8.86	8.778	8.759	8.918	8.802	8.779	8.804	8.941	8.695		7.791	7.77	7.866	7.545	7.562	7.867	7.853	7.789	7.722	7.8	7.864		10.888
10.8	8.742	8.713	8.673	8.674	8.789	8.747	8.711	8.834	8.794	8.86	8.778	8.759	8.918	8.802	8.779	8.802	8.943	8.697		7.79	7.767	7.866	7.545	7.562	7.867	7.854	7.79	7.723	7.801	7.864		10.597
10.8167	8.742	8.711	8.672	8.673	8.789	8.746	8.711	8.832	8.793	8.861	8.778	8.759	8.919	8.804	8.782	8.801	8.947	8.697		7.789	7.765	7.867	7.546	7.562	7.867	7.855	7.79	7.722	7.802	7.862		10.306
10.8333	8.741	8.71	8.673	8.673	8.789	8.745	8.713	8.832	8.795	8.861	8.778	8.759	8.92	8.803	8.783	8.8	8.949	8.697		7.787	7.761	7.868	7.547	7.562	7.868	7.856	7.789	7.721	7.804	7.862		10.018
10.85	8.742	8.71	8.674	8.673	8.789	8.742	8.714	8.832	8.796	8.862	8.775	8.759	8.921	8.802	8.786	8.799	8.95	8.696		7.787	7.76	7.867	7.548	7.561	7.868	7.856	7.788	7.721	7.803	7.86		9.736
10.8667	8.744	8.709	8.675	8.673	8.789	8.74	8.713	8.832	8.798	8.863	8.775	8.759	8.923	8.802	8.789	8.799	8.953	8.696		7.784	7.757	7.869	7.552	7.561	7.866	7.857	7.788	7.719	7.803	7.857		9.454
10.8833	8.745	8.709	8.676	8.674	8.787	8.739	8.713	8.832	8.798	8.862	8.775	8.76	8.924	8.802	8.79	8.798	8.956	8.695		7.782	7.758	7.869	7.554	7.56	7.865	7.856	7.787	7.719	7.802	7.856		9.177
10.9	8.747	8.709	8.677	8.675	8.787	8.737	8.71	8.833	8.799	8.862	8.775	8.761	8.924	8.803	8.791	8.797	8.958	8.695		7.779	7.759	7.871	7.557	7.557	7.863	7.855	7.787	7.716	7.801	7.854		8.901
10.9167	8.75	8.708	8.676	8.676	8.787	8.736	8.71	8.832	8.799	8.861	8.776	8.762	8.925	8.803	8.793	8.796	8.96	8.695		7.777	7.758	7.869	7.559	7.556	7.863	7.852	7.787	7.715	7.802	7.853		8.625
10.9333	8.754	8.707	8.675	8.678	8.786	8.736	8.711	8.832	8.8	8.86	8.776	8.764	8.924	8.805	8.794	8.794	8.96	8.695		7.775	7.76	7.869	7.559	7.554	7.863	7.849	7.787	7.713	7.804	7.854		8.352
10.95	8.757	8.706	8.674	8.678	8.787	8.735	8.712	8.833	8.801	8.86	8.778	8.764	8.923	8.804	8.795	8.794	8.963	8.693		7.773	7.758	7.869	7.56	7.552	7.864	7.847	7.788	7.711	7.805	7.853		8.08
10.9667	8.76	8.705	8.672	8.679	8.787	8.735	8.713	8.832	8.801	8.859	8.779	8.765	8.924	8.804	8.796	8.792	8.966	8.692		7.771	7.758	7.867	7.56	7.552	7.864	7.846	7.789	7.709	7.806	7.854		7.808
10.9833	8.761	8.705	8.671	8.681	8.785	8.736	8.713	8.833	8.801	8.857	8.78	8.766	8.922	8.804	8.796	8.791	8.97	8.689		7.771	7.761	7.867	7.56	7.55	7.862	7.846	7.79	7.708	7.807	7.855		7.54
11	8.761	8.705	8.669	8.682	8.785	8.736	8.713	8.835	8.801	8.857	8.781	8.766	8.923	8.803	8.796	8.791	8.974	8.687		7.773	7.762	7.865	7.56	7.549	7.862	7.844	7.79	7.709	7.808	7.855		7.275
11.0167	8.763	8.705	8.668	8.682	8.784	8.736	8.713	8.835	8.8	8.856	8.783	8.767	8.923	8.802	8.795	8.79	8.976	8.686		7.773	7.758	7.863	7.559	7.55	7.863	7.846	7.79	7.707	7.81	7.855		7.013
11.0333	8.763	8.704	8.667	8.683	8.783	8.738	8.711	8.832	8.799	8.855	8.785	8.768	8.923	8.803	8.795	8.791	8.978	8.685		7.768	7.74	7.86	7.557	7.55	7.862	7.846	7.791	7.708	7.811	7.854		6.757
11.05	8.763	8.704	8.666	8.683	8.782	8.738	8.712	8.831	8.799	8.854	8.786	8.766	8.924	8.802	8.797	8.792	8.982	8.686		7.746	7.703	7.859	7.556	7.552	7.862	7.847	7.793	7.707	7.809	7.854		6.504
11.0667	8.764	8.704	8.667	8.684	8.782	8.739	8.714	8.828	8.799	8.854	8.791	8.767	8.924	8.803	8.798	8.796	8.986	8.688		7.709	7.648	7.857	7.557	7.553	7.862	7.849	7.795	7.708	7.809	7.853		6.255
11.0833	8.764	8.703	8.664	8.687	8.78	8.742	8.715	8.829	8.802	8.857	8.795	8.768	8.924	8.804	8.8	8.798	8.991	8.69		7.651	7.576	7.845	7.56	7.556	7.863	7.849	7.796	7.712	7.811	7.855		6.015
11.1	8.761	8.692	8.652	8.684	8.772	8.737	8.711	8.824	8.798	8.854	8.788	8.766	8.926	8.796	8.794	8.791	8.991	8.683		7.579	7.495	7.821	7.562	7.558	7.86	7.851	7.792	7.712	7.812	7.855		5.781
11.1167	8.747	8.664	8.622	8.672	8.75	8.722	8.694	8.805	8.782	8.842	8.767	8.757	8.926	8.774	8.773	8.771	8.98	8.664		7.497	7.407	7.777	7.555	7.551	7.847	7.85	7.775	7.702	7.81	7.858		5.551
11.1333	8.713	8.615	8.571	8.641	8.708	8.688	8.655	8.769	8.747	8.811	8.723	8.731	8.915	8.733	8.733	8.73	8.956	8.622		7.407	7.318	7.715	7.534	7.531	7.817	7.85	7.742	7.675	7.792	7.854		5.325
11.15	8.66	8.544	8.498	8.589	8.644	8.632	8.595	8.708	8.689	8.756	8.657	8.682	8.888	8.671	8.67	8.668	8.91	8.56		7.317	7.228	7.638	7.493	7.492	7.766	7.85	7.689	7.629	7.757	7.838		5.098
11.1667	8.587	8.46	8.413	8.519	8.564	8.557	8.516	8.629	8.612	8.683	8.577	8.616	8.838	8.591	8.592	8.591	8.844	8.48		7.224	7.139	7.552	7.433	7.435	7.701	7.848	7.619	7.563	7.701	7.806		4.873
11.1833	8.5	8.369	8.319	8.434	8.473	8.47	8.426	8.54	8.521	8.595	8.485	8.53	8.767	8.498	8.501	8.501	8.765	8.388		7.132	7.05	7.461	7.359	7.362	7.624	7.848	7.539	7.486	7.63	7.752		4.653
11.2	8.406	8.272	8.219	8.339	8.373	8.374	8.327	8.441	8.422	8.498	8.386	8.437	8.683	8.399	8.404	8.405	8.675	8.291		7.041	6.963	7.367	7.275	7.281	7.538	7.847	7.453	7.4	7.549	7.683		4.438
11.2167	8.305	8.172	8.118	8.241	8.273	8.273	8.227	8.341	8.32	8.397	8.285	8.337	8.59	8.295	8.303	8.305	8.578	8.19		6.952	6.878	7.275	7.187	7.192	7.447	7.849	7.361	7.309	7.461	7.603		4.233
11.2333	8.204	8.07	8.016	8.141	8.171	8.171	8.124	8.24	8.216	8.294	8.181	8.235	8.49	8.193	8.201	8.203	8.482	8.088		6.865	6.793	7.181	7.094	7.103	7.355	7.846	7.271	7.217	7.372	7.517		4.033
11.25	8.102	7.968	7.915	8.04	8.07	8.07	8.024	8.137	8.115	8.191	8.08	8.133	8.388	8.092	8.098	8.102	8.385	7.988		6.78	6.712	7.092	7.001	7.014	7.263	7.832	7.177	7.126	7.282	7.426		3.837
11.2667	8.001	7.869	7.817	7.94	7.969	7.969	7.924	8.037	8.016	8.09	7.98	8.031	8.285	7.992	7.996	8.002	8.288	7.888		6.696	6.631	7.002	6.91	6.923	7.171	7.801	7.085	7.034	7.192	7.334		3.643
11.2833	7.901	7.771	7.722	7.841	7.87	7.87	7.825	7.94	7.916	7.989	7.88	7.931	8.182	7.893	7.897	7.905	8.182	7.791		6.614	6.552	6.915	6.819	6.835	7.082	7.748	6.997	6.944	7.103	7.241		3.444
11.3	7.802	7.677	7.628	7.744	7.772	7.774	7.729	7.841	7.82	7.892	7.785	7.833	8.082	7.796	7.799	7.808	8.083	7.697		6.536	6.476	6.833	6.731	6.748	6.994	7.681	6.908	6.857	7.015	7.149		3.239
11.3167	7.703	7.584	7.536	7.648	7.676	7.679	7.633	7.744	7.726	7.796	7.689	7.738	7.983	7.702	7.704	7.714	8.04	7.601		6.457	6.397	6.749	6.645	6.663	6.908	7.602	6.823	6.771	6.927	7.058		3.025
11.3333	7.607	7.492	7.445	7.555	7.584	7.588	7.539	7.65	7.632	7.701	7.595	7.643	7.886	7.611	7.61	7.621	8.029	7.511		6.382	6.322	6.669	6.56	6.582	6.823	7.516	6.739	6.686	6.842	6.968		2.805
11.35	7.513	7.403	7.355	7.464	7.494	7.499	7.447	7.558	7.543	7.609	7.506	7.552	7.793	7.522	7.52	7.531	8.016	7.422		6.306	6.25	6.59	6.477	6.499	6.74	7.426	6.656	6.604	6.757	6.88		2.576
11.3667	7.422	7.316	7.267	7.375	7.407	7.41	7.357	7.528	7.454	7.519	7.418	7.463	7.702	7.508	7.432	7.442	7.967	7.334		6.233	6.18	6.513	6.397	6.421	6.659	7.334	6.575	6.523	6.675	6.796		2.342
11.3833	7.332	7.233	7.18	7.287	7.321	7.322	7.271	9.972	7.369	7.434	7.334	7.375	7.614	10.709	7.346	7.356	7.837	7.251		6.163	6.113	6.438	6.317	6.343	6.58	7.242	6.496	6.444	6.593	6.713		2.104
11.4	7.245	7.148	7.098	7.201	7.237	7.234	7.186	30.862	7.285	7.426	7.25	7.291	7.527	34.383	7.262	7.27	7.661	7.168		6.096	6.048	6.363	6.239	6.264	6.503	7.149	6.419	6.368	6.514	6.634		1.862
11.4167	7.16	7.067	7.016	7.117	7.155	7.148	7.102	69.97	7.202	11.267	7.169	7.21	7.442	75.417	7.18	7.188	7.486	7.085		6.031	5.983	6.29	6.164	6.192	6.427	7.059	6.342	6.293	6.436	6.557		1.617
11.4333	7.08	6.986	6.936	7.035	7.075	7.066	7.022	115.542	7.124	37.94	7.088	7.249	7.359	122.394	7.102	7.11	7.383	7.008		5.964	5.916	6.219	6.089	6.119	6.353	6.969	6.27	6.221	6.361	6.479		1.371
11.45	7.001	6.907	6.861	6.958	6.997	6.987	6.943	161.188	7.05	81.649	7.012	12.332	7.28	168.534	7.025	7.031	10.007	6.932		5.898	5.847	6.149	6.018	6.047	6.281	6.882	6.198	6.15	6.289	6.405		1.128
11.4667	6.924	6.833	6.786	6.882	6.922	6.91	6.869	189.738	7.369	130.695	6.948	40.788	7.202	195.459	6.952	6.958	33.153	6.86		5.829	5.777	6.082	5.948	5.98	6.211	6.797	6.13	6.08	6.218	6.332		0.889
11.4833	6.848	6.759	6.713	6.805	6.85	6.835	6.798	200.951	18.352	177.929	7.528	84.298	7.128	205.814	6.882	6.886	74.841	6.788		5.758	5.705	6.016	5.879	5.91	6.145	6.715	6.065	6.011	6.149	6.258		0.66
11.5	6.773	6.684	6.641	6.731	6.777	6.76	6.723	206.235	54.386	203.32	21.661	132.308	7.085	210.642	6.81	6.814	123.53	6.717		5.69	5.634	5.949	5.812	5.841	6.077	6.634	5.998	5.945	6.079	6.192		0.44
11.5167	6.7	6.611	6.565	6.656	6.705	6.687	6.65	209.381	100.956	212.316	60.011	176.994	9.348	213.466	6.741	6.744	173.778	6.644		5.62	5.56	5.882	5.747	5.775	6.011	6.555	5.932	5.879	6.01	6.123		0.228
11.5333	6.626	6.537	6.489	6.581	6.631	6.612	6.576	211.444	150.27	216.318	107.278	199.213	33.272	215.311	6.669	6.671	207.685	6.572		5.549	5.484	5.814	5.682	5.707	5.945	6.477	5.865	5.812	5.944	6.057		0.029
11.55	6.551	6.462	6.413	6.506	6.554	6.536	6.5	212.801	190.123	218.574	156.556	206.932	77.098	216.522	6.595	6.596	227.399	6.502		5.477	5.409	5.746	5.614	5.64	5.876	6.402	5.795	5.744	5.873	5.991		-0.161
11.5667	6.474	6.385	6.335	6.43	6.476	6.46	6.424	213.62	205.499	220.027	193.256	210.39	126.784	217.307	6.522	6.522	244.682	6.428		5.401	5.334	5.675	5.546	5.571	5.808	6.329	5.727	5.675	5.804	5.924		-0.341
11.5833	6.397	6.307	6.257	6.352	6.397	6.381	6.346	214.048	210.633	220.915	206.165	212.332	175.993	217.708	6.447	6.446	262.489	6.355		5.324	5.259	5.602	5.476	5.5	5.737	6.257	5.656	5.604	5.734	5.855		-0.509
11.6	6.321	6.227	6.178	6.273	6.318	6.303	6.267	214.184	212.775	221.368	210.357	213.444	204.252	217.753	6.371	6.37	280.981	6.28		5.247	5.183	5.531	5.404	5.429	5.664	6.188	5.583	5.532	5.66	5.785		-0.667
11.6167	6.244	6.147	6.098	6.194	6.239	6.223	6.189	214.037	213.738	221.435	211.962	213.992	212.959	217.512	6.295	6.294	299.989	6.203		5.169	5.106	5.456	5.331	5.355	5.59	6.121	5.509	5.458	5.588	5.714		-0.813
11.6333	6.166	6.068	6.017	6.114	6.159	6.143	6.112	213.694	214.103	221.15	212.561	214.094	215.963	217.043	6.216	6.215	319.179	6.126		5.091	5.028	5.38	5.26	5.283	5.514	6.055	5.433	5.383	5.512	5.641		-0.946
11.65	6.088	5.986	5.938	6.033	6.08	6.062	6.033	213.159	214.061	220.554	212.651	213.857	217.189	216.383	6.137	6.137	338.381	6.046		5.014	4.949	5.304	5.186	5.209	5.439	5.989	5.355	5.305	5.434	5.569		-1.07
11.6667	6.006	5.904	5.857	5.951	6	5.98	5.954	212.424	213.733	219.729	212.411	213.36	217.651	215.566	6.057	6.057	357.504	5.966		4.936	4.869	5.225	5.112	5.133	5.362	5.921	5.277	5.229	5.357	5.494		-1.182
11.6833	5.924	5.821	5.774	5.869	5.92	5.9	5.875	211.543	213.219	218.725	211.955	212.65	217.663	214.642	5.989	5.977	376.508	5.886		4.858	4.789	5.146	5.037	5.057	5.284	5.851	5.198	5.152	5.28	5.42		-1.284
11.7	5.841	5.738	5.691	5.785	5.839	5.817	5.793	210.531	212.534	217.601	211.339	211.777	217.337	213.609	6.998	5.897	395.412	5.805		4.779	4.71	5.068	4.961	4.978	5.206	5.78	5.119	5.073	5.203	5.345		-1.378
11.7167	5.758	5.655	5.606	5.701	5.755	5.734	5.71	209.394	211.739	216.409	210.569	210.768	216.769	212.481	24.056	5.816	414.184	5.724		4.701	4.629	4.988	4.883	4.9	5.126	5.709	5.039	4.994	5.126	5.27		-1.462
11.7333	5.675	5.571	5.521	5.617	5.671	5.65	5.626	208.16	210.814	215.162	209.65	209.615	216.028	211.271	62.105	5.741	432.834	5.644		4.621	4.549	4.907	4.804	4.82	5.046	5.637	4.958	4.915	5.048	5.193		-1.542
11.75	5.592	5.486	5.436	5.532	5.585	5.565	5.541	206.823	209.74	213.826	208.566	208.33	215.166	209.955	106.618	6.125	451.396	5.594		4.541	4.469	4.825	4.725	4.741	4.966	5.564	4.878	4.835	4.968	5.116		-1.617
11.7667	5.508	5.398	5.35	5.447	5.499	5.478	5.456	205.374	208.512	212.402	207.329	206.928	214.18	208.546	151.758	17.113	469.908	7.778		4.461	4.388	4.741	4.644	4.659	4.886	5.49	4.796	4.754	4.887	5.038		-1.686
11.7833	5.424	5.309	5.263	5.361	5.413	5.39	5.368	203.813	207.136	210.888	205.963	205.425	213.067	207.026	181.324	50.211	488.396	29.462		4.38	4.306	4.66	4.566	4.579	4.804	5.417	4.715	4.675	4.806	4.956		-1.75
11.8	5.338	5.222	5.175	5.277	5.326	5.303	5.281	202.153	205.642	209.272	204.491	203.865	211.817	205.388	189.991	91.78	506.642	68.489		4.298	4.225	4.575	4.484	4.499	4.723	5.341	4.635	4.595	4.724	4.876		-1.809
11.8167	5.25	5.133	5.085	5.189	5.238	5.214	5.192	200.42	204.08	207.61	202.959	202.262	210.415	203.651	192.129	135.087	512.414	112.28		4.215	4.142	4.493	4.404	4.417	4.64	5.263	4.553	4.517	4.642	4.793		-1.864
11.8333	5.163	5.044	4.997	5.101	5.15	5.127	5.103	198.643	202.478	205.915	201.394	200.64	208.908	201.835	192.443	168.421	476.674	155.122		4.132	4.059	4.411	4.323	4.336	4.558	5.184	4.472	4.436	4.562	4.71		-1.915
11.85	5.074	4.955	4.907	5.012	5.064	5.039	5.014	196.863	200.867	204.21	199.828	199.013	207.337	200.001	192.126	179.818	414.787	178.84		4.049	3.977	4.329	4.241	4.253	4.476	5.105	4.39	4.354	4.48	4.628		-1.963
11.8667	4.983	4.865	4.816	4.92	4.977	4.95	4.923	195.111	199.276	202.511	198.295	197.404	205.752	198.199	191.551	182.748	339.661	185.323		3.968	3.891	4.248	4.161	4.171	4.393	5.025	4.307	4.271	4.399	4.546		-2.009
11.8833	4.894	4.775	4.727	4.829	4.89	4.86	4.834	193.422	197.709	200.827	196.81	195.842	204.178	196.453	190.853	183.41	268.089	187.02		3.886	3.807	4.166	4.078	4.086	4.31	4.946	4.227	4.186	4.319	4.464		-2.049
11.9	4.804	4.684	4.636	4.738	4.801	4.768	4.744	191.811	196.183	199.174	195.39	194.328	202.64	194.8	190.094	183.339	231.033	187.382		3.802	3.721	4.082	3.993	4.002	4.225	4.866	4.145	4.102	4.238	4.383		-2.088
11.9167	4.714	4.594	4.546	4.647	4.712	4.677	4.654	190.283	194.691	197.554	194.027	192.859	201.146	193.235	189.306	182.975	213.958	187.288		3.717	3.635	3.996	3.91	3.917	4.142	4.785	4.062	4.017	4.158	4.3		-2.123
11.9333	4.626	4.503	4.454	4.556	4.621	4.586	4.565	188.825	193.24	195.971	192.704	191.439	199.714	191.756	188.501	182.458	204.637	186.976		3.63	3.55	3.913	3.825	3.832	4.058	4.706	3.98	3.934	4.077	4.217		-2.157
11.95	4.537	4.413	4.362	4.467	4.531	4.495	4.476	187.422	191.826	194.429	191.385	190.056	198.334	190.343	187.661	181.852	198.784	186.515		3.543	3.465	3.829	3.742	3.748	3.974	4.625	3.897	3.852	3.997	4.133		-2.192
11.9667	4.445	4.322	4.271	4.377	4.44	4.403	4.386	186.056	190.434	192.914	190.051	188.703	197.001	188.953	186.775	181.163	194.614	185.943		3.454	3.379	3.746	3.659	3.666	3.89	4.542	3.813	3.769	3.913	4.048		-2.229
11.9833	4.354	4.231	4.178	4.286	4.348	4.312	4.294	184.705	189.049	191.405	188.673	187.364	195.693	187.561	185.813	180.388	191.418	185.249		3.366	3.295	3.662	3.576	3.586	3.804	4.459	3.729	3.685	3.831	3.964		-2.267
12	4.262	4.139	4.086	4.195	4.256	4.22	4.204	183.342	187.652	189.882	187.221	186.014	194.377	186.131	184.743	179.518	188.821	184.428		3.278	3.209	3.578	3.491	3.504	3.718	4.374	3.643	3.6	3.746	3.88		-2.304
12.0167	4.169	4.047	3.992	4.102	4.162	4.128	4.113	181.938	186.209	188.313	185.688	184.622	193.024	184.643	183.56	178.538	186.603	183.461		3.189	3.121	3.493	3.407	3.421	3.633	4.289	3.556	3.513	3.661	3.797		-2.344
12.0333	4.078	3.955	3.898	4.008	4.069	4.038	4.022	180.462	184.712	186.673	184.059	183.163	191.59	183.073	182.251	177.441	184.653	182.336		3.102	3.033	3.408	3.323	3.337	3.546	4.206	3.471	3.427	3.576	3.713		-2.384
12.05	3.986	3.862	3.805	3.916	3.976	3.947	3.931	178.899	183.141	184.946	182.33	181.619	190.055	181.394	180.821	176.221	182.883	181.054		3.015	2.944	3.322	3.239	3.251	3.459	4.121	3.384	3.34	3.491	3.628		-2.429
12.0667	3.893	3.768	3.713	3.824	3.883	3.855	3.84	177.24	181.478	183.116	180.519	179.981	188.4	179.594	179.266	174.868	181.229	179.622		2.927	2.855	3.235	3.155	3.166	3.371	4.037	3.295	3.251	3.406	3.542		-2.477
12.0833	3.801	3.673	3.619	3.733	3.791	3.764	3.748	175.47	179.724	181.186	178.637	178.242	186.616	177.676	177.606	173.381	179.653	178.051		2.838	2.763	3.148	3.068	3.081	3.282	3.953	3.207	3.163	3.319	3.456		-2.526
12.1	3.708	3.578	3.523	3.64	3.698	3.671	3.656	173.597	177.874	179.171	176.689	176.407	184.717	175.654	175.844	171.773	178.112	176.353		2.745	2.674	3.06	2.982	2.995	3.194	3.87	3.118	3.075	3.233	3.368		-2.58
12.1167	3.615	3.483	3.429	3.545	3.604	3.578	3.563	171.641	175.932	177.09	174.683	174.478	182.707	173.555	173.996	170.047	176.571	174.544		2.656	2.594	2.969	2.893	2.909	3.106	3.788	3.029	2.988	3.144	3.28		-2.632
12.1333	3.523	3.387	3.33	3.45	3.51	3.485	3.469	169.626	173.913	174.952	172.631	172.476	180.609	171.404	172.094	168.226	175	172.649		2.577	2.531	2.878	2.804	2.821	3.017	3.704	2.941	2.902	3.055	3.191		-2.687
12.15	3.429	3.289	3.231	3.355	3.417	3.39	3.374	167.569	171.838	172.78	170.541	170.419	178.448	169.22	170.149	166.338	173.372	170.696		2.512	2.489	2.783	2.716	2.735	2.926	3.618	2.85	2.814	2.966	3.1		-2.741
12.1667	3.333	3.189	3.131	3.259	3.318	3.292	3.277	165.501	169.728	170.591	168.454	168.316	176.241	167.037	168.2	164.418	171.692	168.731		2.471	2.463	2.692	2.624	2.647	2.833	3.532	2.756	2.725	2.874	3.011		-2.795
12.1833	3.236	3.095	3.036	3.162	3.223	3.195	3.182	163.476	167.652	168.438	166.444	166.218	174.013	164.928	166.313	162.544	169.996	166.829		2.444	2.448	2.613	2.531	2.557	2.739	3.443	2.664	2.633	2.78	2.921		-2.85
12.2	3.145	3.012	2.955	3.072	3.138	3.106	3.095	161.558	165.684	166.399	164.557	164.194	171.82	162.956	164.535	160.788	168.345	165.04		2.43	2.438	2.549	2.44	2.471	2.652	3.357	2.582	2.547	2.687	2.826		-2.9
12.2167	3.068	2.95	2.892	2.996	3.067	3.031	3.027	159.8	163.871	164.52	162.836	162.299	169.727	161.163	162.9	159.199	166.784	163.399		2.425	2.434	2.508	2.36	2.393	2.578	3.271	2.514	2.473	2.604	2.734		-2.943
12.2333	3.01	2.91	2.85	2.938	3.019	2.977	2.977	158.211	162.229	162.816	161.271	160.58	167.784	159.551	161.41	157.78	165.328	161.901		2.421	2.432	2.481	2.296	2.33	2.524	3.182	2.467	2.417	2.535	2.649		-2.976
12.25	2.974	2.886	2.824	2.903	2.988	2.943	2.945	156.749	160.722	161.262	159.822	159.028	166.031	158.068	160.012	156.489	163.958	160.496		2.422	2.432	2.466	2.254	2.29	2.487	3.096	2.436	2.381	2.487	2.58		-2.998
12.2667	2.954	2.874	2.809	2.88	2.97	2.923	2.926	155.357	159.288	159.8	158.431	157.58	164.432	156.65	158.658	155.274	162.633	159.138		2.422	2.432	2.459	2.227	2.266	2.465	3.008	2.417	2.359	2.456	2.53		-3.013
12.2833	2.944	2.865	2.801	2.866	2.961	2.912	2.916	154	157.88	158.383	157.063	156.191	162.934	155.253	157.316	154.089	161.327	157.802		2.424	2.433	2.455	2.212	2.253	2.454	2.918	2.406	2.347	2.439	2.5		-3.025
12.3	2.941	2.86	2.797	2.859	2.957	2.907	2.91	152.654	156.478	156.985	155.701	154.822	161.492	153.86	155.967	152.905	160.02	156.467		2.424	2.435	2.454	2.205	2.247	2.447	2.826	2.402	2.341	2.43	2.481		-3.032
12.3167	2.939	2.858	2.796	2.855	2.955	2.903	2.909	151.305	155.072	155.588	154.33	153.455	160.07	152.459	154.614	151.704	158.705	155.134		2.425	2.437	2.454	2.201	2.243	2.446	2.733	2.4	2.338	2.426	2.471		-3.041
12.3333	2.94	2.858	2.797	2.853	2.956	2.903	2.911	149.955	153.666	154.192	152.956	152.084	158.653	151.06	153.26	150.492	157.379	153.809		2.425	2.441	2.454	2.199	2.244	2.447	2.647	2.4	2.337	2.425	2.465		-3.05
12.35	2.94	2.86	2.798	2.855	2.957	2.903	2.911	148.602	152.263	152.799	151.583	150.731	157.239	149.678	151.916	149.268	156.053	152.495		2.427	2.444	2.456	2.199	2.246	2.448	2.575	2.402	2.337	2.424	2.464		-3.056
12.3667	2.941	2.862	2.801	2.857	2.959	2.905	2.914	147.256	150.881	151.418	150.237	149.386	155.835	148.327	150.594	148.037	154.733	151.2		2.427	2.447	2.459	2.2	2.25	2.449	2.523	2.403	2.338	2.424	2.466		-3.065
12.3833	2.943	2.864	2.803	2.858	2.961	2.906	2.917	145.929	149.532	150.077	148.925	148.066	154.456	147.025	149.309	146.816	153.425	149.96		2.427	2.449	2.461	2.2	2.254	2.452	2.491	2.404	2.337	2.426	2.468		-3.072
12.4	2.943	2.865	2.803	2.86	2.964	2.907	2.92	144.631	148.236	148.777	147.669	146.787	153.115	145.787	148.074	145.605	152.125	148.769		2.429	2.451	2.462	2.201	2.253	2.453	2.471	2.407	2.338	2.428	2.472		-3.078
12.4167	2.945	2.867	2.804	2.862	2.966	2.909	2.92	143.383	147.007	147.541	146.484	145.546	151.827	144.631	146.906	144.427	150.821	147.652		2.429	2.453	2.466	2.202	2.254	2.455	2.462	2.409	2.339	2.431	2.474		-3.084
12.4333	2.946	2.868	2.806	2.864	2.968	2.911	2.921	142.197	145.852	146.386	145.37	144.372	150.62	143.57	145.82	143.299	149.518	146.636		2.43	2.454	2.467	2.202	2.255	2.458	2.457	2.411	2.34	2.434	2.478		-3.086
12.45	2.949	2.868	2.808	2.867	2.968	2.915	2.92	141.089	144.79	145.316	144.347	143.272	149.501	142.612	144.826	142.246	148.205	145.706		2.431	2.455	2.471	2.202	2.254	2.458	2.453	2.414	2.343	2.434	2.481		-3.087
12.4667	2.951	2.87	2.812	2.87	2.97	2.916	2.921	140.071	143.829	144.349	143.417	142.255	148.482	141.765	143.941	141.282	146.891	144.899		2.433	2.455	2.475	2.201	2.256	2.459	2.454	2.415	2.343	2.435	2.483		-3.087
12.4833	2.953	2.87	2.815	2.874	2.971	2.919	2.922	139.152	142.98	143.491	142.587	141.329	147.573	141.02	143.165	140.42	145.578	144.205		2.435	2.455	2.478	2.202	2.257	2.462	2.454	2.416	2.344	2.437	2.487		-3.087
12.5	2.957	2.872	2.817	2.875	2.973	2.92	2.923	138.334	142.245	142.741	141.858	140.501	146.774	140.37	142.494	139.667	144.275	143.62		2.439	2.455	2.481	2.204	2.257	2.463	2.454	2.418	2.345	2.438	2.488		-3.089
12.5167	2.958	2.875	2.82	2.88	2.977	2.921	2.926	137.618	141.616	142.084	141.224	139.777	146.076	139.803	141.914	139.014	142.992	143.131		2.441	2.454	2.483	2.218	2.258	2.466	2.457	2.421	2.345	2.441	2.49		-3.089
12.5333	2.96	2.877	2.822	2.881	2.978	2.923	2.928	137.003	141.078	141.515	140.675	139.147	145.481	139.299	141.417	138.457	141.736	142.712		2.442	2.455	2.485	2.413	2.258	2.468	2.458	2.422	2.344	2.442	2.491		2.696
12.55	2.962	2.88	2.825	2.882	2.98	2.924	2.931	136.475	140.617	141.014	140.192	138.599	144.97	138.836	140.98	137.983	140.522	142.342		2.444	2.456	2.489	4.697	2.263	2.472	2.458	2.424	2.346	2.442	2.492		-9.789
12.5667	2.963	2.882	2.828	2.884	2.981	2.925	2.933	136.02	140.205	140.559	139.752	138.12	144.514	138.392	140.579	137.567	139.362	141.989		2.447	2.455	2.51	15.78	2.364	2.475	2.459	2.424	2.347	2.444	2.492		-10.703
12.5833	2.965	2.884	2.831	2.884	2.982	2.927	2.935	135.614	139.82	140.133	139.33	137.688	144.096	137.939	140.199	137.183	138.277	141.622		2.451	2.464	2.797	36.236	3.669	2.477	2.459	2.427	2.349	2.444	2.494		-10.357
12.6	2.967	2.886	2.834	2.885	2.985	2.929	2.937	135.226	139.44	139.707	138.903	137.286	143.684	137.459	139.809	136.805	137.286	141.222		2.454	2.583	5.785	60.546	11.839	2.48	2.46	2.429	2.352	2.445	2.495		-15.381
12.6167	2.969	2.887	2.839	2.894	2.986	2.929	2.938	134.831	139.036	139.258	138.451	136.893	143.255	136.936	139.386	136.406	136.397	140.77		2.46	4.229	18.126	84.194	30.153	2.481	2.464	2.431	2.352	2.446	2.496		-1.908
12.6333	2.97	2.889	2.91	3.005	2.99	2.932	2.938	134.41	138.592	138.766	137.96	136.486	142.795	136.357	138.924	135.97	135.624	140.256		2.541	14.042	38.976	99.604	53.506	2.483	2.465	2.434	2.353	2.447	2.498		0.13
12.65	2.973	2.89	3.89	4.503	2.992	2.934	2.939	133.947	138.094	138.213	137.42	136.051	142.285	135.722	138.4	135.484	134.962	139.675		3.731	34.2	63.037	105.896	77.496	2.485	2.467	2.436	2.355	2.449	2.498		0.994
12.6667	2.974	2.891	11.187	13.824	2.995	2.936	2.941	133.434	137.53	137.592	136.823	135.569	141.718	135.021	137.808	134.937	134.405	139.021		11.901	58.868	85.619	108.3	95.314	2.489	2.469	2.445	2.356	2.451	2.498		1.498
12.6833	2.974	2.894	29.476	33.823	2.998	2.939	2.943	132.861	136.901	136.906	136.169	135.031	141.088	134.261	137.145	134.325	133.946	138.299		30.76	83.532	99.312	109.365	103.286	2.554	2.471	2.558	2.358	2.452	2.5		1.81
12.7	2.977	2.927	53.539	58.681	3.001	2.941	2.945	132.225	136.203	136.154	135.457	134.436	140.389	133.44	136.406	133.644	133.561	137.512		54.826	100.52	104.671	109.914	106.275	3.461	2.473	4.08	2.359	2.453	2.501		2.006
12.7167	3.003	3.394	78.669	83.808	3.003	2.942	2.949	131.533	135.44	135.343	134.689	133.779	139.628	132.565	135.602	132.897	133.226	136.665		79.548	107.298	106.629	110.207	107.497	10.352	2.475	13.366	2.36	2.454	2.505		2.126
12.7333	3.417	8.011	98.127	101.659	3.006	2.943	2.954	130.783	134.619	134.476	133.87	133.061	138.805	131.649	134.741	132.09	132.911	135.768		97.858	109.461	107.372	110.332	108.052	28	2.477	32.998	2.378	2.456	2.532		2.197
12.75	7.512	23.588	106.788	108.997	3.008	2.944	3.028	129.987	133.746	133.558	133.003	132.283	137.931	130.696	133.83	131.233	132.584	134.828		105.644	110.044	107.617	110.325	108.294	51.472	2.478	57.301	2.682	2.461	2.904		2.235
12.7667	22.101	46.719	109.644	111.398	3.013	2.947	4.062	129.156	132.828	132.592	132.094	131.445	137.01	129.718	132.882	130.333	132.215	133.848		108.163	110.041	107.604	110.199	108.346	76.132	2.478	81.79	5.967	2.515	6.779		2.252
12.7833	44.565	72.101	110.48	112.101	3.083	2.973	11.661	128.285	131.873	131.593	131.149	130.55	136.047	128.725	131.898	129.404	131.776	132.835		108.865	109.778	107.43	109.969	108.258	95.473	2.483	99.041	19.095	3.262	21.007		2.259
12.8	69.556	94.178	110.585	112.172	3.977	3.349	30.3	127.38	130.884	130.567	130.176	129.615	135.05	127.718	130.886	128.459	131.258	131.796		108.906	109.376	107.136	109.647	108.058	104.266	2.551	106.104	40.554	9.16	43.156		2.257
12.8167	91.807	105.541	110.378	111.958	10.605	7.131	54.574	126.447	129.877	129.525	129.188	128.649	134.026	126.699	129.857	127.493	130.645	130.736		108.666	108.888	106.746	109.24	107.763	107.218	3.52	108.409	64.932	25.449	67.901		2.254
12.8333	103.852	109.354	110.004	111.585	27.885	21.21	79.775	125.484	128.856	128.477	128.188	127.659	132.978	125.667	128.82	126.519	129.943	129.667		108.277	108.339	106.284	108.762	107.388	108.107	10.776	109.072	87.374	47.929	90.103		2.248
12.85	108.058	110.427	109.526	111.109	51.121	43.381	99.001	124.502	127.824	127.421	127.179	126.653	131.914	124.622	127.778	125.53	129.161	128.598		107.798	107.745	105.76	108.221	106.943	108.252	28.889	109.123	100.3	71.906	102.255		2.24
12.8667	109.316	110.559	108.975	110.563	75.606	68.225	107.342	123.509	126.784	126.358	126.162	125.627	130.838	123.565	126.734	124.532	128.306	127.525		107.263	107.118	105.19	107.625	106.44	108.08	52.713	108.899	104.953	91.442	106.534		2.233
12.8833	109.553	110.317	108.37	109.966	95.011	90.624	109.983	122.504	125.732	125.288	125.135	124.59	129.756	122.502	125.686	123.531	127.392	126.455		106.683	106.462	104.582	106.987	105.884	107.743	77.609	108.524	106.374	100.799	107.845		2.225
12.9	109.39	109.896	107.727	109.331	103.945	103.01	110.668	121.493	124.676	124.216	124.107	123.541	128.676	121.436	124.631	122.523	126.43	125.384		106.073	105.785	103.943	106.313	105.286	107.305	96.879	108.053	106.675	103.953	108.123		2.217
12.9167	109.036	109.37	107.051	108.664	106.868	107.328	110.66	120.479	123.618	123.141	123.072	122.482	127.594	120.37	123.575	121.519	125.428	124.309		105.438	105.089	103.278	105.61	104.652	106.8	105.502	107.517	106.541	104.874	107.997		2.211
12.9333	108.572	108.771	106.35	107.971	107.653	108.577	110.365	119.462	122.557	122.064	122.032	121.42	126.51	119.307	122.516	120.516	124.395	123.238		104.779	104.381	102.596	104.884	103.987	106.244	108.399	106.932	106.207	105	107.677		2.203
12.95	108.038	108.121	105.629	107.257	107.683	108.768	109.928	118.443	121.496	120.988	120.993	120.358	125.424	118.245	121.452	119.516	123.347	122.157		104.1	103.658	101.9	104.14	103.301	105.647	109.297	106.31	105.76	104.8	107.247		2.196
12.9667	107.453	107.433	104.888	106.525	107.402	108.552	109.405	117.422	120.434	119.912	119.953	119.301	124.334	117.184	120.39	118.521	122.287	121.074		103.404	102.923	101.192	103.382	102.597	105.017	109.465	105.659	105.241	104.438	106.743		2.189
12.9833	106.831	106.713	104.132	105.783	106.97	108.146	108.823	116.397	119.37	118.839	118.916	118.249	123.247	116.117	119.332	117.527	121.224	119.992		102.694	102.176	100.476	102.619	101.88	104.357	109.32	104.982	104.672	103.981	106.18		2.181
13	106.178	105.971	103.366	105.028	106.451	107.637	108.2	115.369	118.312	117.771	117.882	117.203	122.16	115.045	118.278	116.531	120.169	118.911		101.973	101.419	99.752	101.852	101.155	103.673	109.008	104.282	104.063	103.461	105.577		2.174
13.0167	105.499	105.212	102.592	104.264	105.872	107.059	107.54	114.34	117.256	116.706	116.845	116.162	121.079	113.977	117.229	115.531	119.126	117.839		101.243	100.653	99.016	101.083	100.421	102.975	108.588	103.563	103.423	102.896	104.936		2.166
13.0333	104.797	104.437	101.809	103.491	105.252	106.434	106.852	113.311	116.2	115.641	115.801	115.125	120.005	112.91	116.181	114.527	118.096	116.776		100.502	99.877	98.276	100.309	99.68	102.263	108.091	102.829	102.76	102.296	104.273		2.158
13.05	104.078	103.656	101.016	102.71	104.598	105.772	106.142	112.28	115.149	114.58	114.757	114.095	118.936	111.852	115.13	113.523	117.08	115.72		99.751	99.095	97.529	99.529	98.933	101.541	107.539	102.084	102.076	101.669	103.594		2.151
13.0667	103.343	102.869	100.218	101.921	103.914	105.08	105.412	111.251	114.1	113.525	113.716	113.073	117.873	110.81	114.084	112.521	116.07	114.673		98.99	98.304	96.78	98.747	98.182	100.813	106.942	101.333	101.378	101.018	102.898		2.143
13.0833	102.596	102.082	99.411	101.128	103.205	104.366	104.671	110.224	113.058	112.477	112.679	112.054	116.82	109.781	113.046	111.522	115.066	113.639		98.225	97.512	96.03	97.962	97.427	100.075	106.312	100.576	100.663	100.346	102.195		2.136
13.1	101.837	101.303	98.602	100.327	102.48	103.635	103.926	109.203	112.023	111.439	111.651	111.042	115.773	108.777	112.019	110.527	114.07	112.623		97.459	96.728	95.274	97.179	96.667	99.324	105.657	99.814	99.938	99.655	101.481		2.129
13.1167	101.069	100.536	97.796	99.518	101.744	102.895	103.18	108.191	111.003	110.419	110.632	110.037	114.736	107.801	111.007	109.54	113.08	111.629		96.698	95.952	94.508	96.397	95.905	98.561	104.982	99.045	99.204	98.949	100.754		2.121
13.1333	100.295	99.788	96.995	98.707	101.005	102.149	102.438	107.194	109.998	109.419	109.626	109.04	113.712	106.854	110.021	108.562	112.093	110.664		95.947	95.192	93.733	95.616	95.138	97.79	104.291	98.271	98.463	98.228	100.019		2.114
13.15	99.516	99.063	96.208	97.897	100.271	101.402	101.705	106.215	109.018	108.448	108.641	108.056	112.707	105.948	109.059	107.598	111.107	109.732		95.207	94.445	92.949	94.836	94.366	97.011	103.586	97.494	97.718	97.498	99.272		2.108
13.1667	98.736	98.365	95.436	97.096	99.542	100.66	100.982	105.253	108.07	107.509	107.683	107.088	111.725	105.084	108.131	106.655	110.123	108.84		94.484	93.712	92.156	94.052	93.588	96.23	102.868	96.718	96.973	96.76	98.513		2.103
13.1833	97.956	97.697	94.685	96.309	98.822	99.929	100.276	104.315	107.156	106.606	106.755	106.142	110.776	104.264	107.244	105.736	109.14	107.991		93.779	93.003	91.352	93.266	92.803	95.453	102.136	95.942	96.229	96.02	97.747		2.099
13.2	97.18	97.069	93.956	95.541	98.116	99.21	99.592	103.401	106.282	105.743	105.867	105.225	109.868	103.492	106.399	104.848	108.162	107.189		93.091	92.318	90.53	92.476	92.009	94.675	101.397	95.172	95.489	95.28	96.979		2.095
13.2167	96.412	96.48	93.252	94.792	97.429	98.509	98.934	102.518	105.451	104.923	105.018	104.34	109.002	102.768	105.604	103.996	107.191	106.438		92.431	91.667	89.753	91.677	91.203	93.903	100.649	94.409	94.758	94.539	96.214		2.092
13.2333	95.662	95.935	92.579	94.068	96.768	97.836	98.306	101.67	104.664	104.154	104.212	103.491	108.184	102.093	104.862	103.186	106.223	105.739		91.794	91.052	89.018	90.868	90.376	93.138	99.894	93.652	94.035	93.801	95.457		2.087
13.25	94.933	95.431	91.938	93.374	96.139	97.198	97.715	100.863	103.924	103.434	103.452	102.686	107.419	101.469	104.174	102.424	105.263	105.093		91.187	90.468	88.311	90.046	89.59	92.378	99.129	92.911	93.325	93.066	94.711		2.081
13.2667	94.231	94.968	91.33	92.716	95.546	96.597	97.162	100.099	103.232	102.765	102.739	101.925	106.706	100.888	103.541	101.712	104.31	104.498		90.612	89.917	87.643	89.288	88.842	91.633	98.356	92.188	92.63	92.338	93.974		2.077
13.2833	93.562	94.541	90.753	92.093	94.992	96.038	96.649	99.385	102.589	102.144	102.075	101.209	106.042	100.347	102.958	101.051	103.367	103.949		90.063	89.431	86.957	88.563	88.121	90.896	97.576	91.486	91.952	91.623	93.252		2.074
13.3	92.923	94.142	90.208	91.508	94.474	95.52	96.175	98.72	101.993	101.565	101.457	100.542	105.426	99.837	102.421	100.443	102.44	103.441		89.559	89.03	86.264	87.871	87.436	90.17	96.793	90.808	91.294	90.916	92.549		2.071
13.3167	92.323	93.767	89.693	90.956	93.994	95.04	95.736	98.101	101.441	101.025	100.884	99.92	104.853	99.35	101.924	99.885	101.533	102.963		89.152	88.68	85.591	87.222	86.729	89.509	96.011	90.151	90.656	90.223	91.866		2.067
13.3333	91.761	93.404	89.263	90.437	93.547	94.6	95.328	97.53	100.93	100.515	100.351	99.342	104.316	98.881	101.456	99.37	100.651	102.506		88.8	88.374	84.945	86.546	86.015	88.924	95.23	89.542	90.042	89.578	91.209		2.063
13.35	91.238	93.049	88.901	89.947	93.129	94.194	94.943	97.002	100.45	100.029	99.851	98.806	103.808	98.421	101.013	98.894	99.798	102.059		88.492	88.071	84.334	85.886	85.324	88.4	94.455	89.031	89.475	89.021	90.574		2.056
13.3667	90.75	92.696	88.579	89.486	92.739	93.815	94.576	96.512	99.992	99.558	99.375	98.301	103.325	97.963	100.583	98.447	98.977	101.614		88.206	87.742	83.759	85.254	84.66	87.936	93.687	88.577	89.003	88.521	89.963		2.051
13.3833	90.29	92.341	88.292	89.103	92.37	93.46	94.216	96.055	99.547	99.097	98.918	97.825	102.855	97.504	100.155	98.016	98.19	101.159		87.879	87.415	83.221	84.655	84.033	87.49	92.931	88.184	88.59	88.084	89.421		2.046
13.4	89.856	91.977	87.978	88.774	92.019	93.121	93.86	95.621	99.105	98.639	98.469	97.369	102.393	97.038	99.719	97.596	97.446	100.69		87.542	87.085	82.719	84.088	83.444	87.049	92.193	87.826	88.23	87.677	88.963		2.04
13.4167	89.462	91.6	87.645	88.477	91.677	92.792	93.502	95.202	98.658	98.175	98.024	96.93	101.934	96.564	99.267	97.18	96.748	100.202		87.201	86.747	82.251	83.558	82.889	86.638	91.476	87.449	87.9	87.265	88.56		2.036
13.4333	89.143	91.201	87.31	88.2	91.339	92.469	93.138	94.789	98.203	97.707	97.577	96.5	101.467	96.079	98.793	96.751	96.1	99.691		86.847	86.394	81.815	83.065	82.37	86.258	90.778	87.095	87.548	86.881	88.211		2.03
13.45	88.864	90.779	86.966	87.884	90.996	92.142	92.763	94.372	97.735	97.225	97.121	96.073	100.99	95.581	98.294	96.306	95.506	99.158		86.479	86.025	81.413	82.609	81.886	85.9	90.101	86.758	87.209	86.521	87.872		2.028
13.4667	88.607	90.328	86.608	87.538	90.639	91.804	92.374	93.947	97.253	96.727	96.653	95.642	100.498	95.073	97.772	95.841	94.957	98.603		86.096	85.637	81.039	82.189	81.433	85.561	89.485	86.432	86.877	86.18	87.521		2.023
13.4833	88.346	89.851	86.232	87.181	90.261	91.451	91.966	93.508	96.758	96.215	96.171	95.201	99.991	94.55	97.226	95.35	94.451	98.025		85.694	85.228	80.688	81.805	81.015	85.234	88.955	86.111	86.548	85.85	87.187		2.019
13.5	88.036	89.391	85.84	86.807	89.858	91.073	91.535	93.051	96.245	95.684	95.671	94.745	99.463	94.014	96.656	94.837	93.982	97.428		85.275	84.801	80.352	81.447	80.626	84.911	88.488	85.787	86.217	85.529	86.861		2.015
13.5167	87.703	88.962	85.435	86.414	89.45	90.668	91.081	92.576	95.72	95.14	95.154	94.269	98.918	93.464	96.066	94.303	93.541	96.813		84.838	84.356	80.025	81.11	80.26	84.585	88.083	85.452	85.88	85.209	86.535		2.009
13.5333	87.354	88.541	85.014	86.004	89.072	90.232	90.596	92.081	95.178	94.582	94.617	93.772	98.353	92.896	95.459	93.745	93.124	96.183		84.387	83.892	79.698	80.783	79.916	84.253	87.701	85.105	85.536	84.884	86.205		2.006
13.55	86.982	88.126	84.581	85.575	88.694	89.764	90.079	91.563	94.619	94.01	94.063	93.255	97.769	92.315	94.841	93.165	92.715	95.54		83.922	83.416	79.365	80.455	79.581	83.908	87.318	84.741	85.181	84.55	85.866		2.002
13.5667	86.589	87.676	84.134	85.126	88.314	89.331	89.554	91.023	94.044	93.425	93.494	92.719	97.175	91.719	94.213	92.565	92.31	94.886		83.444	82.928	79.023	80.121	79.25	83.547	86.958	84.36	84.81	84.201	85.515		1.999
13.5833	86.178	87.179	83.669	84.662	87.908	88.909	89.07	90.459	93.455	92.828	92.911	92.163	96.57	91.106	93.575	91.949	91.897	94.228		82.957	82.433	78.666	79.775	78.919	83.168	86.617	83.964	84.421	83.834	85.148		1.995
13.6	85.744	86.665	83.192	84.181	87.446	88.487	88.594	89.872	92.854	92.223	92.317	91.59	95.958	90.473	92.931	91.318	91.465	93.566		82.457	81.931	78.296	79.416	78.578	82.77	86.286	83.55	84.014	83.449	84.765		1.992
13.6167	85.295	86.139	82.7	83.687	86.964	88.066	88.133	89.333	92.242	91.608	91.713	90.996	95.341	89.839	92.28	90.668	91.008	92.903		81.948	81.423	77.907	79.04	78.228	82.352	85.959	83.119	83.588	83.046	84.365		1.989
13.6333	84.829	85.603	82.195	83.183	86.464	87.584	87.663	88.804	91.623	90.984	91.095	90.377	94.719	89.258	91.627	89.998	90.517	92.241		81.434	80.914	77.502	78.649	77.864	81.918	85.629	82.673	83.146	82.626	83.943		2.001
13.65	84.344	85.062	81.683	82.671	85.956	87.075	87.141	88.283	90.99	90.347	90.462	89.777	94.094	88.693	90.97	89.36	89.983	91.58		80.915	80.402	77.082	78.241	77.481	81.466	85.293	82.209	82.69	82.192	83.501		5.093
13.6667	83.848	84.52	81.164	82.153	85.438	86.553	86.609	87.771	90.344	89.713	89.836	89.217	93.471	88.15	90.304	88.76	89.418	90.922		80.396	79.89	76.646	77.817	77.082	80.999	84.945	81.729	82.219	81.74	83.038		37.909
13.6833	83.341	83.977	80.639	81.63	84.912	86.025	86.07	87.204	89.721	89.131	89.266	88.672	92.847	87.61	89.635	88.183	88.885	90.261		79.877	79.38	76.197	77.375	76.665	80.52	84.583	81.238	81.737	81.273	82.558		89.524
13.7	82.825	83.435	80.113	81.104	84.382	85.494	85.532	86.625	89.149	88.57	88.718	88.148	92.225	87.022	89.03	87.634	88.343	89.604		79.361	78.869	75.737	76.919	76.233	80.03	84.203	80.733	81.247	80.793	82.065		145.239
13.7167	82.306	82.893	79.582	80.575	83.847	84.962	84.996	86.045	88.599	88.034	88.194	87.606	91.605	86.428	88.459	87.065	87.802	89.014		78.846	78.365	75.27	76.452	75.785	79.534	83.803	80.22	80.749	80.298	81.56		198.976
13.7333	81.786	82.353	79.048	80.044	83.313	84.433	84.464	85.466	88.079	87.507	87.677	87.033	90.979	85.833	87.921	86.478	87.249	88.451		78.338	77.864	74.795	75.974	75.326	79.031	83.384	79.704	80.245	79.796	81.05		223.322
13.75	81.265	81.815	78.512	79.512	82.784	83.906	83.939	84.889	87.552	86.943	87.122	86.46	90.344	85.242	87.41	85.898	86.627	87.917		77.837	77.371	74.316	75.49	74.854	78.523	82.946	79.185	79.736	79.287	80.536		228.951
13.7667	80.746	81.279	77.975	78.981	82.261	83.384	83.423	84.319	86.995	86.381	86.568	85.888	89.725	84.657	86.854	85.326	85.99	87.402		77.346	76.888	73.83	74.999	74.373	78.01	82.492	78.667	79.221	78.776	80.022		230.44
13.7833	80.228	80.744	77.442	78.455	81.744	82.87	82.914	83.756	86.441	85.821	86.02	85.324	89.168	84.079	86.293	84.765	85.341	86.845		76.863	76.412	73.339	74.503	73.888	77.496	82.023	78.152	78.705	78.266	79.516		230.74
13.8	79.713	80.21	76.912	77.933	81.235	82.361	82.413	83.198	85.893	85.265	85.477	84.764	88.643	83.507	85.735	84.211	84.688	86.286		76.389	75.946	72.845	74.001	73.4	76.984	81.54	77.639	78.192	77.757	79.013		230.569
13.8167	79.205	79.681	76.391	77.419	80.735	81.858	81.916	82.649	85.352	84.713	84.94	84.212	88.152	82.94	85.18	83.666	84.039	85.731		75.922	75.488	72.35	73.498	72.912	76.478	81.046	77.13	77.683	77.255	78.517		230.144
13.8333	78.702	79.158	75.877	76.91	80.239	81.361	81.426	82.106	84.817	84.164	84.413	83.668	87.669	82.376	84.635	83.13	83.391	85.179		75.463	75.039	71.856	72.996	72.426	75.98	80.541	76.626	77.185	76.76	78.024		229.552
13.85	78.211	78.641	75.369	76.411	79.751	80.866	80.942	81.566	84.29	83.622	83.892	83.131	87.147	81.817	84.1	82.6	82.753	84.63		75.01	74.592	71.369	72.495	71.941	75.491	80.031	76.126	76.697	76.274	77.534		228.834
13.8667	77.727	78.13	74.866	75.919	79.271	80.375	80.46	81.036	83.767	83.084	83.377	82.6	86.619	81.259	83.573	82.083	82.118	84.086		74.565	74.15	70.887	72	71.455	75.009	79.518	75.632	76.219	75.8	77.05		228.021
13.8833	77.244	77.622	74.366	75.432	78.796	79.89	79.985	80.511	83.249	82.551	82.869	82.078	86.09	80.704	83.055	81.573	81.491	83.54		74.124	73.712	70.413	71.508	70.972	74.535	79.002	75.144	75.75	75.333	76.57		227.139
13.9	76.771	77.113	73.871	74.952	78.329	79.408	79.51	79.994	82.731	82.023	82.361	81.562	85.563	80.152	82.538	81.068	80.872	82.996		73.687	73.274	69.946	71.02	70.49	74.068	78.488	74.664	75.288	74.872	76.097		226.204
13.9167	76.302	76.605	73.383	74.474	77.868	78.93	79.036	79.486	82.216	81.495	81.855	81.052	85.038	79.601	82.02	80.569	80.263	82.452		73.255	72.839	69.484	70.539	70.014	73.609	77.972	74.193	74.831	74.416	75.629		225.233
13.9333	75.838	76.097	72.902	74	77.408	78.453	78.562	78.985	81.702	80.968	81.346	80.548	84.517	79.053	81.497	80.068	79.669	81.91		72.823	72.405	69.027	70.062	69.544	73.156	77.459	73.73	74.378	73.965	75.169		224.235
13.95	75.384	75.588	72.427	73.529	76.948	77.978	78.087	78.488	81.185	80.439	80.832	80.047	83.999	78.505	80.968	79.568	79.087	81.367		72.392	71.969	68.576	69.595	69.083	72.707	76.952	73.277	73.931	73.52	74.715		223.205
13.9667	74.935	75.082	71.955	73.059	76.488	77.506	77.608	77.991	80.668	79.905	80.314	79.549	83.479	77.957	80.433	79.066	78.519	80.821		71.96	71.53	68.132	69.135	68.63	72.265	76.447	72.831	73.492	73.078	74.27		222.145
13.9833	74.49	74.575	71.482	72.593	76.025	77.034	77.129	77.496	80.146	79.367	79.792	79.05	82.957	77.408	79.897	78.562	77.963	80.273		71.524	71.09	67.695	68.686	68.185	71.826	75.95	72.39	73.059	72.645	73.833		221.056
14	74.046	74.068	71.008	72.127	75.562	76.56	76.644	76.995	79.62	78.826	79.271	78.549	82.427	76.86	79.36	78.055	77.418	79.724		71.086	70.646	67.265	68.246	67.748	71.389	75.464	71.952	72.632	72.215	73.399		219.944
14.0167	73.598	73.562	70.535	71.66	75.097	76.085	76.157	76.495	79.093	78.281	78.75	78.047	81.889	76.313	78.823	77.549	76.886	79.176		70.643	70.196	66.84	67.814	67.316	70.955	74.988	71.512	72.207	71.788	72.972		218.815
14.0333	73.148	73.056	70.059	71.193	74.63	75.604	75.667	75.992	78.562	77.738	78.228	77.542	81.343	75.766	78.286	77.04	76.364	78.627		70.197	69.744	66.421	67.389	66.891	70.522	74.525	71.074	71.78	71.364	72.543		217.66
14.05	72.691	72.551	69.584	70.721	74.16	75.122	75.172	75.487	78.03	77.196	77.705	77.032	80.792	75.218	77.747	76.533	75.854	78.079		69.746	69.284	66.007	66.971	66.471	70.089	74.072	70.634	71.354	70.938	72.117		216.487
14.0667	72.23	72.044	69.109	70.246	73.685	74.639	74.674	74.983	77.498	76.654	77.182	76.521	80.236	74.672	77.206	76.027	75.354	77.529		69.288	68.823	65.594	66.556	66.054	69.659	73.624	70.192	70.924	70.512	71.689		215.316
14.0833	71.766	71.536	68.631	69.77	73.209	74.151	74.173	74.477	76.961	76.116	76.655	76.006	79.678	74.123	76.664	75.518	74.864	76.977		68.826	68.358	65.185	66.144	65.641	69.228	73.181	69.753	70.491	70.084	71.257		214.146
14.1	71.298	71.024	68.152	69.29	72.728	73.663	73.669	73.971	76.424	75.576	76.123	75.491	79.119	73.574	76.12	75.008	74.388	76.424		68.358	67.888	64.774	65.733	65.23	68.794	72.741	69.313	70.055	69.654	70.825		213.013
14.1167	70.832	70.51	67.673	68.808	72.244	73.172	73.16	73.462	75.886	75.034	75.591	74.976	78.558	73.024	75.574	74.492	73.922	75.871		67.886	67.417	64.361	65.32	64.821	68.356	72.303	68.869	69.616	69.222	70.389		211.884
14.1333	70.366	69.997	67.193	68.324	71.757	72.676	72.65	72.951	75.343	74.489	75.052	74.457	77.997	72.469	75.029	73.97	73.466	75.318		67.412	66.939	63.947	64.91	64.412	67.915	71.864	68.427	69.17	68.784	69.949		210.732
14.15	69.9	69.484	66.711	67.839	71.263	72.178	72.139	72.436	74.8	73.941	74.511	73.936	77.436	71.915	74.484	73.446	73.017	74.767		66.933	66.459	63.53	64.497	64.005	67.468	71.426	67.977	68.723	68.341	69.505		209.561
14.1667	69.431	68.973	66.227	67.355	70.765	71.673	71.624	71.922	74.254	73.391	73.968	73.41	76.878	71.359	73.94	72.922	72.57	74.216		66.452	65.975	63.11	64.082	63.594	67.018	70.987	67.524	68.27	67.895	69.056		208.351
14.1833	68.958	68.463	65.741	66.871	70.265	71.167	71.108	71.403	73.709	72.841	73.423	72.878	76.319	70.804	73.397	72.396	72.126	73.664		65.968	65.488	62.686	63.665	63.18	66.565	70.548	67.069	67.813	67.44	68.6		207.126
14.2	68.481	67.951	65.253	66.387	69.764	70.658	70.588	70.882	73.166	72.293	72.877	72.343	75.762	70.253	72.854	71.869	71.685	73.111		65.481	65	62.258	63.241	62.764	66.107	70.108	66.607	67.356	66.982	68.141		205.894
14.2167	68.001	67.438	64.763	65.901	69.264	70.148	70.066	70.359	72.623	71.747	72.333	71.805	75.204	69.703	72.31	71.342	71.241	72.555		64.99	64.507	61.826	62.814	62.341	65.646	69.669	66.147	66.893	66.522	67.679		204.66
14.2333	67.516	66.922	64.272	65.41	68.767	69.637	69.543	69.832	72.082	71.201	71.788	71.265	74.644	69.157	71.765	70.815	70.796	72		64.497	64.016	61.392	62.385	61.915	65.18	69.226	65.681	66.429	66.058	67.211		203.416
14.25	67.027	66.406	63.783	64.92	68.267	69.126	69.021	69.307	71.539	70.657	71.245	70.727	74.085	68.612	71.219	70.288	70.348	71.443		64.004	63.521	60.955	61.952	61.484	64.714	68.78	65.213	65.962	65.594	66.739		202.168
14.2667	66.538	65.893	63.291	64.43	67.767	68.616	68.501	68.781	70.998	70.113	70.7	70.192	73.525	68.067	70.673	69.765	69.893	70.884		63.508	63.023	60.52	61.515	61.048	64.246	68.334	64.742	65.491	65.128	66.267		200.92
14.2833	66.048	65.379	62.801	63.938	67.267	68.107	67.982	68.258	70.455	69.57	70.154	69.661	72.963	67.522	70.127	69.241	69.434	70.327		63.01	62.523	60.082	61.073	60.612	63.779	67.885	64.266	65.018	64.657	65.791		199.664
14.3	65.559	64.871	62.31	63.452	66.764	67.601	67.466	67.736	69.912	69.026	69.611	69.135	72.403	66.975	69.578	68.716	68.967	69.766		62.512	62.02	59.646	60.629	60.171	63.31	67.434	63.789	64.544	64.186	65.315		198.41
14.3167	65.072	64.364	61.817	62.965	66.261	67.095	66.95	67.216	69.372	68.482	69.067	68.611	71.842	66.432	69.03	68.192	68.494	69.205		62.011	61.516	59.205	60.183	59.73	62.838	66.983	63.313	64.067	63.712	64.838		197.159
14.3333	64.584	63.856	61.325	62.479	65.759	66.59	66.437	66.699	68.829	67.938	68.525	68.086	71.281	65.89	68.483	67.667	68.015	68.645		61.51	61.013	58.76	59.736	59.287	62.365	66.526	62.835	63.588	63.238	64.356		195.91
14.35	64.096	63.348	60.836	61.994	65.254	66.083	65.924	66.182	68.291	67.394	67.984	67.559	70.722	65.35	67.937	67.142	67.53	68.083		61.01	60.511	58.311	59.289	58.838	61.892	66.065	62.357	63.108	62.764	63.872		194.674
14.3667	63.611	62.84	60.351	61.51	64.75	65.575	65.411	65.665	67.754	66.853	67.444	67.028	70.164	64.813	67.393	66.619	67.036	67.521		60.511	60.007	57.861	58.834	58.385	61.417	65.601	61.879	62.627	62.288	63.386		193.44
14.3833	63.124	62.332	59.865	61.026	64.246	65.067	64.895	65.151	67.217	66.313	66.905	66.496	69.605	64.277	66.852	66.096	66.535	66.961		60.012	59.495	57.411	58.374	57.929	60.945	65.131	61.402	62.147	61.814	62.898		192.216
14.4	62.635	61.825	59.382	60.547	63.74	64.559	64.378	64.635	66.683	65.778	66.367	65.963	69.049	63.745	66.311	65.574	66.026	66.402		59.516	58.981	56.963	57.912	57.471	60.476	64.659	60.926	61.665	61.34	62.412		191.001
14.4167	62.147	61.317	58.896	60.068	63.235	64.052	63.864	64.119	66.147	65.244	65.829	65.429	68.493	63.214	65.772	65.055	65.511	65.844		59.02	58.464	56.515	57.445	57.012	60.008	64.186	60.455	61.184	60.866	61.924		189.799
14.4333	61.657	60.812	58.409	59.589	62.73	63.545	63.349	63.607	65.615	64.712	65.293	64.896	67.938	62.685	65.235	64.534	64.993	65.289		58.528	57.953	56.067	56.979	56.555	59.543	63.712	59.987	60.706	60.395	61.436		188.617
14.45	61.17	60.309	57.922	59.111	62.224	63.038	62.839	63.09	65.085	64.181	64.757	64.365	67.385	62.154	64.698	64.016	64.472	64.733		58.045	57.459	55.621	56.514	56.099	59.077	63.238	59.52	60.228	59.926	60.948		187.455
14.4667	60.688	59.811	57.439	58.627	61.719	62.533	62.33	62.579	64.555	63.65	64.224	63.835	66.833	61.624	64.163	63.496	63.951	64.178		57.566	56.977	55.179	56.049	55.644	58.607	62.764	59.053	59.753	59.458	60.462		186.31
14.4833	60.209	59.316	56.957	58.144	61.213	62.028	61.821	62.068	64.028	63.121	63.693	63.309	66.284	61.093	63.63	62.977	63.431	63.625		57.096	56.508	54.736	55.588	55.191	58.138	62.29	58.581	59.276	58.991	59.978		185.182
14.5	59.733	58.818	56.477	57.661	60.711	61.526	61.315	61.557	63.497	62.593	63.166	62.783	65.737	60.567	63.098	62.459	62.91	63.071		56.63	56.049	54.296	55.128	54.739	57.668	61.816	58.107	58.797	58.519	59.497		184.071
14.5167	59.259	58.321	56.002	57.181	60.211	61.028	60.812	61.05	62.968	62.068	62.64	62.26	65.192	60.049	62.568	61.942	62.392	62.518		56.166	55.594	53.857	54.669	54.289	57.198	61.341	57.631	58.315	58.044	59.013		182.977
14.5333	58.783	57.823	55.525	56.705	59.714	60.531	60.311	60.544	62.44	61.543	62.115	61.738	64.648	59.533	62.039	61.426	61.877	61.968		55.706	55.135	53.416	54.214	53.839	56.73	60.866	57.158	57.833	57.569	58.527		181.906
14.55	58.309	57.328	55.053	56.232	59.221	60.038	59.813	60.041	61.914	61.021	61.59	61.218	64.104	59.022	61.512	60.91	61.365	61.416		55.247	54.677	52.974	53.758	53.392	56.263	60.394	56.686	57.352	57.093	58.041		180.855
14.5667	57.834	56.837	54.585	55.764	58.726	59.546	59.315	59.542	61.393	60.505	61.069	60.7	63.563	58.508	60.985	60.403	60.858	60.869		54.79	54.223	52.526	53.301	52.946	55.801	59.925	56.216	56.872	56.622	57.555		179.822
14.5833	57.358	56.349	54.117	55.296	58.232	59.054	58.814	59.043	60.876	59.992	60.551	60.184	63.024	57.994	60.465	59.896	60.356	60.326		54.335	53.773	52.075	52.842	52.5	55.341	59.457	55.749	56.393	56.155	57.072		178.812
14.6	56.884	55.864	53.653	54.83	57.737	58.562	58.313	58.545	60.364	59.486	60.038	59.67	62.488	57.482	59.948	59.395	59.854	59.787		53.881	53.335	51.624	52.377	52.059	54.884	58.99	55.287	55.916	55.689	56.595		177.828
14.6167	56.412	55.381	53.187	54.364	57.243	58.071	57.813	58.044	59.855	58.979	59.528	59.157	61.957	56.973	59.435	58.893	59.352	59.252		53.427	52.898	51.181	51.908	51.619	54.429	58.519	54.827	55.444	55.227	56.117		176.866
14.6333	55.943	54.901	52.718	53.9	56.754	57.581	57.316	57.543	59.348	58.473	59.02	58.648	61.427	56.467	58.926	58.388	58.852	58.717		52.972	52.456	50.745	51.441	51.189	53.975	58.047	54.371	54.977	54.766	55.643		175.936
14.65	55.477	54.427	52.248	53.434	56.27	57.096	56.822	57.044	58.839	57.967	58.513	58.141	60.901	55.966	58.417	57.886	58.348	58.184		52.516	52.009	50.315	50.984	50.768	53.521	57.575	53.917	54.512	54.306	55.172		175.038
14.6667	55.015	53.954	51.778	52.969	55.787	56.613	56.333	56.548	58.332	57.463	58.008	57.639	60.38	55.469	57.908	57.384	57.845	57.652		52.057	51.556	49.887	50.541	50.355	53.07	57.104	53.463	54.052	53.848	54.703		174.173
14.6833	54.555	53.483	51.314	52.502	55.309	56.136	55.848	56.059	57.826	56.963	57.506	57.142	59.863	54.978	57.402	56.887	57.342	57.126		51.603	51.104	49.458	50.113	49.945	52.616	56.637	53.009	53.589	53.392	54.238		173.341
14.7	54.098	53.012	50.863	52.03	54.836	55.663	55.369	55.575	57.323	56.465	57.007	56.65	59.35	54.493	56.897	56.393	56.84	56.612		51.157	50.657	49.029	49.694	49.534	52.158	56.171	52.551	53.125	52.935	53.776		172.533
14.7167	53.645	52.536	50.42	51.559	54.365	55.19	54.896	55.096	56.823	55.972	56.513	56.163	58.837	54.013	56.397	55.903	56.344	56.109		50.72	50.22	48.598	49.279	49.12	51.7	55.708	52.09	52.66	52.474	53.317		171.743
14.7333	53.19	52.058	49.985	51.096	53.9	54.724	54.428	54.621	56.328	55.485	56.023	55.677	58.326	53.536	55.903	55.419	55.85	55.617		50.291	49.789	48.168	48.864	48.701	51.247	55.247	51.626	52.191	52.013	52.858		170.97
14.75	52.732	51.585	49.551	50.643	53.434	54.259	53.963	54.149	55.837	55.003	55.538	55.195	57.817	53.061	55.412	54.939	55.364	55.137		49.866	49.364	47.736	48.451	48.283	50.803	54.789	51.172	51.721	51.551	52.401		170.219
14.7667	52.269	51.121	49.115	50.198	52.967	53.797	53.501	53.678	55.35	54.525	55.058	54.715	57.313	52.585	54.927	54.463	54.881	54.663		49.439	48.941	47.306	48.038	47.865	50.366	54.333	50.725	51.257	51.1	51.945		169.499
14.7833	51.803	50.666	48.681	49.761	52.498	53.337	53.039	53.208	54.87	54.05	54.582	54.241	56.812	52.108	54.446	53.991	54.399	54.194		49.014	48.52	46.876	47.626	47.448	49.938	53.88	50.289	50.801	50.659	51.495		168.812
14.8	51.347	50.223	48.244	49.324	52.025	52.875	52.573	52.738	54.395	53.577	54.11	53.77	56.318	51.633	53.97	53.522	53.922	53.728		48.588	48.101	46.447	47.221	47.034	49.511	53.427	49.861	50.354	50.225	51.054		168.158
14.8167	50.901	49.783	47.811	48.887	51.56	52.411	52.104	52.264	53.923	53.107	53.641	53.3	55.83	51.164	53.499	53.055	53.444	53.26		48.159	47.682	46.022	46.813	46.622	49.083	52.973	49.431	49.915	49.801	50.622		167.54
14.8333	50.465	49.342	47.378	48.451	51.106	51.947	51.635	51.79	53.455	52.635	53.175	52.829	55.345	50.706	53.031	52.59	52.967	52.792		47.732	47.266	45.601	46.408	46.213	48.656	52.518	49.003	49.479	49.379	50.196		166.951
14.85	50.035	48.902	46.948	48.014	50.661	51.489	51.175	51.326	52.984	52.161	52.707	52.354	54.868	50.258	52.563	52.121	52.488	52.321		47.306	46.85	45.189	46.002	45.804	48.226	52.058	48.577	49.048	48.958	49.77		166.392
14.8667	49.606	48.464	46.521	47.578	50.226	51.04	50.723	50.871	52.513	51.688	52.238	51.882	54.392	49.816	52.095	51.651	52.009	51.848		46.883	46.437	44.785	45.589	45.397	47.798	51.601	48.15	48.62	48.539	49.344		165.861
14.8833	49.178	48.027	46.096	47.146	49.794	50.602	50.285	50.428	52.04	51.224	51.77	51.42	53.92	49.38	51.625	51.189	51.528	51.38		46.466	46.025	44.387	45.177	44.992	47.371	51.15	47.724	48.198	48.121	48.919		165.359
14.9	48.748	47.59	45.675	46.716	49.361	50.171	49.853	49.994	51.572	50.771	51.31	50.967	53.452	48.942	51.16	50.736	51.056	50.924		46.05	45.612	43.996	44.766	44.588	46.947	50.708	47.301	47.781	47.702	48.493		164.882
14.9167	48.319	47.158	45.256	46.29	48.928	49.743	49.422	49.559	51.118	50.33	50.86	50.525	52.985	48.508	50.705	50.294	50.596	50.479		45.637	45.203	43.606	44.358	44.187	46.526	50.275	46.878	47.368	47.285	48.07		164.432
14.9333	47.892	46.728	44.84	45.867	48.497	49.316	48.996	49.124	50.675	49.896	50.421	50.089	52.521	48.077	50.26	49.864	50.144	50.046		45.229	44.797	43.217	43.958	43.789	46.107	49.846	46.457	46.958	46.87	47.649		164.006
14.95	47.464	46.302	44.429	45.446	48.069	48.886	48.571	48.691	50.242	49.462	49.99	49.653	52.054	47.645	49.827	49.435	49.705	49.622		44.824	44.394	42.826	43.564	43.393	45.69	49.415	46.041	46.547	46.457	47.231		163.601
14.9667	47.041	45.882	44.02	45.032	47.644	48.461	48.146	48.259	49.813	49.03	49.56	49.219	51.594	47.222	49.4	49.006	49.265	49.197		44.422	44.001	42.434	43.175	42.999	45.273	48.984	45.628	46.139	46.046	46.817		163.212
14.9833	46.622	45.464	43.618	44.619	47.224	48.035	47.723	47.828	49.382	48.598	49.132	48.786	51.144	46.804	48.972	48.58	48.825	48.776		44.03	43.612	42.044	42.79	42.607	44.861	48.553	45.217	45.731	45.639	46.405		162.839
15	46.207	45.051	43.22	44.212	46.808	47.612	47.303	47.402	48.953	48.17	48.705	48.356	50.705	46.389	48.547	48.153	48.389	48.357		43.64	43.228	41.656	42.408	42.214	44.453	48.12	44.811	45.324	45.235	45.997		162.479
15.0167	45.796	44.641	42.827	43.812	46.394	47.193	46.885	46.979	48.525	47.744	48.28	47.928	50.281	45.981	48.125	47.729	47.954	47.94		43.255	42.848	41.276	42.027	41.821	44.051	47.691	44.407	44.922	44.832	45.589		162.13
15.0333	45.387	44.238	42.437	43.415	45.986	46.776	46.476	46.561	48.1	47.322	47.858	47.503	49.862	45.575	47.702	47.309	47.522	47.526		42.876	42.468	40.9	41.647	41.434	43.652	47.261	44.009	44.522	44.433	45.186		161.79
15.05	44.984	43.84	42.049	43.024	45.579	46.364	46.072	46.146	47.681	46.906	47.44	47.081	49.444	45.178	47.285	46.893	47.094	47.114		42.494	42.092	40.528	41.267	41.047	43.258	46.834	43.616	44.128	44.038	44.783		161.457
15.0667	44.583	43.448	41.664	42.636	45.178	45.954	45.672	45.734	47.265	46.494	47.026	46.666	49.029	44.786	46.871	46.482	46.672	46.71		42.116	41.72	40.161	40.887	40.666	42.866	46.412	43.227	43.742	43.645	44.385		161.127
15.0833	44.188	43.063	41.282	42.251	44.78	45.549	45.279	45.326	46.856	46.089	46.617	46.256	48.616	44.399	46.462	46.076	46.255	46.308		41.744	41.35	39.793	40.507	40.287	42.476	45.992	42.842	43.36	43.258	43.991		160.797
15.1	43.795	42.682	40.906	41.87	44.386	45.147	44.891	44.923	46.451	45.688	46.214	45.851	48.207	44.02	46.06	45.676	45.843	45.914		41.374	40.987	39.428	40.128	39.909	42.09	45.576	42.46	42.982	42.874	43.602		160.467
15.1167	43.407	42.308	40.533	41.493	44	44.751	44.51	44.524	46.053	45.293	45.814	45.453	47.803	43.646	45.664	45.279	45.437	45.524		41.013	40.626	39.063	39.754	39.536	41.708	45.161	42.08	42.608	42.493	43.217		160.13
15.1333	43.023	41.938	40.163	41.121	43.62	44.359	44.133	44.132	45.661	44.904	45.419	45.057	47.406	43.277	45.274	44.887	45.033	45.139		40.656	40.271	38.703	39.382	39.165	41.33	44.75	41.703	42.235	42.117	42.836		159.787
15.15	42.641	41.571	39.8	40.755	43.245	43.976	43.763	43.745	45.274	44.519	45.029	44.669	47.015	42.917	44.889	44.5	44.633	44.761		40.302	39.919	38.345	39.014	38.799	40.959	44.342	41.328	41.864	41.742	42.457		159.435
15.1667	42.264	41.21	39.44	40.394	42.876	43.599	43.401	43.365	44.893	44.141	44.645	44.289	46.63	42.563	44.51	44.117	44.236	44.389		39.953	39.569	37.991	38.649	38.439	40.593	43.939	40.958	41.499	41.372	42.083		159.076
15.1833	41.891	40.855	39.084	40.039	42.511	43.224	43.043	42.991	44.518	43.77	44.265	43.913	46.252	42.215	44.14	43.743	43.845	44.024		39.608	39.225	37.643	38.288	38.08	40.233	43.541	40.591	41.132	41.004	41.712		158.708
15.2	41.521	40.509	38.735	39.686	42.149	42.857	42.694	42.62	44.149	43.408	43.895	43.544	45.878	41.875	43.774	43.375	43.459	43.669		39.268	38.883	37.296	37.93	37.725	39.878	43.147	40.231	40.772	40.638	41.344		158.33
15.2167	41.158	40.172	38.388	39.338	41.792	42.492	42.349	42.255	43.786	43.053	43.531	43.18	45.512	41.54	43.418	43.011	43.079	43.32		38.933	38.545	36.951	37.577	37.37	39.527	42.756	39.873	40.417	40.274	40.98		157.942
15.2333	40.798	39.845	38.048	38.993	41.441	42.132	42.009	41.894	43.429	42.706	43.171	42.821	45.152	41.211	43.071	42.655	42.705	42.98		38.602	38.212	36.604	37.229	37.017	39.179	42.369	39.52	40.064	39.915	40.619		157.543
15.25	40.442	39.529	37.714	38.653	41.095	41.779	41.676	41.538	43.078	42.362	42.821	42.469	44.799	40.887	42.731	42.303	42.335	42.645		38.277	37.881	36.261	36.882	36.666	38.835	41.984	39.172	39.719	39.561	40.262		157.134
15.2667	40.09	39.219	37.386	38.319	40.754	41.432	41.348	41.188	42.734	42.026	42.475	42.12	44.454	40.569	42.402	41.954	41.971	42.315		37.956	37.558	35.92	36.539	36.318	38.494	41.604	38.826	39.378	39.211	39.911		156.717
15.2833	39.741	38.92	37.065	37.988	40.42	41.089	41.027	40.843	42.394	41.695	42.137	41.777	44.116	40.258	42.081	41.612	41.611	41.992		37.641	37.239	35.581	36.196	35.975	38.158	41.226	38.486	39.045	38.87	39.565		156.294
15.3	39.397	38.625	36.751	37.663	40.092	40.751	40.711	40.504	42.059	41.371	41.802	41.437	43.784	39.952	41.77	41.276	41.256	41.672		37.331	36.924	35.251	35.855	35.635	37.824	40.852	38.149	38.714	38.53	39.223		155.862
15.3167	39.059	38.335	36.445	37.342	39.772	40.418	40.402	40.169	41.731	41.056	41.472	41.104	43.459	39.655	41.466	40.947	40.904	41.36		37.027	36.618	34.919	35.519	35.298	37.495	40.481	37.815	38.386	38.197	38.887		155.424
15.3333	38.726	38.049	36.145	37.027	39.46	40.092	40.099	39.84	41.41	40.748	41.149	40.779	43.143	39.36	41.165	40.628	40.558	41.051		36.728	36.317	34.593	35.186	34.963	37.17	40.115	37.487	38.061	37.869	38.555		154.98
15.35	38.4	37.766	35.853	36.719	39.157	39.771	39.8	39.518	41.094	40.448	40.83	40.459	42.834	39.071	40.868	40.32	40.217	40.746		36.433	36.021	34.271	34.858	34.63	36.851	39.754	37.164	37.738	37.543	38.228		154.533
15.3667	38.079	37.488	35.564	36.415	38.86	39.456	39.506	39.199	40.785	40.158	40.519	40.143	42.532	38.785	40.572	40.019	39.883	40.447		36.144	35.733	33.951	34.535	34.303	36.535	39.397	36.845	37.421	37.224	37.906		154.082
15.3833	37.763	37.213	35.281	36.117	38.567	39.147	39.217	38.889	40.48	39.874	40.212	39.833	42.242	38.503	40.28	39.729	39.556	40.155		35.857	35.451	33.637	34.216	33.98	36.226	39.045	36.533	37.112	36.908	37.591		153.626
15.4	37.453	36.945	35.003	35.823	38.28	38.841	38.931	38.583	40.181	39.595	39.91	39.531	41.958	38.224	39.993	39.446	39.233	39.865		35.576	35.175	33.323	33.901	33.662	35.92	38.695	36.226	36.812	36.595	37.281		153.168
15.4167	37.148	36.682	34.727	35.534	37.997	38.541	38.652	38.282	39.892	39.321	39.609	39.233	41.679	37.948	39.71	39.165	38.919	39.581		35.304	34.904	33.019	33.589	33.347	35.621	38.352	35.924	36.519	36.288	36.977		152.701
15.4333	36.847	36.425	34.459	35.253	37.717	38.248	38.38	37.987	39.611	39.049	39.314	38.942	41.405	37.678	39.435	38.889	38.607	39.299		35.036	34.641	32.73	33.28	33.032	35.327	38.014	35.627	36.232	35.984	36.678		152.233
15.45	36.552	36.17	34.196	34.974	37.441	37.961	38.11	37.696	39.339	38.78	39.025	38.656	41.132	37.409	39.163	38.613	38.302	39.018		34.777	34.383	32.45	32.971	32.732	35.035	37.684	35.334	35.948	35.685	36.384		151.76
15.4667	36.262	35.915	33.937	34.703	37.168	37.678	37.844	37.408	39.074	38.513	38.742	38.375	40.862	37.143	38.894	38.339	38.002	38.738		34.521	34.131	32.182	32.675	32.445	34.75	37.362	35.045	35.663	35.393	36.096		151.282
15.4833	35.981	35.659	33.682	34.436	36.898	37.406	37.581	37.127	38.813	38.249	38.468	38.098	40.594	36.88	38.626	38.069	37.706	38.459		34.269	33.885	31.916	32.394	32.171	34.47	37.048	34.763	35.38	35.106	35.813		150.808
15.5	35.709	35.403	33.429	34.173	36.632	37.142	37.321	36.847	38.555	37.988	38.2	37.825	40.328	36.617	38.36	37.801	37.416	38.183		34.021	33.643	31.647	32.122	31.907	34.195	36.741	34.486	35.1	34.826	35.535		150.332
15.5167	35.442	35.148	33.177	33.914	36.371	36.882	37.062	36.574	38.299	37.729	37.94	37.554	40.062	36.356	38.096	37.536	37.131	37.909		33.776	33.402	31.381	31.863	31.643	33.927	36.441	34.214	34.824	34.551	35.262		149.859
15.5333	35.183	34.894	32.933	33.659	36.114	36.63	36.807	36.307	38.044	37.473	37.684	37.286	39.799	36.094	37.831	37.274	36.853	37.639		33.533	33.16	31.12	31.601	31.375	33.662	36.143	33.949	34.554	34.283	34.993		149.389
15.55	34.928	34.643	32.702	33.406	35.859	36.379	36.555	36.046	37.788	37.218	37.432	37.02	39.537	35.833	37.568	37.014	36.577	37.367		33.291	32.927	30.863	31.338	31.108	33.403	35.849	33.69	34.293	34.019	34.73		148.913
15.5667	34.678	34.396	32.48	33.152	35.609	36.129	36.305	35.791	37.534	36.963	37.183	36.757	39.274	35.573	37.305	36.757	36.307	37.095		33.052	32.703	30.61	31.08	30.846	33.144	35.559	33.433	34.04	33.761	34.47		148.431
15.5833	34.432	34.15	32.27	32.905	35.362	35.883	36.056	35.541	37.279	36.71	36.932	36.498	39.012	35.313	37.043	36.501	36.04	36.822		32.824	32.489	30.362	30.827	30.585	32.891	35.27	33.178	33.795	33.508	34.219		147.943
15.6	34.188	33.904	32.057	32.668	35.116	35.638	35.809	35.296	37.025	36.456	36.682	36.24	38.748	35.054	36.781	36.246	35.775	36.548		32.607	32.283	30.116	30.58	30.329	32.653	34.988	32.924	33.554	33.256	33.971		147.478
15.6167	33.945	33.66	31.839	32.441	34.871	35.391	35.564	35.053	36.771	36.202	36.432	35.983	38.485	34.796	36.521	35.991	35.516	36.274		32.398	32.073	29.873	30.336	30.079	32.424	34.713	32.682	33.315	33.004	33.729		147.005
15.6333	33.704	33.414	31.617	32.223	34.623	35.147	35.317	34.811	36.516	35.946	36.181	35.729	38.223	34.536	36.259	35.736	35.257	36		32.19	31.859	29.632	30.097	29.833	32.206	34.445	32.452	33.073	32.764	33.49		146.538
15.65	33.462	33.161	31.391	32.007	34.375	34.903	35.069	34.569	36.262	35.69	35.932	35.473	37.959	34.275	35.995	35.481	35	35.726		31.974	31.641	29.396	29.86	29.592	31.993	34.182	32.231	32.834	32.536	33.249		146.075
15.6667	33.218	32.915	31.165	31.786	34.126	34.657	34.821	34.327	36.008	35.432	35.68	35.217	37.697	34.016	35.732	35.224	34.744	35.451		31.751	31.424	29.163	29.626	29.356	31.775	33.925	32.016	32.606	32.319	33.011		145.592
15.6833	32.985	32.676	30.936	31.561	33.878	34.414	34.566	34.085	35.754	35.176	35.428	34.962	37.434	33.755	35.466	34.969	34.488	35.179		31.527	31.205	28.936	29.397	29.123	31.553	33.674	31.798	32.387	32.113	32.782		145.118
15.7	32.762	32.441	30.708	31.334	33.63	34.169	34.312	33.843	35.501	34.918	35.174	34.708	37.167	33.494	35.2	34.713	34.232	34.907		31.303	30.986	28.714	29.172	28.894	31.334	33.424	31.574	32.177	31.902	32.565		144.644
15.7167	32.544	32.215	30.479	31.109	33.379	33.925	34.058	33.601	35.243	34.659	34.921	34.457	36.905	33.23	34.933	34.454	33.976	34.634		31.082	30.766	28.494	28.947	28.668	31.117	33.176	31.349	31.968	31.688	32.355		144.17
15.7333	32.336	31.984	30.252	30.881	33.127	33.681	33.802	33.355	34.986	34.4	34.669	34.209	36.639	32.972	34.665	34.197	33.722	34.363		30.862	30.544	28.278	28.727	28.447	30.899	32.931	31.126	31.751	31.474	32.151		143.695
15.75	32.122	31.746	30.026	30.655	32.886	33.434	33.548	33.106	34.727	34.138	34.418	33.963	36.371	32.722	34.398	33.937	33.469	34.09		30.641	30.322	28.062	28.51	28.228	30.685	32.696	30.9	31.532	31.258	31.942		143.225
15.7667	31.902	31.505	29.8	30.427	32.652	33.183	33.29	32.865	34.468	33.877	34.169	33.716	36.104	32.479	34.129	33.679	33.217	33.816		30.42	30.099	27.847	28.294	28.013	30.469	32.474	30.678	31.313	31.044	31.727		142.756
15.7833	31.681	31.261	29.575	30.199	32.427	32.94	33.028	32.632	34.209	33.616	33.92	33.466	35.83	32.24	33.861	33.423	32.961	33.545		30.195	29.877	27.635	28.082	27.8	30.254	32.262	30.456	31.094	30.828	31.512		142.287
15.8	31.459	31.018	29.348	29.969	32.206	32.706	32.776	32.407	33.949	33.352	33.668	33.212	35.554	31.998	33.592	33.164	32.704	33.271		29.969	29.653	27.425	27.871	27.588	30.037	32.054	30.232	30.875	30.611	31.295		141.818
15.8167	31.236	30.772	29.12	29.738	31.978	32.478	32.532	32.186	33.689	33.084	33.412	32.968	35.277	31.749	33.324	32.901	32.455	32.994		29.743	29.429	27.217	27.659	27.382	29.817	31.842	30.012	30.655	30.394	31.077		141.346
15.8333	31.012	30.526	28.889	29.506	31.748	32.256	32.296	31.958	33.424	32.826	33.151	32.728	34.999	31.498	33.056	32.645	32.213	32.721		29.516	29.203	27.013	27.45	27.176	29.597	31.624	29.793	30.433	30.177	30.86		140.877
15.85	30.787	30.28	28.656	29.274	31.513	32.026	32.064	31.724	33.158	32.576	32.894	32.493	34.724	31.246	32.785	32.397	31.976	32.457		29.29	28.976	26.81	27.242	26.975	29.378	31.406	29.576	30.213	29.96	30.641		140.409
15.8667	30.561	30.035	28.423	29.043	31.279	31.788	31.826	31.486	32.903	32.333	32.646	32.264	34.449	30.993	32.525	32.157	31.74	32.201		29.063	28.749	26.608	27.035	26.775	29.159	31.185	29.362	29.991	29.741	30.421		139.945
15.8833	30.334	29.791	28.188	28.811	31.041	31.549	31.583	31.248	32.654	32.096	32.403	32.026	34.178	30.74	32.273	31.924	31.498	31.951		28.835	28.519	26.408	26.831	26.574	28.94	30.962	29.148	29.771	29.522	30.201		139.481
15.9	30.105	29.547	27.955	28.579	30.801	31.307	31.336	31.009	32.412	31.853	32.164	31.786	33.908	30.484	32.026	31.685	31.252	31.701		28.605	28.292	26.208	26.628	26.374	28.723	30.742	28.932	29.549	29.301	29.979		139.016
15.9167	29.877	29.302	27.72	28.348	30.559	31.065	31.09	30.769	32.175	31.604	31.921	31.543	33.64	30.23	31.787	31.441	31.003	31.441		28.373	28.063	26.006	26.424	26.172	28.504	30.521	28.713	29.328	29.08	29.758		138.548
15.9333	29.647	29.053	27.486	28.116	30.314	30.821	30.841	30.528	31.928	31.353	31.674	31.3	33.369	29.974	31.539	31.193	30.753	31.18		28.138	27.834	25.804	26.22	25.97	28.284	30.302	28.492	29.107	28.858	29.536		138.079
15.95	29.415	28.805	27.254	27.888	30.07	30.576	30.592	30.286	31.677	31.101	31.426	31.055	33.095	29.72	31.287	30.946	30.501	30.917		27.903	27.607	25.6	26.016	25.766	28.064	30.083	28.271	28.883	28.635	29.313		137.609
15.9667	29.183	28.556	27.022	27.659	29.827	30.33	30.343	30.041	31.426	30.849	31.177	30.81	32.83	29.466	31.032	30.698	30.248	30.656		27.668	27.377	25.395	25.811	25.564	27.841	29.861	28.047	28.657	28.411	29.089		137.137
15.9833	28.948	28.308	26.791	27.429	29.584	30.083	30.092	29.797	31.172	30.596	30.925	30.564	32.571	29.212	30.777	30.449	29.995	30.394		27.432	27.146	25.192	25.607	25.361	27.616	29.638	27.822	28.427	28.186	28.863		136.668
16	28.713	28.06	26.558	27.2	29.342	29.838	29.841	29.551	30.917	30.343	30.672	30.318	32.32	28.959	30.522	30.201	29.74	30.133		27.197	26.916	24.987	25.403	25.159	27.391	29.415	27.598	28.195	27.959	28.635		136.202
16.0167	28.48	27.812	26.325	26.969	29.1	29.59	29.589	29.305	30.663	30.089	30.416	30.071	32.075	28.705	30.266	29.953	29.486	29.872		26.965	26.684	24.782	25.199	24.958	27.166	29.191	27.373	27.961	27.732	28.406		135.743
16.0333	28.245	27.564	26.093	26.738	28.856	29.345	29.338	29.059	30.409	29.836	30.162	29.82	31.823	28.456	30.01	29.706	29.233	29.611		26.733	26.454	24.578	24.992	24.757	26.944	28.966	27.146	27.728	27.505	28.177		135.288
16.05	28.012	27.317	25.861	26.505	28.613	29.098	29.087	28.815	30.155	29.583	29.907	29.571	31.567	28.203	29.754	29.458	28.978	29.351		26.503	26.222	24.374	24.784	24.554	26.723	28.741	26.921	27.497	27.278	27.946		134.838
16.0667	27.779	27.072	25.631	26.274	28.371	28.852	28.836	28.571	29.903	29.33	29.651	29.32	31.309	27.951	29.499	29.212	28.725	29.09		26.274	25.991	24.172	24.576	24.354	26.5	28.514	26.696	27.266	27.053	27.714		134.393
16.0833	27.546	26.827	25.402	26.041	28.128	28.607	28.587	28.326	29.65	29.08	29.398	29.068	31.052	27.701	29.246	28.964	28.472	28.831		26.045	25.759	23.972	24.367	24.151	26.276	28.288	26.471	27.037	26.827	27.482		133.949
16.1	27.312	26.585	25.174	25.811	27.887	28.361	28.338	28.082	29.397	28.828	29.144	28.819	30.793	27.448	28.993	28.718	28.219	28.571		25.818	25.527	23.772	24.159	23.948	26.05	28.061	26.247	26.809	26.602	27.25		133.507
16.1167	27.079	26.342	24.947	25.583	27.648	28.118	28.091	27.836	29.144	28.576	28.89	28.57	30.536	27.202	28.741	28.472	27.967	28.312		25.589	25.298	23.57	23.952	23.746	25.825	27.834	26.022	26.581	26.378	27.017		133.062
16.1333	26.847	26.099	24.721	25.357	27.41	27.873	27.846	27.591	28.891	28.326	28.639	28.323	30.281	26.956	28.489	28.225	27.717	28.055		25.36	25.067	23.369	23.744	23.54	25.601	27.608	25.798	26.354	26.155	26.785		132.617
16.15	26.616	25.858	24.493	25.133	27.172	27.629	27.601	27.348	28.637	28.072	28.387	28.076	30.025	26.711	28.239	27.978	27.465	27.798		25.131	24.839	23.165	23.538	23.336	25.375	27.38	25.573	26.128	25.932	26.552		132.172
16.1667	26.385	25.617	24.267	24.908	26.937	27.387	27.357	27.106	28.386	27.822	28.137	27.831	29.769	26.468	27.989	27.73	27.213	27.543		24.901	24.61	22.962	23.331	23.129	25.15	27.153	25.347	25.899	25.707	26.319		131.727
16.1833	26.156	25.381	24.04	24.687	26.7	27.145	27.113	26.865	28.136	27.571	27.888	27.586	29.514	26.223	27.741	27.482	26.963	27.291		24.674	24.384	22.759	23.124	22.924	24.924	26.927	25.124	25.67	25.481	26.087		131.289
16.2	25.926	25.146	23.813	24.462	26.465	26.905	26.871	26.626	27.887	27.322	27.64	27.341	29.259	25.98	27.492	27.236	26.713	27.039		24.447	24.156	22.556	22.917	22.719	24.699	26.697	24.898	25.441	25.254	25.855		130.853
16.2167	25.696	24.912	23.588	24.239	26.231	26.667	26.63	26.386	27.639	27.077	27.392	27.098	29.006	25.739	27.243	26.992	26.464	26.79		24.221	23.931	22.354	22.708	22.513	24.475	26.47	24.675	25.211	25.029	25.624		130.417
16.2333	25.469	24.683	23.364	24.017	25.997	26.428	26.392	26.149	27.391	26.833	27.145	26.855	28.754	25.5	26.997	26.749	26.218	26.542		23.998	23.707	22.149	22.501	22.31	24.253	26.241	24.452	24.983	24.806	25.394		129.985
16.25	25.239	24.454	23.144	23.794	25.765	26.192	26.155	25.911	27.145	26.592	26.901	26.613	28.504	25.264	26.751	26.507	25.969	26.293		23.776	23.484	21.948	22.291	22.104	24.033	26.012	24.228	24.757	24.584	25.165		129.55
16.2667	25.012	24.228	22.924	23.572	25.532	25.957	25.918	25.675	26.9	26.352	26.658	26.371	28.256	25.031	26.508	26.267	25.724	26.046		23.556	23.263	21.744	22.082	21.9	23.814	25.786	24.006	24.533	24.362	24.936		129.118
16.2833	24.784	24.005	22.704	23.349	25.302	25.723	25.682	25.441	26.66	26.114	26.416	26.132	28.009	24.799	26.27	26.03	25.481	25.798		23.336	23.044	21.542	21.873	21.693	23.595	25.558	23.785	24.309	24.145	24.709		128.686
16.3	24.558	23.781	22.486	23.127	25.07	25.491	25.449	25.207	26.422	25.88	26.177	25.894	27.764	24.57	26.032	25.799	25.242	25.552		23.116	22.824	21.341	21.665	21.486	23.377	25.33	23.563	24.088	23.929	24.48		128.251
16.3167	24.335	23.56	22.267	22.906	24.842	25.26	25.218	24.975	26.186	25.645	25.938	25.658	27.518	24.343	25.798	25.569	25.004	25.31		22.899	22.607	21.136	21.459	21.28	23.16	25.104	23.345	23.869	23.714	24.253		127.813
16.3333	24.112	23.341	22.052	22.685	24.615	25.03	24.989	24.747	25.953	25.415	25.702	25.422	27.275	24.117	25.565	25.343	24.768	25.069		22.683	22.391	20.931	21.253	21.074	22.944	24.88	23.128	23.651	23.5	24.027		127.374
16.35	23.894	23.122	21.837	22.466	24.388	24.802	24.762	24.52	25.722	25.186	25.469	25.191	27.036	23.894	25.335	25.118	24.533	24.832		22.467	22.177	20.725	21.047	20.867	22.728	24.655	22.911	23.435	23.286	23.802		126.935
16.3667	23.673	22.905	21.623	22.246	24.165	24.575	24.536	24.294	25.493	24.959	25.24	24.961	26.8	23.674	25.105	24.891	24.3	24.596		22.253	21.964	20.519	20.841	20.663	22.512	24.432	22.696	23.221	23.069	23.581		126.498
16.3833	23.455	22.691	21.411	22.029	23.942	24.35	24.311	24.07	25.266	24.736	25.01	24.734	26.569	23.456	24.876	24.665	24.069	24.363		22.039	21.751	20.314	20.634	20.459	22.297	24.211	22.478	23.006	22.855	23.362		126.063
16.4	23.24	22.477	21.2	21.814	23.724	24.128	24.088	23.846	25.04	24.515	24.785	24.509	26.341	23.243	24.649	24.438	23.841	24.133		21.824	21.541	20.11	20.427	20.257	22.081	23.988	22.261	22.793	22.639	23.144		125.623
16.4167	23.024	22.264	20.993	21.601	23.508	23.908	23.867	23.625	24.816	24.295	24.559	24.287	26.115	23.028	24.422	24.213	23.613	23.904		21.611	21.333	19.907	20.219	20.058	21.863	23.767	22.044	22.58	22.425	22.928		125.18
16.4333	22.81	22.053	20.786	21.391	23.295	23.69	23.648	23.406	24.594	24.078	24.336	24.065	25.89	22.816	24.199	23.989	23.386	23.678		21.402	21.126	19.706	20.011	19.858	21.649	23.548	21.829	22.366	22.21	22.713		124.728
16.45	22.598	21.842	20.582	21.18	23.086	23.477	23.433	23.189	24.375	23.862	24.116	23.844	25.665	22.608	23.975	23.768	23.161	23.454		21.195	20.921	19.508	19.804	19.661	21.435	23.328	21.616	22.152	21.996	22.499		124.271
16.4667	22.385	21.635	20.379	20.972	22.876	23.264	23.22	22.975	24.16	23.648	23.897	23.625	25.441	22.4	23.755	23.55	22.935	23.233		20.991	20.718	19.311	19.599	19.462	21.223	23.112	21.405	21.938	21.785	22.287		123.81
16.4833	22.173	21.432	20.178	20.765	22.669	23.053	23.01	22.763	23.949	23.436	23.683	23.406	25.218	22.193	23.535	23.334	22.713	23.013		20.79	20.518	19.116	19.396	19.263	21.016	22.897	21.196	21.724	21.573	22.077		123.343
16.5	21.964	21.231	19.979	20.56	22.46	22.846	22.802	22.552	23.739	23.226	23.47	23.191	24.998	21.986	23.317	23.123	22.492	22.795		20.592	20.318	18.92	19.196	19.064	20.81	22.68	20.989	21.511	21.365	21.867		122.873
16.5167	21.756	21.03	19.781	20.358	22.252	22.638	22.594	22.345	23.532	23.02	23.26	22.978	24.779	21.779	23.102	22.915	22.272	22.579		20.396	20.117	18.725	18.997	18.865	20.607	22.465	20.786	21.302	21.158	21.657		122.4
16.5333	21.553	20.832	19.584	20.157	22.046	22.432	22.391	22.137	23.324	22.815	23.051	22.765	24.564	21.575	22.89	22.709	22.054	22.363		20.203	19.916	18.529	18.799	18.669	20.405	22.248	20.583	21.092	20.95	21.452		121.923
16.55	21.351	20.636	19.389	19.959	21.839	22.228	22.186	21.933	23.118	22.611	22.845	22.556	24.352	21.376	22.679	22.503	21.838	22.149		20.012	19.715	18.334	18.601	18.473	20.203	22.033	20.382	20.886	20.748	21.245		121.443
16.5667	21.151	20.438	19.196	19.763	21.637	22.025	21.984	21.731	22.911	22.407	22.639	22.348	24.141	21.175	22.473	22.298	21.624	21.938		19.818	19.517	18.14	18.403	18.279	20.004	21.819	20.182	20.682	20.546	21.041		120.963
16.5833	20.951	20.242	19.003	19.569	21.435	21.823	21.784	21.531	22.708	22.203	22.435	22.142	23.933	20.976	22.268	22.093	21.414	21.725		19.625	19.326	17.946	18.208	18.086	19.808	21.608	19.983	20.478	20.347	20.838		120.475
16.6	20.752	20.048	18.814	19.376	21.236	21.623	21.583	21.332	22.506	22	22.233	21.939	23.726	20.777	22.064	21.891	21.207	21.516		19.434	19.136	17.756	18.012	17.896	19.612	21.398	19.786	20.279	20.149	20.638		119.98
16.6167	20.554	19.854	18.626	19.185	21.038	21.426	21.383	21.135	22.305	21.798	22.029	21.736	23.52	20.58	21.862	21.69	21	21.308		19.244	18.946	17.565	17.819	17.705	19.419	21.189	19.592	20.082	19.952	20.44		119.477
16.6333	20.358	19.661	18.439	18.995	20.842	21.23	21.187	20.938	22.107	21.599	21.83	21.536	23.315	20.386	21.661	21.488	20.796	21.101		19.058	18.758	17.376	17.627	17.517	19.226	20.983	19.398	19.887	19.757	20.245		118.966
16.65	20.163	19.47	18.254	18.805	20.646	21.035	20.991	20.742	21.909	21.402	21.632	21.337	23.11	20.193	21.462	21.288	20.594	20.897		18.872	18.571	17.189	17.436	17.328	19.036	20.777	19.207	19.696	19.562	20.053		118.451
16.6667	19.97	19.282	18.069	18.618	20.451	20.842	20.798	20.549	21.712	21.206	21.435	21.139	22.905	20.002	21.264	21.09	20.391	20.692		18.686	18.385	17.002	17.247	17.139	18.848	20.573	19.016	19.503	19.372	19.86		117.938
16.6833	19.779	19.093	17.887	18.43	20.258	20.648	20.608	20.357	21.515	21.011	21.24	20.942	22.7	19.808	21.066	20.892	20.191	20.488		18.504	18.203	16.817	17.061	16.95	18.659	20.372	18.827	19.312	19.183	19.669		117.423
16.7	19.588	18.907	17.704	18.245	20.065	20.457	20.417	20.166	21.319	20.815	21.047	20.747	22.494	19.615	20.868	20.696	19.99	20.285		18.322	18.023	16.633	16.876	16.762	18.473	20.17	18.639	19.121	18.999	19.479		116.907
16.7167	19.399	18.721	17.523	18.061	19.874	20.268	20.228	19.976	21.122	20.619	20.854	20.552	22.291	19.422	20.67	20.501	19.791	20.083		18.143	17.844	16.447	16.694	16.577	18.286	19.971	18.453	18.932	18.818	19.29		116.387
16.7333	19.212	18.534	17.345	17.879	19.685	20.079	20.039	19.788	20.927	20.424	20.662	20.359	22.09	19.228	20.473	20.307	19.592	19.881		17.966	17.667	16.263	16.512	16.394	18.102	19.774	18.27	18.749	18.639	19.102		115.859
16.75	19.024	18.349	17.165	17.699	19.496	19.893	19.85	19.601	20.731	20.231	20.472	20.169	21.89	19.037	20.276	20.115	19.395	19.682		17.787	17.489	16.083	16.331	16.211	17.921	19.579	18.088	18.566	18.462	18.916		115.33
16.7667	18.839	18.164	16.99	17.52	19.308	19.707	19.661	19.414	20.537	20.039	20.281	19.979	21.692	18.844	20.08	19.925	19.198	19.484		17.609	17.314	15.902	16.15	16.03	17.741	19.386	17.908	18.388	18.283	18.731		114.793
16.7833	18.655	17.979	16.816	17.343	19.122	19.521	19.474	19.23	20.345	19.85	20.092	19.792	21.495	18.652	19.884	19.737	19.003	19.287		17.432	17.138	15.725	15.969	15.852	17.563	19.194	17.728	18.212	18.104	18.549		114.258
16.8	18.47	17.795	16.641	17.165	18.936	19.337	19.287	19.045	20.152	19.661	19.903	19.608	21.298	18.463	19.688	19.549	18.809	19.092		17.255	16.964	15.551	15.789	15.675	17.386	19.003	17.55	18.035	17.926	18.369		113.718
16.8167	18.288	17.611	16.467	16.988	18.75	19.152	19.1	18.862	19.962	19.474	19.713	19.425	21.103	18.274	19.493	19.361	18.617	18.897		17.079	16.792	15.376	15.61	15.504	17.211	18.814	17.373	17.861	17.749	18.191		113.175
16.8333	18.107	17.427	16.293	16.811	18.564	18.968	18.914	18.681	19.774	19.287	19.525	19.241	20.907	18.086	19.297	19.175	18.425	18.7		16.902	16.62	15.204	15.433	15.333	17.036	18.627	17.196	17.684	17.574	18.015		112.632
16.85	17.929	17.244	16.118	16.633	18.38	18.785	18.726	18.499	19.584	19.1	19.335	19.059	20.71	17.9	19.104	18.988	18.235	18.502		16.727	16.449	15.037	15.257	15.163	16.865	18.442	17.021	17.508	17.4	17.839		112.086
16.8667	17.752	17.062	15.944	16.456	18.196	18.601	18.539	18.319	19.395	18.913	19.147	18.874	20.511	17.714	18.912	18.803	18.045	18.304		16.549	16.28	14.873	15.083	14.994	16.691	18.259	16.847	17.333	17.225	17.664		111.539
16.8833	17.576	16.881	15.77	16.278	18.014	18.418	18.353	18.138	19.206	18.722	18.959	18.69	20.312	17.529	18.721	18.617	17.857	18.107		16.374	16.11	14.717	14.911	14.827	16.52	18.078	16.674	17.157	17.052	17.49		110.989
16.9	17.401	16.701	15.597	16.102	17.833	18.238	18.166	17.958	19.015	18.534	18.772	18.507	20.116	17.342	18.533	18.431	17.674	17.913		16.202	15.94	14.564	14.744	14.668	16.349	17.9	16.501	16.981	16.879	17.317		110.437
16.9167	17.225	16.52	15.423	15.927	17.652	18.055	17.982	17.778	18.826	18.346	18.586	18.323	19.921	17.157	18.342	18.246	17.488	17.719		16.028	15.772	14.412	14.583	14.51	16.178	17.721	16.327	16.806	16.705	17.143		109.883
16.9333	17.05	16.337	15.252	15.752	17.471	17.874	17.798	17.599	18.638	18.16	18.4	18.142	19.728	16.972	18.152	18.062	17.306	17.528		15.857	15.604	14.256	14.428	14.356	16.007	17.547	16.155	16.631	16.533	16.969		109.33
16.95	16.875	16.155	15.082	15.579	17.292	17.694	17.616	17.418	18.45	17.975	18.214	17.959	19.536	16.785	17.964	17.878	17.122	17.337		15.687	15.436	14.1	14.274	14.204	15.836	17.372	15.984	16.459	16.362	16.796		108.774
16.9667	16.701	15.972	14.918	15.406	17.113	17.513	17.436	17.241	18.261	17.79	18.029	17.775	19.343	16.6	17.776	17.697	16.935	17.145		15.517	15.269	13.943	14.121	14.049	15.666	17.196	15.814	16.29	16.192	16.624		108.22
16.9833	16.528	15.791	14.758	15.233	16.934	17.334	17.253	17.062	18.074	17.606	17.845	17.594	19.15	16.415	17.589	17.515	16.751	16.955		15.349	15.102	13.786	13.968	13.896	15.497	17.021	15.647	16.121	16.024	16.453		107.667
17	16.353	15.612	14.6	15.065	16.756	17.154	17.072	16.883	17.886	17.421	17.661	17.414	18.958	16.229	17.402	17.332	16.565	16.765		15.182	14.939	13.631	13.812	13.741	15.33	16.846	15.48	15.954	15.857	16.283		107.112
17.0167	16.182	15.433	14.442	14.901	16.578	16.975	16.891	16.706	17.7	17.239	17.478	17.236	18.765	16.044	17.216	17.15	16.377	16.577		15.018	14.78	13.477	13.655	13.586	15.163	16.671	15.313	15.788	15.688	16.112		106.561
17.0333	16.009	15.255	14.282	14.743	16.399	16.796	16.71	16.526	17.515	17.056	17.295	17.059	18.571	15.861	17.029	16.966	16.192	16.387		14.857	14.624	13.323	13.498	13.433	15	16.498	15.145	15.624	15.521	15.943		106.006
17.05	15.839	15.078	14.121	14.586	16.221	16.617	16.53	16.347	17.33	16.873	17.11	16.882	18.378	15.678	16.843	16.784	16.005	16.199		14.701	14.47	13.172	13.342	13.278	14.839	16.325	14.978	15.459	15.353	15.774		105.451
17.0667	15.669	14.906	13.96	14.43	16.041	16.44	16.349	16.169	17.145	16.689	16.927	16.704	18.184	15.497	16.658	16.602	15.818	16.01		14.546	14.313	13.021	13.187	13.126	14.683	16.154	14.814	15.292	15.187	15.607		104.898
17.0833	15.499	14.738	13.799	14.273	15.863	16.26	16.167	15.992	16.96	16.504	16.743	16.526	17.991	15.315	16.473	16.421	15.634	15.821		14.391	14.155	12.87	13.034	12.974	14.531	15.985	14.655	15.126	15.023	15.44		104.345
17.1	15.329	14.575	13.636	14.111	15.686	16.081	15.987	15.816	16.774	16.319	16.56	16.346	17.801	15.136	16.286	16.241	15.449	15.632		14.237	13.997	12.721	12.882	12.823	14.379	15.816	14.501	14.96	14.862	15.275		103.797
17.1167	15.161	14.411	13.474	13.95	15.509	15.901	15.807	15.641	16.588	16.136	16.376	16.165	17.612	14.96	16.101	16.06	15.266	15.444		14.08	13.838	12.574	12.73	12.673	14.227	15.649	14.346	14.8	14.705	15.109		103.251
17.1333	14.996	14.247	13.312	13.789	15.334	15.72	15.628	15.468	16.403	15.953	16.193	15.985	17.423	14.791	15.915	15.881	15.083	15.259		13.923	13.681	12.426	12.581	12.525	14.076	15.483	14.19	14.644	14.551	14.946		102.709
17.15	14.837	14.081	13.151	13.626	15.159	15.541	15.451	15.291	16.218	15.77	16.01	15.804	17.236	14.625	15.732	15.701	14.9	15.074		13.764	13.523	12.281	12.432	12.377	13.923	15.316	14.032	14.489	14.399	14.787		102.17
17.1667	14.681	13.915	12.991	13.466	14.989	15.361	15.273	15.117	16.036	15.589	15.827	15.625	17.047	14.46	15.551	15.523	14.72	14.893		13.604	13.365	12.137	12.285	12.229	13.772	15.15	13.875	14.336	14.247	14.628		101.631
17.1833	14.524	13.748	12.833	13.306	14.824	15.183	15.095	14.948	15.854	15.407	15.647	15.445	16.857	14.292	15.371	15.345	14.545	14.712		13.445	13.207	11.99	12.137	12.081	13.618	14.984	13.718	14.179	14.093	14.474		101.094
17.2	14.367	13.582	12.676	13.145	14.663	15.012	14.923	14.782	15.672	15.224	15.465	15.268	16.669	14.123	15.193	15.168	14.375	14.537		13.288	13.05	11.845	11.989	11.934	13.463	14.822	13.561	14.023	13.94	14.317		100.559
17.2167	14.207	13.417	12.519	12.988	14.504	14.846	14.756	14.623	15.492	15.046	15.283	15.097	16.481	13.955	15.015	14.993	14.208	14.364		13.131	12.893	11.701	11.841	11.789	13.308	14.665	13.404	13.866	13.785	14.16		100.027
17.2333	14.049	13.252	12.364	12.831	14.344	14.684	14.594	14.463	15.313	14.872	15.105	14.93	16.296	13.786	14.837	14.82	14.043	14.195		12.975	12.738	11.557	11.694	11.643	13.152	14.51	13.247	13.708	13.632	14.001		99.5
17.25	13.889	13.089	12.208	12.676	14.183	14.523	14.435	14.301	15.136	14.703	14.932	14.768	16.111	13.618	14.662	14.653	13.878	14.026		12.82	12.585	11.416	11.548	11.5	12.998	14.356	13.091	13.551	13.477	13.843		98.976
17.2667	13.729	12.927	12.053	12.521	14.02	14.36	14.276	14.138	14.965	14.541	14.765	14.607	15.928	13.451	14.492	14.488	13.711	13.856		12.663	12.431	11.274	11.405	11.357	12.844	14.2	12.935	13.393	13.321	13.685		98.454
17.2833	13.57	12.767	11.898	12.366	13.857	14.194	14.115	13.974	14.797	14.38	14.604	14.445	15.747	13.285	14.328	14.327	13.544	13.685		12.508	12.278	11.134	11.26	11.213	12.69	14.043	12.779	13.234	13.166	13.529		97.932
17.3	13.409	12.608	11.747	12.211	13.694	14.028	13.954	13.811	14.633	14.217	14.442	14.282	15.568	13.12	14.165	14.167	13.376	13.516		12.353	12.125	10.994	11.115	11.072	12.536	13.886	12.623	13.077	13.01	13.373		97.407
17.3167	13.25	12.452	11.595	12.057	13.531	13.863	13.791	13.65	14.471	14.054	14.277	14.118	15.391	12.958	14.004	14.006	13.207	13.347		12.198	11.974	10.855	10.972	10.93	12.383	13.728	12.468	12.92	12.855	13.217		96.883
17.3333	13.093	12.296	11.444	11.904	13.371	13.697	13.628	13.486	14.308	13.89	14.113	13.954	15.212	12.797	13.841	13.845	13.039	13.179		12.044	11.823	10.717	10.829	10.788	12.23	13.571	12.315	12.764	12.702	13.062		96.359
17.35	12.935	12.14	11.298	11.753	13.212	13.532	13.466	13.322	14.144	13.727	13.948	13.789	15.037	12.637	13.675	13.683	12.872	13.012		11.893	11.674	10.579	10.689	10.648	12.079	13.411	12.162	12.61	12.546	12.907		95.838
17.3667	12.778	11.988	11.152	11.603	13.053	13.368	13.302	13.159	13.982	13.565	13.782	13.623	14.868	12.479	13.512	13.522	12.705	12.845		11.743	11.526	10.442	10.551	10.506	11.93	13.253	12.009	12.457	12.394	12.752		95.321
17.3833	12.621	11.836	11.007	11.453	12.896	13.204	13.14	12.996	13.819	13.403	13.618	13.461	14.703	12.323	13.348	13.36	12.539	12.676		11.595	11.38	10.303	10.411	10.364	11.781	13.096	11.858	12.306	12.239	12.598		94.809
17.4	12.466	11.686	10.865	11.305	12.737	13.042	12.981	12.836	13.657	13.242	13.453	13.297	14.544	12.169	13.186	13.201	12.375	12.51		11.448	11.233	10.167	10.271	10.224	11.633	12.939	11.708	12.156	12.088	12.444		94.301
17.4167	12.312	11.538	10.722	11.156	12.579	12.881	12.821	12.676	13.496	13.085	13.29	13.133	14.385	12.015	13.027	13.043	12.211	12.345		11.302	11.087	10.03	10.131	10.085	11.486	12.785	11.558	12.005	11.939	12.291		93.796
17.4333	12.161	11.39	10.579	11.009	12.423	12.722	12.665	12.517	13.332	12.929	13.13	12.972	14.225	11.866	12.867	12.886	12.049	12.179		11.156	10.941	9.896	9.99	9.95	11.34	12.63	11.41	11.857	11.79	12.14		93.294
17.45	12.011	11.245	10.438	10.864	12.267	12.564	12.51	12.362	13.172	12.774	12.973	12.812	14.066	11.717	12.711	12.73	11.889	12.016		11.011	10.795	9.762	9.85	9.815	11.194	12.477	11.262	11.711	11.644	11.99		92.793
17.4667	11.861	11.1	10.299	10.721	12.115	12.408	12.356	12.206	13.013	12.621	12.815	12.651	13.907	11.571	12.554	12.573	11.73	11.854		10.868	10.651	9.629	9.712	9.678	11.051	12.324	11.117	11.564	11.498	11.842		92.292
17.4833	11.712	10.958	10.162	10.579	11.963	12.255	12.204	12.053	12.854	12.468	12.656	12.493	13.75	11.428	12.399	12.419	11.572	11.696		10.725	10.508	9.498	9.573	9.545	10.908	12.171	10.973	11.42	11.352	11.694		91.794
17.5	11.565	10.817	10.026	10.44	11.813	12.102	12.053	11.9	12.699	12.317	12.501	12.338	13.594	11.285	12.247	12.266	11.416	11.54		10.584	10.366	9.367	9.436	9.408	10.764	12.019	10.831	11.274	11.207	11.547		91.296
17.5167	11.419	10.677	9.891	10.301	11.666	11.95	11.904	11.749	12.546	12.167	12.347	12.184	13.438	11.144	12.094	12.114	11.262	11.388		10.445	10.227	9.238	9.3	9.273	10.624	11.866	10.691	11.13	11.063	11.402		90.798
17.5333	11.275	10.539	9.757	10.164	11.519	11.801	11.757	11.6	12.394	12.018	12.197	12.034	13.285	11.005	11.944	11.966	11.109	11.238		10.309	10.089	9.108	9.164	9.14	10.482	11.716	10.548	10.986	10.918	11.258		90.302
17.55	11.131	10.401	9.625	10.028	11.375	11.653	11.612	11.452	12.243	11.87	12.048	11.885	13.133	10.868	11.795	11.817	10.959	11.088		10.176	9.954	8.977	9.031	9.006	10.342	11.566	10.408	10.845	10.775	11.115		89.805
17.5667	10.988	10.264	9.494	9.893	11.232	11.507	11.469	11.307	12.093	11.725	11.9	11.737	12.981	10.735	11.647	11.671	10.811	10.94		10.044	9.82	8.847	8.897	8.872	10.204	11.42	10.268	10.706	10.633	10.975		89.305
17.5833	10.846	10.128	9.365	9.76	11.091	11.364	11.327	11.165	11.945	11.581	11.752	11.591	12.83	10.602	11.501	11.527	10.663	10.794		9.913	9.686	8.717	8.766	8.74	10.067	11.272	10.128	10.568	10.491	10.834		88.801
17.6	10.706	9.995	9.236	9.627	10.952	11.222	11.188	11.022	11.798	11.44	11.605	11.445	12.68	10.471	11.358	11.384	10.517	10.649		9.782	9.554	8.586	8.635	8.608	9.93	11.127	9.991	10.432	10.353	10.695		88.284
17.6167	10.568	9.863	9.108	9.496	10.814	11.082	11.048	10.882	11.655	11.302	11.462	11.302	12.533	10.34	11.218	11.243	10.372	10.506		9.651	9.421	8.458	8.504	8.479	9.797	10.983	9.855	10.296	10.216	10.557		87.756
17.6333	10.432	9.735	8.981	9.364	10.68	10.944	10.911	10.744	11.515	11.165	11.319	11.158	12.386	10.21	11.079	11.101	10.23	10.364		9.522	9.291	8.331	8.376	8.352	9.666	10.836	9.721	10.162	10.081	10.419		87.285
17.65	10.295	9.607	8.857	9.236	10.544	10.806	10.775	10.607	11.375	11.031	11.178	11.017	12.244	10.083	10.942	10.961	10.089	10.224		9.394	9.163	8.203	8.246	8.228	9.534	10.694	9.589	10.027	9.949	10.282		86.836
17.6667	10.16	9.481	8.734	9.11	10.41	10.668	10.64	10.471	11.238	10.898	11.039	10.877	12.1	9.955	10.806	10.823	9.951	10.084		9.267	9.035	8.079	8.117	8.105	9.404	10.55	9.457	9.897	9.816	10.146		86.408
17.6833	10.026	9.357	8.614	8.985	10.275	10.532	10.507	10.335	11.103	10.767	10.901	10.738	11.959	9.831	10.67	10.686	9.813	9.946		9.143	8.912	7.954	7.991	7.98	9.274	10.407	9.328	9.766	9.686	10.012		85.999
17.7	9.892	9.235	8.496	8.862	10.141	10.398	10.374	10.201	10.969	10.637	10.766	10.6	11.821	9.708	10.535	10.553	9.678	9.809		9.022	8.789	7.83	7.864	7.857	9.145	10.267	9.199	9.638	9.558	9.879		85.545
17.7167	9.761	9.115	8.379	8.738	10.01	10.267	10.244	10.07	10.835	10.507	10.634	10.464	11.684	9.586	10.404	10.423	9.543	9.675		8.901	8.667	7.707	7.74	7.735	9.019	10.128	9.072	9.51	9.429	9.748		85.082
17.7333	9.631	8.996	8.265	8.617	9.881	10.136	10.114	9.94	10.706	10.381	10.503	10.331	11.548	9.465	10.275	10.292	9.413	9.542		8.785	8.548	7.588	7.617	7.611	8.895	9.99	8.947	9.381	9.304	9.619		84.618
17.75	9.504	8.88	8.15	8.499	9.752	10.008	9.987	9.812	10.576	10.254	10.372	10.2	11.416	9.347	10.148	10.164	9.283	9.413		8.668	8.43	7.469	7.496	7.49	8.771	9.854	8.823	9.255	9.179	9.49		84.154
17.7667	9.377	8.763	8.038	8.382	9.626	9.881	9.863	9.683	10.448	10.132	10.244	10.073	11.284	9.227	10.022	10.036	9.154	9.285		8.552	8.315	7.353	7.378	7.371	8.652	9.721	8.7	9.131	9.053	9.363		83.688
17.7833	9.253	8.649	7.926	8.267	9.501	9.752	9.741	9.556	10.321	10.01	10.116	9.947	11.154	9.11	9.897	9.909	9.029	9.157		8.438	8.202	7.24	7.261	7.251	8.531	9.589	8.577	9.006	8.929	9.239		83.225
17.8	9.131	8.537	7.819	8.156	9.377	9.628	9.62	9.431	10.192	9.888	9.991	9.823	11.025	8.996	9.774	9.786	8.903	9.032		8.324	8.093	7.128	7.144	7.134	8.413	9.458	8.458	8.884	8.807	9.116		82.76
17.8167	9.009	8.425	7.712	8.044	9.256	9.503	9.503	9.308	10.068	9.769	9.869	9.702	10.897	8.881	9.654	9.664	8.779	8.906		8.213	7.985	7.019	7.028	7.017	8.298	9.327	8.34	8.762	8.686	8.996		82.295
17.8333	8.891	8.314	7.608	7.936	9.137	9.376	9.384	9.187	9.944	9.65	9.748	9.581	10.77	8.77	9.534	9.543	8.658	8.782		8.103	7.876	6.912	6.914	6.902	8.184	9.198	8.223	8.643	8.567	8.877		81.828
17.85	8.774	8.205	7.508	7.827	9.02	9.257	9.27	9.067	9.823	9.533	9.626	9.462	10.646	8.659	9.416	9.422	8.536	8.662		7.995	7.769	6.807	6.802	6.791	8.073	9.072	8.108	8.529	8.45	8.76		81.357
17.8667	8.66	8.097	7.404	7.717	8.905	9.137	9.155	8.948	9.704	9.418	9.507	9.344	10.524	8.55	9.3	9.304	8.418	8.542		7.889	7.663	6.702	6.693	6.681	7.963	8.943	7.994	8.416	8.334	8.645		80.884
17.8833	8.548	7.99	7.305	7.61	8.79	9.019	9.041	8.832	9.584	9.303	9.388	9.225	10.403	8.443	9.183	9.185	8.301	8.425		7.784	7.558	6.596	6.586	6.574	7.855	8.802	7.882	8.306	8.22	8.531		80.408
17.9	8.436	7.887	7.207	7.505	8.677	8.906	8.929	8.717	9.469	9.191	9.271	9.109	10.282	8.337	9.069	9.067	8.184	8.308		7.682	7.457	6.493	6.482	6.47	7.748	8.661	7.772	8.195	8.109	8.418		79.934
17.9167	8.327	7.783	7.108	7.402	8.567	8.792	8.817	8.604	9.355	9.08	9.156	8.994	10.164	8.234	8.954	8.953	8.071	8.193		7.582	7.358	6.392	6.379	6.368	7.642	8.522	7.665	8.084	7.998	8.307		79.46
17.9333	8.219	7.682	7.013	7.301	8.457	8.679	8.708	8.493	9.242	8.971	9.042	8.879	10.047	8.131	8.842	8.839	7.956	8.082		7.484	7.259	6.294	6.279	6.267	7.537	8.389	7.558	7.976	7.891	8.197		78.99
17.95	8.111	7.584	6.918	7.202	8.349	8.569	8.599	8.383	9.131	8.863	8.931	8.767	9.932	8.03	8.731	8.727	7.843	7.971		7.386	7.164	6.2	6.18	6.168	7.432	8.271	7.454	7.867	7.786	8.088		78.523
17.9667	8.005	7.486	6.825	7.104	8.242	8.458	8.493	8.275	9.019	8.757	8.82	8.654	9.819	7.93	8.621	8.617	7.732	7.864		7.291	7.07	6.107	6.084	6.069	7.328	8.157	7.352	7.761	7.682	7.981		78.06
17.9833	7.901	7.391	6.734	7.008	8.135	8.348	8.387	8.168	8.909	8.651	8.71	8.544	9.705	7.831	8.514	8.508	7.623	7.757		7.197	6.98	6.015	5.991	5.973	7.226	8.044	7.25	7.657	7.58	7.877		77.598
18	7.797	7.297	6.644	6.916	8.029	8.241	8.283	8.063	8.8	8.544	8.603	8.434	9.592	7.731	8.408	8.401	7.516	7.651		7.103	6.889	5.925	5.899	5.881	7.128	7.933	7.153	7.554	7.478	7.774		77.136
18.0167	7.695	7.202	6.558	6.825	7.925	8.134	8.18	7.959	8.693	8.441	8.497	8.325	9.48	7.633	8.305	8.296	7.409	7.548		7.01	6.802	5.838	5.809	5.789	7.032	7.824	7.055	7.454	7.376	7.674		76.676
18.0333	7.597	7.109	6.471	6.736	7.821	8.03	8.078	7.857	8.588	8.339	8.391	8.218	9.368	7.535	8.203	8.193	7.305	7.443		6.919	6.715	5.751	5.719	5.7	6.939	7.715	6.961	7.354	7.277	7.576		76.216
18.05	7.497	7.018	6.387	6.649	7.718	7.928	7.976	7.756	8.484	8.239	8.288	8.11	9.26	7.439	8.1	8.091	7.202	7.341		6.828	6.628	5.666	5.631	5.611	6.847	7.609	6.867	7.256	7.178	7.478		75.757
18.0667	7.401	6.926	6.304	6.562	7.618	7.826	7.875	7.657	8.382	8.141	8.186	8.008	9.151	7.344	7.999	7.991	7.103	7.239		6.741	6.543	5.582	5.546	5.524	6.755	7.504	6.774	7.161	7.082	7.382		75.3
18.0833	7.306	6.838	6.222	6.478	7.519	7.725	7.775	7.562	8.282	8.043	8.084	7.907	9.043	7.25	7.899	7.891	7.005	7.139		6.652	6.458	5.5	5.461	5.439	6.666	7.403	6.684	7.067	6.987	7.287		74.847
18.1	7.211	6.749	6.146	6.395	7.423	7.626	7.679	7.469	8.18	7.945	7.984	7.807	8.937	7.158	7.8	7.793	6.911	7.04		6.566	6.375	5.422	5.378	5.355	6.578	7.303	6.596	6.976	6.891	7.193		74.396
18.1167	7.119	6.66	6.07	6.314	7.328	7.527	7.584	7.376	8.08	7.849	7.884	7.711	8.831	7.066	7.702	7.697	6.815	6.944		6.48	6.292	5.346	5.297	5.273	6.492	7.203	6.51	6.884	6.801	7.1		73.948
18.1333	7.027	6.577	5.994	6.233	7.235	7.431	7.491	7.284	7.981	7.752	7.783	7.612	8.728	6.976	7.604	7.601	6.72	6.85		6.394	6.212	5.27	5.215	5.191	6.408	7.106	6.427	6.795	6.71	7.009		73.502
18.15	6.938	6.492	5.92	6.153	7.143	7.334	7.401	7.19	7.882	7.657	7.685	7.517	8.625	6.888	7.508	7.508	6.628	6.757		6.311	6.132	5.198	5.137	5.111	6.324	7.009	6.344	6.707	6.623	6.917		73.057
18.1667	6.849	6.411	5.846	6.077	7.051	7.239	7.308	7.098	7.785	7.564	7.588	7.423	8.523	6.8	7.411	7.415	6.536	6.667		6.229	6.052	5.125	5.059	5.033	6.24	6.913	6.263	6.619	6.537	6.826		72.612
18.1833	6.762	6.329	5.773	6.002	6.963	7.147	7.217	7.007	7.688	7.471	7.492	7.327	8.424	6.714	7.317	7.321	6.446	6.577		6.15	5.975	5.054	4.983	4.956	6.158	6.82	6.183	6.535	6.45	6.738		72.168
18.2	6.676	6.248	5.701	5.929	6.874	7.054	7.128	6.917	7.591	7.38	7.394	7.236	8.323	6.629	7.223	7.23	6.357	6.488		6.072	5.899	4.986	4.908	4.88	6.079	6.729	6.106	6.45	6.366	6.652		71.723
18.2167	6.59	6.169	5.632	5.858	6.787	6.964	7.039	6.831	7.495	7.291	7.299	7.146	8.225	6.546	7.129	7.139	6.27	6.4		5.997	5.823	4.918	4.833	4.806	6	6.638	6.029	6.366	6.282	6.569		71.279
18.2333	6.509	6.089	5.562	5.786	6.701	6.875	6.951	6.743	7.402	7.202	7.206	7.055	8.126	6.463	7.039	7.048	6.185	6.313		5.922	5.747	4.854	4.76	4.734	5.923	6.549	5.953	6.285	6.199	6.487		70.837
18.25	6.427	6.013	5.494	5.717	6.617	6.787	6.864	6.657	7.31	7.114	7.115	6.967	8.028	6.381	6.949	6.958	6.102	6.229		5.847	5.672	4.791	4.688	4.665	5.848	6.462	5.878	6.206	6.119	6.408		70.397
18.2667	6.35	5.935	5.429	5.647	6.532	6.701	6.777	6.573	7.221	7.027	7.027	6.88	7.931	6.301	6.86	6.869	6.021	6.147		5.774	5.598	4.729	4.618	4.599	5.773	6.376	5.803	6.127	6.042	6.329		69.955
18.2833	6.274	5.861	5.362	5.579	6.449	6.617	6.69	6.491	7.132	6.94	6.939	6.794	7.835	6.223	6.771	6.78	5.94	6.066		5.701	5.526	4.668	4.552	4.533	5.7	6.293	5.73	6.05	5.967	6.251		69.514
18.3	6.198	5.788	5.296	5.514	6.369	6.534	6.605	6.41	7.044	6.853	6.852	6.71	7.739	6.144	6.684	6.694	5.862	5.986		5.629	5.454	4.609	4.484	4.47	5.629	6.211	5.66	5.975	5.895	6.175		69.076
18.3167	6.125	5.714	5.23	5.447	6.288	6.453	6.52	6.331	6.957	6.767	6.764	6.626	7.644	6.066	6.599	6.611	5.783	5.906		5.557	5.384	4.55	4.419	4.407	5.557	6.132	5.591	5.9	5.824	6.099		68.641
18.3333	6.05	5.642	5.165	5.384	6.212	6.373	6.437	6.254	6.868	6.683	6.678	6.542	7.55	5.988	6.514	6.527	5.707	5.828		5.486	5.316	4.493	4.357	4.346	5.488	6.053	5.523	5.828	5.751	6.024		68.212
18.35	5.977	5.57	5.102	5.321	6.137	6.292	6.356	6.175	6.782	6.599	6.594	6.461	7.457	5.911	6.43	6.444	5.634	5.75		5.416	5.249	4.437	4.296	4.286	5.419	5.975	5.455	5.756	5.681	5.951		67.788
18.3667	5.906	5.498	5.041	5.259	6.062	6.213	6.278	6.1	6.698	6.517	6.509	6.379	7.366	5.836	6.346	6.364	5.563	5.675		5.346	5.183	4.381	4.237	4.228	5.352	5.899	5.387	5.684	5.61	5.879		67.366
18.3833	5.836	5.428	4.981	5.198	5.99	6.136	6.2	6.025	6.614	6.435	6.427	6.3	7.275	5.762	6.262	6.282	5.493	5.603		5.278	5.119	4.328	4.182	4.171	5.287	5.822	5.319	5.615	5.541	5.806		66.946
18.4	5.769	5.36	4.921	5.136	5.917	6.059	6.123	5.951	6.534	6.354	6.343	6.223	7.185	5.689	6.18	6.205	5.421	5.53		5.212	5.056	4.276	4.126	4.115	5.221	5.747	5.25	5.545	5.473	5.735		66.526
18.4167	5.703	5.292	4.862	5.076	5.845	5.985	6.048	5.878	6.454	6.275	6.263	6.147	7.096	5.617	6.1	6.127	5.351	5.459		5.146	4.993	4.224	4.072	4.062	5.157	5.674	5.183	5.476	5.405	5.663		66.107
18.4333	5.636	5.227	4.804	5.015	5.775	5.911	5.972	5.806	6.373	6.196	6.183	6.074	7.009	5.545	6.021	6.049	5.28	5.387		5.078	4.932	4.174	4.019	4.009	5.094	5.602	5.117	5.409	5.338	5.593		65.69
18.45	5.571	5.163	4.747	4.955	5.705	5.839	5.896	5.735	6.294	6.116	6.104	6.003	6.922	5.475	5.944	5.974	5.21	5.315		5.014	4.874	4.124	3.968	3.958	5.031	5.531	5.052	5.343	5.272	5.523		65.274
18.4667	5.506	5.099	4.692	4.898	5.635	5.766	5.824	5.666	6.216	6.042	6.029	5.929	6.835	5.403	5.868	5.9	5.142	5.246		4.948	4.814	4.076	3.918	3.907	4.968	5.46	4.99	5.276	5.207	5.454		64.858
18.4833	5.442	5.036	4.638	4.841	5.567	5.696	5.75	5.596	6.137	5.967	5.952	5.856	6.749	5.333	5.792	5.827	5.077	5.176		4.881	4.755	4.031	3.871	3.859	4.907	5.392	4.927	5.209	5.143	5.387		64.443
18.5	5.379	4.973	4.583	4.784	5.498	5.626	5.678	5.528	6.061	5.892	5.878	5.781	6.661	5.265	5.718	5.755	5.011	5.11		4.818	4.697	3.986	3.826	3.811	4.845	5.324	4.863	5.143	5.079	5.321		64.028
18.5167	5.316	4.909	4.53	4.728	5.429	5.555	5.606	5.46	5.985	5.824	5.804	5.707	6.576	5.196	5.646	5.684	4.949	5.043		4.754	4.641	3.943	3.782	3.766	4.785	5.257	4.802	5.077	5.015	5.257		63.614
18.5333	5.254	4.846	4.478	4.672	5.362	5.485	5.535	5.395	5.91	5.751	5.732	5.635	6.49	5.128	5.574	5.614	4.886	4.978		4.692	4.586	3.901	3.739	3.724	4.727	5.19	4.741	5.014	4.954	5.193		63.2
18.55	5.192	4.785	4.427	4.619	5.295	5.417	5.464	5.33	5.834	5.68	5.66	5.563	6.406	5.063	5.505	5.545	4.826	4.915		4.631	4.534	3.862	3.7	3.681	4.671	5.124	4.681	4.952	4.893	5.129		62.788
18.5667	5.13	4.725	4.378	4.566	5.229	5.348	5.394	5.265	5.76	5.611	5.587	5.492	6.324	4.997	5.436	5.477	4.768	4.852		4.572	4.484	3.822	3.66	3.64	4.613	5.058	4.624	4.89	4.832	5.065		62.376
18.5833	5.071	4.666	4.33	4.516	5.164	5.281	5.327	5.201	5.685	5.541	5.517	5.421	6.242	4.931	5.368	5.41	4.709	4.793		4.514	4.432	3.783	3.621	3.6	4.558	4.992	4.567	4.829	4.773	5.001		61.963
18.6	5.012	4.611	4.282	4.467	5.099	5.215	5.259	5.138	5.612	5.471	5.445	5.352	6.163	4.868	5.302	5.343	4.653	4.732		4.456	4.381	3.745	3.585	3.559	4.502	4.929	4.511	4.768	4.713	4.938		61.556
18.6167	4.954	4.553	4.236	4.419	5.034	5.149	5.192	5.075	5.54	5.404	5.376	5.283	6.084	4.805	5.237	5.279	4.597	4.674		4.401	4.33	3.706	3.544	3.52	4.448	4.867	4.458	4.709	4.656	4.877		61.147
18.6333	4.899	4.497	4.191	4.371	4.97	5.084	5.126	5.016	5.468	5.336	5.307	5.217	6.007	4.743	5.172	5.215	4.542	4.615		4.346	4.277	3.67	3.507	3.481	4.395	4.805	4.404	4.652	4.6	4.818		60.738
18.65	4.842	4.443	4.147	4.323	4.906	5.019	5.062	4.956	5.399	5.27	5.239	5.151	5.931	4.685	5.106	5.151	4.489	4.56		4.292	4.225	3.635	3.469	3.444	4.344	4.746	4.35	4.593	4.545	4.76		60.331
18.6667	4.788	4.389	4.103	4.277	4.845	4.957	4.999	4.897	5.328	5.204	5.173	5.087	5.855	4.626	5.042	5.087	4.437	4.508		4.237	4.175	3.602	3.432	3.407	4.294	4.685	4.297	4.536	4.492	4.702		59.923
18.6833	4.735	4.338	4.06	4.232	4.784	4.894	4.937	4.842	5.26	5.138	5.107	5.025	5.782	4.569	4.979	5.025	4.388	4.455		4.186	4.123	3.568	3.396	3.372	4.244	4.626	4.243	4.479	4.437	4.644		59.516
18.7	4.681	4.287	4.017	4.188	4.725	4.835	4.875	4.786	5.193	5.074	5.042	4.962	5.706	4.515	4.917	4.962	4.341	4.406		4.134	4.072	3.536	3.359	3.341	4.196	4.567	4.192	4.423	4.384	4.588		59.111
18.7167	4.63	4.238	3.977	4.145	4.669	4.776	4.814	4.731	5.126	5.009	4.978	4.9	5.633	4.461	4.856	4.902	4.295	4.356		4.085	4.023	3.505	3.324	3.309	4.146	4.51	4.142	4.37	4.331	4.532		58.711
18.7333	4.579	4.19	3.938	4.102	4.615	4.716	4.753	4.677	5.062	4.946	4.915	4.839	5.56	4.411	4.795	4.845	4.251	4.307		4.037	3.976	3.476	3.289	3.278	4.099	4.454	4.094	4.315	4.279	4.478		58.313
18.75	4.528	4.145	3.902	4.059	4.561	4.659	4.694	4.622	4.999	4.887	4.852	4.778	5.488	4.362	4.735	4.787	4.208	4.26		3.989	3.931	3.448	3.257	3.249	4.052	4.399	4.039	4.26	4.227	4.425		57.918
18.7667	4.48	4.1	3.867	4.018	4.509	4.601	4.638	4.569	4.936	4.828	4.792	4.719	5.42	4.314	4.677	4.73	4.166	4.214		3.944	3.888	3.422	3.227	3.219	4.005	4.345	3.979	4.207	4.176	4.374		57.525
18.7833	4.432	4.057	3.831	3.979	4.458	4.546	4.582	4.519	4.875	4.771	4.732	4.661	5.352	4.268	4.62	4.674	4.126	4.169		3.897	3.844	3.395	3.196	3.191	3.961	4.291	3.922	4.155	4.127	4.323		57.13
18.8	4.385	4.016	3.798	3.941	4.41	4.492	4.529	4.469	4.814	4.714	4.674	4.604	5.284	4.221	4.566	4.618	4.088	4.127		3.853	3.8	3.37	3.169	3.164	3.917	4.238	3.863	4.103	4.079	4.272		56.737
18.8167	4.341	3.975	3.767	3.905	4.362	4.439	4.476	4.422	4.754	4.659	4.618	4.549	5.218	4.177	4.513	4.564	4.051	4.087		3.81	3.756	3.348	3.141	3.136	3.876	4.186	3.817	4.054	4.033	4.221		56.345
18.8333	4.296	3.938	3.735	3.871	4.316	4.388	4.425	4.374	4.696	4.605	4.563	4.496	5.153	4.133	4.462	4.512	4.016	4.048		3.766	3.714	3.323	3.115	3.109	3.835	4.136	3.775	4.005	3.99	4.17		55.952
18.85	4.254	3.902	3.706	3.838	4.272	4.338	4.375	4.328	4.64	4.552	4.51	4.444	5.088	4.091	4.412	4.462	3.983	4.01		3.727	3.673	3.3	3.087	3.081	3.795	4.085	3.733	3.955	3.946	4.12		55.56
18.8667	4.211	3.867	3.676	3.805	4.227	4.289	4.324	4.283	4.585	4.503	4.459	4.392	5.025	4.052	4.365	4.413	3.95	3.973		3.686	3.634	3.276	3.062	3.054	3.756	4.036	3.693	3.907	3.904	4.072		55.17
18.8833	4.168	3.834	3.647	3.774	4.185	4.241	4.278	4.24	4.533	4.452	4.408	4.342	4.965	4.014	4.318	4.367	3.917	3.938		3.648	3.598	3.253	3.038	3.028	3.716	3.987	3.652	3.861	3.862	4.024		54.779
18.9	4.128	3.8	3.62	3.744	4.143	4.195	4.232	4.199	4.483	4.403	4.36	4.293	4.905	3.979	4.274	4.322	3.885	3.903		3.61	3.56	3.232	3.014	3.003	3.678	3.939	3.612	3.817	3.823	3.978		54.392
18.9167	4.088	3.769	3.595	3.715	4.101	4.152	4.187	4.159	4.432	4.357	4.312	4.247	4.845	3.945	4.231	4.277	3.853	3.87		3.574	3.525	3.21	2.993	2.98	3.639	3.894	3.573	3.774	3.783	3.934		54.009
18.9333	4.05	3.739	3.571	3.687	4.062	4.108	4.145	4.121	4.384	4.31	4.265	4.202	4.788	3.914	4.19	4.234	3.823	3.838		3.54	3.49	3.189	2.971	2.957	3.603	3.848	3.534	3.732	3.746	3.891		53.626
18.95	4.013	3.711	3.547	3.659	4.024	4.067	4.101	4.081	4.336	4.266	4.222	4.16	4.728	3.883	4.15	4.193	3.794	3.806		3.505	3.457	3.168	2.95	2.935	3.568	3.805	3.498	3.691	3.707	3.849		53.246
18.9667	3.978	3.681	3.524	3.632	3.989	4.029	4.061	4.043	4.29	4.224	4.177	4.12	4.674	3.853	4.11	4.153	3.768	3.777		3.474	3.426	3.147	2.927	2.914	3.536	3.763	3.464	3.65	3.668	3.808		52.867
18.9833	3.944	3.655	3.502	3.606	3.956	3.99	4.022	4.006	4.245	4.181	4.135	4.081	4.622	3.823	4.073	4.116	3.743	3.748		3.443	3.396	3.126	2.905	2.893	3.504	3.721	3.431	3.61	3.63	3.768		52.491
19	3.911	3.63	3.481	3.584	3.925	3.954	3.985	3.972	4.202	4.141	4.094	4.043	4.572	3.795	4.034	4.08	3.719	3.72		3.413	3.366	3.104	2.884	2.876	3.474	3.681	3.4	3.57	3.592	3.729		52.117
19.0167	3.88	3.604	3.462	3.56	3.893	3.921	3.95	3.94	4.161	4.103	4.053	4.005	4.525	3.766	3.999	4.045	3.697	3.693		3.384	3.338	3.084	2.861	2.858	3.445	3.642	3.37	3.533	3.558	3.693		51.746
19.0333	3.849	3.581	3.444	3.539	3.861	3.885	3.915	3.909	4.122	4.067	4.017	3.968	4.477	3.739	3.966	4.012	3.676	3.668		3.355	3.313	3.065	2.842	2.841	3.415	3.602	3.341	3.498	3.525	3.658		51.374
19.05	3.819	3.557	3.426	3.517	3.831	3.852	3.884	3.879	4.083	4.033	3.981	3.932	4.43	3.715	3.932	3.979	3.655	3.646		3.328	3.287	3.048	2.82	2.824	3.386	3.564	3.316	3.464	3.493	3.624		51.002
19.0667	3.791	3.536	3.412	3.497	3.803	3.819	3.851	3.85	4.047	4.002	3.947	3.899	4.383	3.691	3.904	3.949	3.636	3.625		3.302	3.266	3.032	2.802	2.807	3.358	3.527	3.29	3.433	3.463	3.591		50.627
19.0833	3.762	3.515	3.395	3.479	3.777	3.788	3.821	3.822	4.012	3.97	3.914	3.868	4.342	3.67	3.875	3.918	3.616	3.604		3.279	3.243	3.015	2.782	2.791	3.331	3.489	3.265	3.401	3.433	3.558		50.249
19.1	3.734	3.497	3.38	3.46	3.752	3.759	3.791	3.794	3.98	3.94	3.88	3.837	4.302	3.648	3.847	3.888	3.598	3.584		3.256	3.219	2.998	2.765	2.775	3.309	3.455	3.24	3.37	3.404	3.526		49.87
19.1167	3.708	3.48	3.365	3.442	3.726	3.731	3.76	3.769	3.949	3.909	3.849	3.808	4.265	3.628	3.822	3.858	3.583	3.564		3.234	3.198	2.984	2.749	2.76	3.285	3.422	3.215	3.341	3.377	3.495		49.49
19.1333	3.682	3.462	3.348	3.425	3.702	3.706	3.732	3.745	3.919	3.881	3.821	3.782	4.23	3.607	3.796	3.83	3.568	3.546		3.212	3.176	2.967	2.732	2.746	3.263	3.391	3.19	3.312	3.351	3.464		49.119
19.15	3.66	3.447	3.334	3.408	3.679	3.681	3.705	3.722	3.889	3.856	3.794	3.756	4.194	3.588	3.77	3.804	3.554	3.53		3.189	3.156	2.953	2.715	2.733	3.242	3.361	3.165	3.284	3.325	3.436		48.752
19.1667	3.638	3.431	3.32	3.394	3.656	3.656	3.681	3.702	3.86	3.833	3.768	3.732	4.16	3.568	3.747	3.779	3.541	3.514		3.168	3.137	2.94	2.699	2.722	3.222	3.33	3.143	3.258	3.3	3.41		48.392
19.1833	3.615	3.417	3.307	3.379	3.634	3.634	3.657	3.683	3.832	3.81	3.743	3.708	4.127	3.551	3.724	3.756	3.527	3.497		3.147	3.118	2.928	2.682	2.711	3.203	3.301	3.12	3.233	3.275	3.383		48.036
19.2	3.594	3.403	3.294	3.365	3.613	3.61	3.634	3.664	3.805	3.789	3.719	3.685	4.094	3.533	3.702	3.733	3.513	3.481		3.129	3.099	2.918	2.667	2.7	3.185	3.273	3.1	3.21	3.251	3.358		47.676
19.2167	3.574	3.389	3.283	3.351	3.592	3.588	3.611	3.646	3.78	3.767	3.696	3.663	4.063	3.515	3.681	3.71	3.502	3.464		3.111	3.081	2.91	2.654	2.69	3.167	3.246	3.082	3.188	3.227	3.334		47.315
19.2333	3.555	3.375	3.272	3.334	3.573	3.567	3.59	3.628	3.757	3.746	3.675	3.642	4.033	3.5	3.66	3.69	3.491	3.449		3.095	3.064	2.901	2.642	2.68	3.149	3.22	3.063	3.165	3.204	3.311		46.955
19.25	3.54	3.36	3.261	3.321	3.555	3.546	3.57	3.611	3.735	3.726	3.655	3.621	4.005	3.482	3.642	3.673	3.481	3.435		3.079	3.047	2.892	2.633	2.669	3.133	3.195	3.046	3.145	3.182	3.288		46.594
19.2667	3.524	3.347	3.25	3.308	3.538	3.528	3.551	3.591	3.714	3.707	3.636	3.599	3.979	3.469	3.622	3.657	3.472	3.422		3.063	3.033	2.885	2.625	2.66	3.117	3.17	3.029	3.124	3.162	3.267		46.232
19.2833	3.51	3.334	3.238	3.295	3.523	3.511	3.532	3.576	3.694	3.689	3.615	3.579	3.951	3.457	3.603	3.642	3.462	3.408		3.049	3.017	2.877	2.619	2.65	3.103	3.148	3.013	3.104	3.143	3.248		45.872
19.3	3.494	3.322	3.229	3.285	3.509	3.494	3.513	3.56	3.673	3.67	3.597	3.559	3.928	3.444	3.587	3.625	3.454	3.395		3.034	3.003	2.871	2.612	2.64	3.088	3.127	2.998	3.085	3.125	3.227		45.51
19.3167	3.478	3.311	3.22	3.275	3.497	3.477	3.495	3.544	3.653	3.654	3.577	3.541	3.903	3.433	3.571	3.609	3.445	3.383		3.024	2.988	2.866	2.605	2.633	3.074	3.108	2.983	3.064	3.109	3.209		45.152
19.3333	3.463	3.299	3.212	3.264	3.484	3.46	3.479	3.531	3.634	3.637	3.559	3.525	3.88	3.42	3.557	3.593	3.437	3.371		3.013	2.973	2.86	2.598	2.626	3.061	3.089	2.969	3.045	3.093	3.192		44.793
19.35	3.446	3.29	3.205	3.255	3.471	3.443	3.464	3.516	3.617	3.62	3.542	3.508	3.86	3.408	3.545	3.579	3.429	3.362		3.001	2.962	2.854	2.591	2.619	3.048	3.072	2.955	3.027	3.079	3.174		44.437
19.3667	3.432	3.28	3.199	3.246	3.459	3.429	3.45	3.501	3.6	3.604	3.525	3.492	3.837	3.397	3.53	3.565	3.422	3.351		2.99	2.95	2.846	2.585	2.613	3.035	3.055	2.942	3.01	3.066	3.159		44.082
19.3833	3.417	3.272	3.191	3.237	3.447	3.414	3.436	3.488	3.584	3.586	3.51	3.478	3.818	3.386	3.515	3.553	3.413	3.343		2.978	2.937	2.838	2.58	2.608	3.023	3.038	2.928	2.996	3.053	3.143		43.727
19.4	3.405	3.263	3.186	3.229	3.437	3.401	3.423	3.474	3.568	3.571	3.497	3.463	3.797	3.376	3.499	3.54	3.405	3.333		2.967	2.927	2.83	2.574	2.601	3.01	3.022	2.916	2.981	3.041	3.128		43.373
19.4167	3.394	3.253	3.179	3.221	3.426	3.388	3.411	3.462	3.553	3.557	3.484	3.45	3.779	3.366	3.485	3.529	3.396	3.323		2.956	2.915	2.824	2.57	2.594	3.001	3.007	2.904	2.966	3.028	3.113		43.017
19.4333	3.384	3.244	3.173	3.213	3.413	3.376	3.399	3.448	3.539	3.543	3.472	3.438	3.76	3.357	3.472	3.519	3.387	3.315		2.946	2.904	2.817	2.565	2.587	2.991	2.992	2.891	2.953	3.017	3.099		42.663
19.45	3.373	3.235	3.168	3.207	3.4	3.364	3.388	3.438	3.525	3.53	3.46	3.425	3.741	3.348	3.461	3.507	3.379	3.306		2.936	2.895	2.81	2.559	2.581	2.98	2.977	2.88	2.938	3.005	3.086		42.311
19.4667	3.362	3.227	3.16	3.201	3.389	3.352	3.375	3.427	3.512	3.517	3.447	3.413	3.724	3.34	3.449	3.496	3.372	3.297		2.925	2.886	2.805	2.555	2.575	2.971	2.962	2.87	2.924	2.994	3.074		41.964
19.4833	3.352	3.218	3.154	3.195	3.376	3.341	3.361	3.415	3.499	3.503	3.435	3.401	3.706	3.331	3.438	3.482	3.367	3.289		2.914	2.877	2.798	2.549	2.568	2.961	2.949	2.859	2.913	2.982	3.06		41.619
19.5	3.342	3.209	3.148	3.19	3.365	3.331	3.349	3.408	3.486	3.491	3.424	3.39	3.689	3.322	3.427	3.47	3.36	3.281		2.905	2.869	2.794	2.543	2.561	2.952	2.936	2.85	2.901	2.971	3.048		41.277
19.5167	3.333	3.203	3.141	3.183	3.357	3.322	3.339	3.395	3.474	3.482	3.411	3.38	3.673	3.314	3.417	3.459	3.354	3.271		2.894	2.86	2.79	2.539	2.555	2.942	2.925	2.842	2.889	2.961	3.035		40.939
19.5333	3.325	3.194	3.137	3.177	3.346	3.313	3.329	3.386	3.462	3.472	3.4	3.369	3.656	3.306	3.408	3.449	3.348	3.264		2.885	2.852	2.786	2.533	2.548	2.932	2.915	2.831	2.877	2.951	3.025		40.598
19.55	3.317	3.188	3.132	3.169	3.338	3.305	3.321	3.376	3.453	3.463	3.389	3.359	3.64	3.301	3.397	3.44	3.341	3.256		2.877	2.845	2.781	2.527	2.542	2.92	2.905	2.823	2.864	2.942	3.017		40.26
19.5667	3.308	3.182	3.125	3.162	3.329	3.298	3.311	3.366	3.443	3.453	3.377	3.351	3.625	3.295	3.385	3.43	3.336	3.248		2.867	2.837	2.777	2.522	2.537	2.912	2.893	2.814	2.851	2.932	3.006		39.922
19.5833	3.3	3.176	3.121	3.156	3.319	3.289	3.299	3.357	3.433	3.441	3.369	3.343	3.611	3.288	3.374	3.422	3.329	3.242		2.859	2.83	2.772	2.518	2.531	2.903	2.882	2.804	2.839	2.923	2.997		39.585
19.6	3.292	3.171	3.115	3.149	3.311	3.282	3.289	3.347	3.423	3.432	3.36	3.334	3.596	3.28	3.365	3.413	3.324	3.233		2.85	2.821	2.768	2.512	2.528	2.895	2.87	2.796	2.828	2.914	2.987		39.249
19.6167	3.284	3.165	3.109	3.144	3.303	3.275	3.28	3.339	3.412	3.421	3.351	3.325	3.582	3.271	3.357	3.405	3.319	3.227		2.843	2.812	2.764	2.507	2.525	2.888	2.86	2.789	2.817	2.905	2.975		38.913
19.6333	3.277	3.16	3.105	3.139	3.295	3.266	3.272	3.331	3.404	3.412	3.344	3.315	3.57	3.264	3.351	3.396	3.314	3.219		2.836	2.803	2.76	2.502	2.521	2.879	2.85	2.78	2.808	2.897	2.966		38.58
19.65	3.27	3.154	3.1	3.134	3.29	3.258	3.263	3.325	3.394	3.404	3.335	3.306	3.557	3.258	3.344	3.389	3.309	3.212		2.828	2.796	2.757	2.496	2.517	2.869	2.841	2.772	2.8	2.89	2.956		38.249
19.6667	3.263	3.147	3.095	3.13	3.285	3.251	3.255	3.318	3.385	3.395	3.327	3.298	3.547	3.249	3.339	3.382	3.303	3.205		2.819	2.786	2.752	2.491	2.512	2.861	2.832	2.763	2.791	2.882	2.947		37.918
19.6833	3.255	3.142	3.092	3.125	3.279	3.245	3.245	3.313	3.377	3.387	3.319	3.289	3.537	3.244	3.333	3.375	3.299	3.197		2.812	2.78	2.747	2.487	2.507	2.851	2.824	2.753	2.783	2.875	2.939		37.592
19.7	3.248	3.136	3.089	3.121	3.273	3.24	3.237	3.306	3.369	3.379	3.311	3.281	3.527	3.237	3.327	3.369	3.295	3.189		2.804	2.774	2.742	2.485	2.503	2.843	2.815	2.744	2.774	2.867	2.929		37.268
19.7167	3.244	3.131	3.086	3.119	3.268	3.235	3.23	3.299	3.361	3.371	3.303	3.274	3.518	3.232	3.323	3.362	3.291	3.182		2.797	2.768	2.737	2.481	2.5	2.835	2.808	2.737	2.766	2.858	2.92		36.943
19.7333	3.239	3.125	3.081	3.116	3.262	3.23	3.223	3.294	3.352	3.365	3.297	3.266	3.509	3.228	3.317	3.354	3.288	3.175		2.79	2.763	2.732	2.478	2.497	2.827	2.8	2.73	2.759	2.85	2.912		36.622
19.75	3.234	3.12	3.076	3.114	3.255	3.224	3.218	3.287	3.344	3.358	3.29	3.261	3.501	3.223	3.311	3.348	3.284	3.169		2.783	2.757	2.729	2.476	2.495	2.819	2.792	2.725	2.754	2.842	2.904		36.3
19.7667	3.229	3.114	3.072	3.113	3.249	3.217	3.211	3.281	3.335	3.351	3.283	3.254	3.492	3.217	3.305	3.342	3.279	3.164		2.777	2.753	2.724	2.471	2.493	2.812	2.784	2.719	2.747	2.835	2.897		35.979
19.7833	3.223	3.11	3.067	3.109	3.244	3.211	3.204	3.275	3.328	3.344	3.278	3.247	3.483	3.212	3.299	3.34	3.274	3.159		2.771	2.749	2.72	2.468	2.489	2.804	2.777	2.714	2.74	2.828	2.888		35.663
19.8	3.218	3.108	3.064	3.109	3.239	3.205	3.197	3.269	3.321	3.337	3.273	3.24	3.474	3.206	3.295	3.338	3.269	3.154		2.765	2.746	2.715	2.465	2.486	2.8	2.769	2.709	2.735	2.821	2.878		35.35
19.8167	3.214	3.104	3.06	3.106	3.234	3.198	3.19	3.265	3.316	3.331	3.267	3.233	3.467	3.202	3.292	3.333	3.265	3.15		2.76	2.745	2.712	2.462	2.485	2.797	2.76	2.704	2.728	2.815	2.869		35.041
19.8333	3.209	3.101	3.056	3.103	3.231	3.193	3.184	3.262	3.308	3.325	3.261	3.227	3.459	3.198	3.289	3.33	3.262	3.145		2.754	2.741	2.709	2.46	2.482	2.794	2.753	2.7	2.722	2.81	2.86		34.735
19.85	3.204	3.098	3.052	3.101	3.227	3.188	3.177	3.256	3.302	3.32	3.255	3.22	3.452	3.194	3.285	3.32	3.259	3.139		2.749	2.738	2.705	2.458	2.479	2.79	2.744	2.693	2.715	2.805	2.852		34.429
19.8667	3.199	3.094	3.049	3.096	3.222	3.183	3.172	3.251	3.296	3.315	3.247	3.213	3.445	3.191	3.281	3.315	3.258	3.135		2.744	2.733	2.704	2.454	2.478	2.785	2.737	2.688	2.709	2.799	2.846		34.125
19.8833	3.192	3.092	3.046	3.092	3.217	3.178	3.166	3.246	3.289	3.31	3.24	3.206	3.437	3.186	3.277	3.31	3.256	3.129		2.739	2.726	2.701	2.452	2.475	2.78	2.731	2.683	2.702	2.794	2.838		33.822
19.9	3.187	3.087	3.043	3.09	3.213	3.173	3.161	3.241	3.284	3.306	3.234	3.199	3.43	3.182	3.274	3.304	3.253	3.124		2.733	2.721	2.7	2.449	2.472	2.775	2.725	2.68	2.698	2.788	2.831		33.519
19.9167	3.182	3.084	3.042	3.088	3.208	3.168	3.157	3.239	3.277	3.301	3.228	3.194	3.424	3.176	3.269	3.299	3.251	3.121		2.727	2.715	2.7	2.446	2.471	2.771	2.719	2.676	2.692	2.783	2.825		33.219
19.9333	3.177	3.08	3.041	3.084	3.206	3.163	3.152	3.234	3.271	3.295	3.223	3.189	3.418	3.171	3.265	3.292	3.247	3.118		2.722	2.71	2.699	2.444	2.468	2.768	2.713	2.672	2.687	2.778	2.818		32.918
19.95	3.173	3.077	3.038	3.08	3.203	3.158	3.148	3.232	3.265	3.289	3.218	3.185	3.411	3.166	3.258	3.287	3.242	3.114		2.717	2.707	2.698	2.443	2.467	2.762	2.708	2.668	2.682	2.773	2.812		32.621
19.9667	3.168	3.076	3.035	3.074	3.2	3.155	3.143	3.229	3.26	3.283	3.215	3.182	3.404	3.162	3.252	3.282	3.24	3.111		2.714	2.704	2.694	2.441	2.465	2.759	2.703	2.662	2.677	2.766	2.807		32.326
19.9833	3.162	3.074	3.032	3.07	3.198	3.15	3.14	3.227	3.255	3.278	3.211	3.179	3.396	3.158	3.247	3.277	3.236	3.108		2.71	2.699	2.691	2.44	2.462	2.754	2.698	2.658	2.672	2.761	2.8		32.036
20	3.158	3.073	3.028	3.067	3.193	3.146	3.135	3.225	3.25	3.272	3.207	3.174	3.388	3.155	3.241	3.274	3.233	3.104		2.707	2.697	2.688	2.44	2.459	2.749	2.695	2.654	2.668	2.755	2.795		31.747
20.0167	3.154	3.07	3.027	3.063	3.19	3.142	3.132	3.222	3.245	3.266	3.203	3.171	3.382	3.153	3.236	3.27	3.232	3.099		2.702	2.694	2.684	2.44	2.455	2.746	2.69	2.65	2.664	2.749	2.79		31.455
20.0333	3.149	3.068	3.026	3.061	3.186	3.138	3.128	3.219	3.24	3.262	3.198	3.167	3.376	3.151	3.229	3.267	3.228	3.096		2.698	2.692	2.681	2.44	2.453	2.742	2.685	2.645	2.659	2.747	2.785		31.164
20.05	3.149	3.065	3.024	3.056	3.182	3.135	3.124	3.216	3.235	3.257	3.194	3.163	3.37	3.149	3.223	3.265	3.227	3.092		2.696	2.69	2.678	2.439	2.451	2.74	2.68	2.642	2.657	2.743	2.782		30.882
20.0667	3.145	3.062	3.022	3.051	3.179	3.132	3.121	3.212	3.231	3.252	3.191	3.16	3.365	3.146	3.217	3.261	3.226	3.09		2.693	2.687	2.674	2.436	2.45	2.736	2.674	2.639	2.654	2.741	2.778		30.608
20.0833	3.142	3.062	3.018	3.046	3.177	3.129	3.117	3.208	3.226	3.248	3.188	3.155	3.359	3.143	3.213	3.258	3.225	3.09		2.692	2.683	2.673	2.435	2.449	2.732	2.67	2.636	2.652	2.737	2.776		30.345
20.1	3.14	3.059	3.013	3.041	3.174	3.127	3.114	3.204	3.221	3.243	3.184	3.152	3.355	3.14	3.208	3.255	3.224	3.088		2.69	2.679	2.671	2.433	2.448	2.729	2.666	2.634	2.651	2.731	2.774		30.087
20.1167	3.136	3.056	3.008	3.036	3.171	3.124	3.111	3.2	3.216	3.24	3.181	3.148	3.351	3.138	3.204	3.251	3.222	3.087		2.687	2.676	2.668	2.434	2.449	2.724	2.662	2.631	2.648	2.726	2.772		29.824
20.1333	3.134	3.054	3.004	3.032	3.169	3.122	3.109	3.198	3.212	3.236	3.176	3.145	3.347	3.135	3.202	3.249	3.219	3.087		2.685	2.673	2.666	2.435	2.448	2.72	2.658	2.628	2.645	2.721	2.771		29.558
20.15	3.131	3.05	3.001	3.029	3.165	3.12	3.105	3.195	3.212	3.233	3.171	3.142	3.343	3.132	3.197	3.246	3.216	3.084		2.683	2.672	2.664	2.434	2.45	2.717	2.652	2.625	2.641	2.717	2.768		29.289
20.1667	3.129	3.047	2.999	3.026	3.164	3.116	3.102	3.191	3.211	3.23	3.168	3.139	3.338	3.13	3.195	3.245	3.214	3.082		2.681	2.67	2.661	2.434	2.449	2.715	2.647	2.621	2.637	2.714	2.766		29.023
20.1833	3.127	3.046	2.995	3.024	3.162	3.114	3.099	3.186	3.21	3.226	3.166	3.137	3.333	3.127	3.192	3.243	3.213	3.081		2.679	2.669	2.659	2.431	2.448	2.712	2.643	2.619	2.634	2.71	2.762		28.758
20.2	3.126	3.044	2.994	3.02	3.159	3.111	3.095	3.181	3.208	3.224	3.165	3.133	3.327	3.125	3.19	3.24	3.212	3.078		2.677	2.668	2.657	2.427	2.448	2.711	2.639	2.617	2.631	2.705	2.758		28.493
20.2167	3.124	3.044	2.992	3.019	3.155	3.108	3.092	3.177	3.204	3.221	3.163	3.13	3.322	3.123	3.189	3.236	3.208	3.076		2.675	2.666	2.653	2.425	2.446	2.709	2.637	2.616	2.628	2.703	2.754		28.231
20.2333	3.121	3.043	2.991	3.017	3.152	3.107	3.089	3.173	3.201	3.218	3.16	3.127	3.318	3.121	3.187	3.232	3.205	3.073		2.674	2.664	2.65	2.423	2.445	2.705	2.635	2.614	2.624	2.7	2.751		27.97
20.25	3.12	3.041	2.991	3.013	3.149	3.102	3.085	3.171	3.199	3.216	3.155	3.124	3.313	3.117	3.187	3.227	3.201	3.071		2.675	2.662	2.649	2.422	2.441	2.703	2.634	2.612	2.619	2.699	2.748		27.709
20.2667	3.121	3.038	2.989	3.01	3.147	3.1	3.082	3.167	3.197	3.213	3.151	3.122	3.31	3.114	3.185	3.224	3.197	3.067		2.676	2.66	2.645	2.419	2.437	2.698	2.631	2.61	2.615	2.697	2.742		27.451
20.2833	3.12	3.035	2.987	3.006	3.145	3.095	3.079	3.163	3.195	3.21	3.147	3.118	3.308	3.112	3.182	3.22	3.194	3.065		2.676	2.657	2.644	2.416	2.434	2.696	2.629	2.609	2.611	2.694	2.739		27.193
20.3	3.121	3.031	2.985	3.004	3.142	3.092	3.075	3.159	3.193	3.207	3.142	3.117	3.305	3.107	3.18	3.215	3.191	3.064		2.675	2.656	2.643	2.412	2.429	2.694	2.627	2.606	2.609	2.689	2.736		26.934
20.3167	3.12	3.029	2.983	3.003	3.139	3.091	3.072	3.155	3.19	3.205	3.14	3.113	3.302	3.105	3.177	3.211	3.187	3.062		2.671	2.652	2.64	2.41	2.427	2.691	2.625	2.603	2.606	2.686	2.732		26.68
20.3333	3.119	3.026	2.982	3.001	3.136	3.088	3.07	3.15	3.187	3.204	3.136	3.111	3.298	3.102	3.174	3.207	3.183	3.061		2.669	2.651	2.64	2.408	2.425	2.69	2.624	2.601	2.605	2.682	2.728		26.425
20.35	3.117	3.022	2.982	3	3.133	3.087	3.068	3.146	3.184	3.202	3.133	3.108	3.295	3.099	3.172	3.205	3.181	3.059		2.665	2.649	2.637	2.406	2.422	2.686	2.623	2.598	2.604	2.677	2.725		26.173
20.3667	3.115	3.022	2.982	2.998	3.131	3.085	3.065	3.142	3.18	3.201	3.13	3.104	3.292	3.097	3.169	3.204	3.178	3.055		2.662	2.645	2.635	2.406	2.42	2.685	2.621	2.597	2.601	2.675	2.72		25.922
20.3833	3.112	3.02	2.981	2.996	3.13	3.082	3.062	3.139	3.176	3.199	3.128	3.101	3.289	3.094	3.166	3.203	3.176	3.052		2.658	2.646	2.634	2.404	2.416	2.683	2.619	2.594	2.6	2.671	2.716		25.673
20.4	3.109	3.019	2.98	2.994	3.128	3.079	3.06	3.139	3.172	3.196	3.125	3.098	3.287	3.092	3.166	3.201	3.172	3.048		2.656	2.643	2.632	2.403	2.414	2.682	2.616	2.592	2.599	2.67	2.713		25.425
20.4167	3.107	3.019	2.978	2.991	3.128	3.076	3.058	3.137	3.167	3.193	3.122	3.095	3.284	3.089	3.165	3.2	3.169	3.048		2.651	2.642	2.633	2.401	2.412	2.681	2.612	2.589	2.597	2.667	2.708		25.18
20.4333	3.105	3.018	2.976	2.989	3.126	3.074	3.057	3.136	3.163	3.19	3.12	3.093	3.28	3.087	3.167	3.198	3.167	3.045		2.647	2.641	2.633	2.398	2.41	2.68	2.608	2.586	2.595	2.665	2.704		24.936
20.45	3.103	3.017	2.975	2.988	3.125	3.071	3.056	3.136	3.158	3.189	3.119	3.091	3.276	3.085	3.167	3.195	3.165	3.043		2.644	2.639	2.633	2.395	2.408	2.679	2.604	2.583	2.592	2.662	2.701		24.693
20.4667	3.102	3.016	2.973	2.986	3.125	3.068	3.054	3.132	3.153	3.189	3.116	3.09	3.272	3.083	3.165	3.193	3.163	3.043		2.638	2.636	2.633	2.393	2.406	2.677	2.6	2.58	2.589	2.659	2.698		24.45
20.4833	3.1	3.016	2.972	2.985	3.123	3.066	3.054	3.13	3.148	3.188	3.114	3.088	3.267	3.082	3.165	3.191	3.161	3.04		2.635	2.633	2.632	2.391	2.404	2.676	2.598	2.578	2.587	2.657	2.696		24.21
20.5	3.098	3.014	2.97	2.983	3.122	3.061	3.053	3.129	3.144	3.187	3.112	3.087	3.264	3.078	3.163	3.189	3.159	3.039		2.632	2.632	2.633	2.388	2.403	2.674	2.593	2.573	2.585	2.653	2.694		23.971
20.5167	3.097	3.013	2.968	2.982	3.119	3.06	3.052	3.127	3.143	3.184	3.108	3.085	3.261	3.077	3.161	3.188	3.157	3.04		2.63	2.629	2.631	2.387	2.4	2.672	2.589	2.57	2.583	2.65	2.691		23.734
20.5333	3.096	3.011	2.965	2.981	3.116	3.058	3.051	3.127	3.142	3.18	3.106	3.083	3.258	3.075	3.159	3.186	3.155	3.037		2.628	2.626	2.631	2.384	2.399	2.671	2.586	2.565	2.58	2.645	2.688		23.499
20.55	3.094	3.009	2.963	2.981	3.111	3.057	3.049	3.127	3.141	3.176	3.103	3.082	3.257	3.071	3.155	3.183	3.155	3.037		2.625	2.624	2.633	2.382	2.397	2.666	2.583	2.562	2.577	2.641	2.686		23.265
20.5667	3.094	3.007	2.96	2.983	3.107	3.055	3.049	3.125	3.139	3.172	3.101	3.079	3.255	3.072	3.152	3.18	3.155	3.036		2.623	2.62	2.633	2.381	2.395	2.665	2.582	2.559	2.572	2.639	2.684		23.035
20.5833	3.093	3.005	2.958	2.984	3.104	3.052	3.05	3.123	3.135	3.168	3.1	3.076	3.253	3.071	3.149	3.176	3.156	3.035		2.621	2.618	2.633	2.379	2.395	2.662	2.581	2.557	2.568	2.637	2.684		22.805
20.6	3.094	3.006	2.956	2.986	3.101	3.052	3.049	3.122	3.132	3.165	3.099	3.076	3.252	3.068	3.146	3.173	3.157	3.034		2.618	2.616	2.634	2.377	2.393	2.661	2.577	2.554	2.564	2.636	2.684		22.577
20.6167	3.093	3.005	2.954	2.986	3.097	3.05	3.048	3.119	3.13	3.161	3.098	3.072	3.25	3.068	3.146	3.171	3.156	3.034		2.617	2.614	2.635	2.376	2.393	2.661	2.574	2.55	2.56	2.634	2.682		22.351
20.6333	3.092	3.003	2.953	2.988	3.096	3.049	3.048	3.117	3.128	3.158	3.095	3.069	3.246	3.066	3.145	3.169	3.153	3.033		2.616	2.613	2.635	2.376	2.393	2.66	2.572	2.549	2.559	2.633	2.681		22.127
20.65	3.091	3.001	2.951	2.987	3.095	3.048	3.045	3.115	3.128	3.156	3.093	3.067	3.242	3.065	3.144	3.169	3.152	3.033		2.613	2.609	2.637	2.376	2.393	2.661	2.569	2.546	2.556	2.632	2.679		21.905
20.6667	3.089	2.997	2.95	2.987	3.094	3.045	3.044	3.113	3.129	3.155	3.092	3.063	3.238	3.065	3.144	3.169	3.151	3.033		2.613	2.606	2.637	2.377	2.392	2.661	2.568	2.545	2.555	2.631	2.676		21.684
20.6833	3.089	2.994	2.949	2.987	3.095	3.043	3.043	3.112	3.126	3.153	3.089	3.062	3.236	3.064	3.143	3.169	3.151	3.032		2.611	2.603	2.637	2.377	2.391	2.661	2.566	2.543	2.554	2.632	2.675		21.464
20.7	3.089	2.992	2.948	2.988	3.094	3.041	3.04	3.11	3.124	3.151	3.09	3.059	3.232	3.063	3.141	3.169	3.151	3.031		2.608	2.601	2.64	2.375	2.392	2.66	2.564	2.541	2.554	2.63	2.672		21.244
20.7167	3.088	2.99	2.948	2.987	3.094	3.038	3.039	3.108	3.123	3.15	3.088	3.059	3.23	3.062	3.141	3.168	3.152	3.029		2.606	2.601	2.641	2.375	2.392	2.659	2.563	2.539	2.552	2.631	2.671		21.027
20.7333	3.088	2.99	2.949	2.986	3.094	3.035	3.037	3.106	3.12	3.148	3.087	3.057	3.225	3.062	3.14	3.169	3.151	3.028		2.604	2.601	2.643	2.374	2.392	2.656	2.562	2.537	2.551	2.631	2.671		20.809
20.75	3.087	2.99	2.949	2.986	3.095	3.034	3.035	3.103	3.119	3.146	3.086	3.056	3.221	3.06	3.139	3.168	3.152	3.024		2.601	2.6	2.643	2.374	2.394	2.655	2.561	2.535	2.549	2.632	2.671		20.593
20.7667	3.086	2.991	2.949	2.985	3.095	3.03	3.034	3.101	3.119	3.144	3.085	3.056	3.218	3.059	3.137	3.167	3.152	3.023		2.598	2.599	2.643	2.375	2.395	2.654	2.561	2.535	2.546	2.632	2.67		20.375
20.7833	3.084	2.99	2.95	2.984	3.092	3.028	3.032	3.1	3.118	3.141	3.084	3.054	3.216	3.058	3.136	3.167	3.151	3.019		2.597	2.598	2.647	2.374	2.396	2.654	2.56	2.534	2.545	2.632	2.669		20.158
20.8	3.083	2.99	2.949	2.983	3.088	3.026	3.031	3.1	3.12	3.139	3.083	3.053	3.214	3.058	3.136	3.166	3.151	3.016		2.595	2.596	2.647	2.374	2.396	2.654	2.558	2.533	2.543	2.633	2.667		19.942
20.8167	3.082	2.989	2.949	2.982	3.086	3.023	3.031	3.1	3.119	3.137	3.081	3.051	3.212	3.059	3.135	3.166	3.15	3.013		2.595	2.594	2.648	2.373	2.398	2.652	2.556	2.532	2.542	2.633	2.667		19.728
20.8333	3.079	2.988	2.95	2.98	3.082	3.022	3.03	3.1	3.12	3.134	3.079	3.05	3.211	3.057	3.134	3.166	3.148	3.009		2.595	2.593	2.646	2.371	2.396	2.651	2.554	2.531	2.541	2.634	2.667		19.516
20.85	3.077	2.988	2.949	2.979	3.081	3.021	3.03	3.098	3.119	3.133	3.077	3.05	3.209	3.056	3.134	3.165	3.146	3.006		2.593	2.592	2.645	2.37	2.397	2.65	2.551	2.529	2.539	2.635	2.665		19.304
20.8667	3.075	2.986	2.949	2.977	3.079	3.02	3.028	3.095	3.116	3.131	3.074	3.049	3.206	3.056	3.134	3.164	3.144	3.002		2.593	2.588	2.644	2.369	2.398	2.648	2.55	2.53	2.538	2.635	2.664		19.093
20.8833	3.073	2.983	2.948	2.976	3.075	3.019	3.026	3.095	3.115	3.128	3.073	3.048	3.204	3.055	3.134	3.162	3.144	3.002		2.592	2.588	2.641	2.368	2.398	2.647	2.549	2.53	2.536	2.636	2.663		18.882
20.9	3.073	2.98	2.946	2.975	3.075	3.017	3.024	3.095	3.112	3.126	3.071	3.048	3.202	3.055	3.135	3.162	3.141	3.001		2.591	2.585	2.643	2.366	2.398	2.645	2.547	2.531	2.535	2.637	2.664		18.672
20.9167	3.07	2.98	2.945	2.973	3.074	3.016	3.022	3.096	3.109	3.122	3.068	3.047	3.202	3.054	3.134	3.162	3.141	3.001		2.59	2.584	2.64	2.367	2.398	2.643	2.547	2.53	2.536	2.637	2.664		18.464
20.9333	3.067	2.979	2.945	2.973	3.074	3.015	3.02	3.097	3.105	3.118	3.065	3.046	3.203	3.053	3.133	3.16	3.138	3.002		2.589	2.584	2.64	2.368	2.396	2.641	2.545	2.529	2.538	2.636	2.664		18.255
20.95	3.064	2.978	2.946	2.97	3.072	3.016	3.017	3.096	3.102	3.115	3.063	3.047	3.203	3.053	3.134	3.159	3.137	3.002		2.589	2.582	2.639	2.369	2.395	2.64	2.545	2.528	2.542	2.635	2.662		18.049
20.9667	3.062	2.98	2.946	2.968	3.07	3.015	3.017	3.096	3.1	3.114	3.06	3.046	3.203	3.053	3.134	3.157	3.134	3.001		2.589	2.583	2.637	2.369	2.394	2.638	2.544	2.526	2.544	2.633	2.661		17.845
20.9833	3.062	2.978	2.946	2.966	3.068	3.016	3.018	3.096	3.099	3.114	3.06	3.047	3.203	3.052	3.134	3.156	3.13	3		2.59	2.581	2.636	2.367	2.392	2.637	2.541	2.526	2.546	2.632	2.66		17.64
21	3.061	2.976	2.946	2.964	3.067	3.016	3.019	3.095	3.098	3.114	3.059	3.047	3.203	3.051	3.132	3.157	3.128	2.999		2.591	2.581	2.636	2.366	2.39	2.635	2.54	2.525	2.546	2.63	2.658		17.437
21.0167	3.061	2.976	2.945	2.964	3.065	3.014	3.02	3.095	3.096	3.115	3.058	3.045	3.203	3.05	3.129	3.158	3.124	2.997		2.592	2.581	2.635	2.365	2.389	2.632	2.537	2.525	2.545	2.627	2.655		17.235
21.0333	3.06	2.974	2.945	2.962	3.063	3.014	3.021	3.093	3.093	3.115	3.06	3.046	3.201	3.048	3.126	3.157	3.124	2.995		2.592	2.579	2.635	2.364	2.387	2.63	2.536	2.524	2.545	2.623	2.653		17.032
21.05	3.057	2.974	2.944	2.96	3.063	3.012	3.02	3.091	3.092	3.114	3.06	3.045	3.199	3.047	3.122	3.157	3.124	2.994		2.592	2.581	2.635	2.364	2.384	2.628	2.536	2.524	2.543	2.619	2.65		16.832
21.0667	3.056	2.971	2.942	2.959	3.06	3.011	3.022	3.089	3.089	3.114	3.061	3.043	3.197	3.046	3.118	3.155	3.123	2.993		2.591	2.579	2.635	2.364	2.38	2.628	2.537	2.523	2.542	2.616	2.649		16.632
21.0833	3.052	2.97	2.942	2.957	3.059	3.01	3.022	3.089	3.088	3.112	3.062	3.042	3.197	3.045	3.115	3.153	3.122	2.991		2.59	2.579	2.636	2.365	2.375	2.626	2.536	2.521	2.542	2.612	2.649		16.433
21.1	3.05	2.968	2.94	2.956	3.058	3.009	3.021	3.089	3.087	3.113	3.062	3.042	3.197	3.045	3.113	3.153	3.119	2.989		2.588	2.579	2.637	2.364	2.372	2.625	2.535	2.523	2.54	2.609	2.649		16.237
21.1167	3.047	2.967	2.94	2.955	3.056	3.009	3.02	3.089	3.085	3.113	3.063	3.04	3.197	3.045	3.11	3.151	3.117	2.988		2.588	2.577	2.636	2.364	2.369	2.624	2.534	2.523	2.539	2.606	2.65		16.041
21.1333	3.045	2.968	2.939	2.952	3.055	3.009	3.019	3.09	3.086	3.113	3.065	3.038	3.196	3.045	3.107	3.151	3.115	2.987		2.586	2.575	2.635	2.361	2.368	2.623	2.531	2.523	2.538	2.603	2.649		15.844
21.15	3.042	2.966	2.938	2.951	3.053	3.009	3.017	3.09	3.085	3.114	3.067	3.038	3.195	3.043	3.103	3.149	3.112	2.984		2.586	2.573	2.635	2.359	2.367	2.621	2.53	2.525	2.537	2.601	2.649		15.649
21.1667	3.04	2.967	2.937	2.95	3.05	3.009	3.019	3.091	3.086	3.113	3.068	3.037	3.194	3.041	3.1	3.147	3.11	2.983		2.586	2.572	2.635	2.36	2.365	2.62	2.528	2.524	2.536	2.599	2.649		15.456
21.1833	3.04	2.966	2.937	2.948	3.049	3.008	3.019	3.091	3.085	3.112	3.069	3.038	3.194	3.04	3.1	3.147	3.107	2.981		2.586	2.572	2.636	2.36	2.363	2.618	2.526	2.524	2.537	2.594	2.65		15.262
21.2	3.039	2.964	2.937	2.947	3.046	3.008	3.02	3.09	3.084	3.112	3.069	3.04	3.194	3.037	3.097	3.145	3.107	2.98		2.588	2.572	2.637	2.36	2.36	2.619	2.525	2.524	2.536	2.592	2.651		15.07
21.2167	3.039	2.963	2.939	2.946	3.045	3.007	3.02	3.09	3.083	3.11	3.068	3.039	3.192	3.036	3.095	3.144	3.105	2.978		2.587	2.57	2.638	2.361	2.357	2.618	2.525	2.522	2.536	2.59	2.652		14.88
21.2333	3.038	2.961	2.94	2.944	3.043	3.007	3.019	3.089	3.08	3.109	3.068	3.037	3.191	3.036	3.094	3.143	3.104	2.976		2.584	2.568	2.639	2.36	2.354	2.617	2.526	2.52	2.536	2.589	2.653		14.685
21.25	3.036	2.961	2.939	2.943	3.041	3.006	3.019	3.088	3.079	3.107	3.068	3.037	3.188	3.033	3.093	3.139	3.102	2.974		2.582	2.568	2.639	2.36	2.352	2.616	2.525	2.518	2.535	2.589	2.654		14.494
21.2667	3.035	2.961	2.939	2.942	3.043	3.004	3.017	3.088	3.078	3.105	3.069	3.034	3.185	3.033	3.092	3.138	3.1	2.971		2.577	2.565	2.64	2.36	2.354	2.614	2.525	2.517	2.534	2.589	2.656		14.304
21.2833	3.032	2.961	2.937	2.939	3.042	3.003	3.016	3.087	3.077	3.103	3.069	3.032	3.184	3.032	3.091	3.134	3.1	2.971		2.575	2.562	2.641	2.358	2.355	2.611	2.524	2.517	2.532	2.588	2.657		14.113
21.3	3.031	2.962	2.936	2.938	3.043	3.001	3.012	3.085	3.077	3.102	3.068	3.031	3.182	3.031	3.093	3.132	3.098	2.97		2.574	2.56	2.641	2.357	2.357	2.61	2.521	2.517	2.53	2.587	2.655		13.924
21.3167	3.03	2.961	2.935	2.935	3.045	3.001	3.01	3.086	3.076	3.1	3.066	3.029	3.182	3.031	3.092	3.131	3.097	2.969		2.572	2.557	2.642	2.355	2.359	2.608	2.521	2.515	2.528	2.587	2.654		13.737
21.3333	3.03	2.961	2.936	2.934	3.047	2.999	3.007	3.086	3.076	3.1	3.063	3.027	3.18	3.029	3.093	3.13	3.097	2.967		2.57	2.555	2.643	2.355	2.358	2.608	2.518	2.515	2.528	2.587	2.652		13.549
21.35	3.03	2.961	2.935	2.933	3.049	2.999	3.005	3.084	3.073	3.098	3.061	3.026	3.178	3.029	3.093	3.13	3.097	2.964		2.568	2.553	2.643	2.354	2.358	2.608	2.516	2.513	2.527	2.588	2.65		13.359
21.3667	3.03	2.96	2.936	2.93	3.051	2.998	3.005	3.084	3.073	3.099	3.059	3.025	3.178	3.026	3.093	3.13	3.097	2.964		2.565	2.55	2.643	2.353	2.359	2.609	2.516	2.512	2.529	2.587	2.648		13.174
21.3833	3.031	2.959	2.935	2.927	3.05	2.997	3.002	3.081	3.073	3.1	3.056	3.025	3.176	3.025	3.093	3.132	3.096	2.962		2.562	2.549	2.643	2.352	2.36	2.607	2.513	2.511	2.529	2.587	2.646		12.992
21.4	3.03	2.959	2.932	2.925	3.05	2.996	3	3.079	3.073	3.099	3.054	3.025	3.175	3.024	3.093	3.13	3.094	2.96		2.56	2.547	2.643	2.351	2.36	2.606	2.511	2.508	2.529	2.586	2.644		12.816
21.4167	3.03	2.959	2.932	2.923	3.049	2.994	2.998	3.076	3.075	3.098	3.051	3.022	3.175	3.021	3.095	3.13	3.094	2.959		2.557	2.545	2.643	2.35	2.359	2.604	2.508	2.507	2.529	2.584	2.642		12.646
21.4333	3.031	2.956	2.93	2.921	3.047	2.993	2.996	3.075	3.075	3.096	3.05	3.02	3.173	3.02	3.096	3.128	3.092	2.957		2.555	2.545	2.643	2.349	2.358	2.6	2.505	2.504	2.527	2.583	2.64		12.477
21.45	3.03	2.955	2.929	2.92	3.045	2.992	2.994	3.073	3.074	3.094	3.046	3.02	3.172	3.017	3.096	3.126	3.091	2.955		2.555	2.543	2.642	2.347	2.357	2.598	2.503	2.503	2.525	2.58	2.638		12.308
21.4667	3.03	2.954	2.93	2.918	3.043	2.993	2.991	3.072	3.075	3.09	3.045	3.018	3.171	3.014	3.098	3.125	3.09	2.954		2.553	2.543	2.641	2.346	2.357	2.594	2.503	2.501	2.524	2.582	2.637		12.138
21.4833	3.028	2.952	2.928	2.917	3.042	2.994	2.988	3.072	3.071	3.087	3.041	3.016	3.168	3.012	3.096	3.123	3.09	2.954		2.552	2.542	2.639	2.345	2.356	2.592	2.503	2.499	2.523	2.583	2.635		11.968
21.5	3.027	2.95	2.927	2.916	3.041	2.993	2.986	3.071	3.069	3.084	3.037	3.014	3.165	3.011	3.095	3.121	3.09	2.953		2.551	2.54	2.637	2.344	2.355	2.591	2.504	2.497	2.522	2.582	2.633		11.797
21.5167	3.026	2.948	2.925	2.914	3.041	2.993	2.985	3.072	3.069	3.081	3.037	3.012	3.163	3.008	3.094	3.119	3.089	2.952		2.547	2.538	2.635	2.343	2.355	2.591	2.503	2.495	2.521	2.584	2.632		11.625
21.5333	3.025	2.943	2.924	2.914	3.038	2.991	2.983	3.072	3.066	3.08	3.034	3.009	3.161	3.007	3.092	3.118	3.09	2.951		2.545	2.535	2.633	2.341	2.355	2.591	2.503	2.492	2.52	2.582	2.631		11.457
21.55	3.026	2.941	2.923	2.912	3.037	2.99	2.982	3.072	3.067	3.078	3.034	3.009	3.158	3.004	3.09	3.116	3.088	2.951		2.543	2.533	2.631	2.341	2.354	2.589	2.501	2.489	2.52	2.58	2.63		11.288
21.5667	3.027	2.939	2.924	2.911	3.036	2.989	2.979	3.073	3.066	3.078	3.034	3.008	3.158	3.002	3.089	3.115	3.086	2.948		2.541	2.53	2.63	2.34	2.355	2.587	2.501	2.486	2.518	2.579	2.63		11.12
21.5833	3.028	2.938	2.923	2.911	3.034	2.989	2.976	3.072	3.065	3.076	3.031	3.009	3.155	2.999	3.088	3.114	3.087	2.947		2.542	2.526	2.627	2.34	2.354	2.585	2.5	2.484	2.518	2.576	2.63		10.955
21.6	3.028	2.938	2.922	2.91	3.036	2.989	2.975	3.072	3.064	3.075	3.028	3.009	3.152	2.997	3.087	3.111	3.085	2.945		2.543	2.525	2.625	2.338	2.355	2.582	2.498	2.482	2.518	2.572	2.63		10.788
21.6167	3.028	2.937	2.92	2.909	3.035	2.989	2.974	3.074	3.063	3.074	3.025	3.009	3.151	2.996	3.086	3.109	3.083	2.941		2.543	2.522	2.624	2.335	2.354	2.581	2.498	2.48	2.517	2.57	2.63		10.623
21.6333	3.027	2.938	2.917	2.909	3.034	2.988	2.973	3.072	3.062	3.072	3.022	3.009	3.148	2.993	3.085	3.107	3.082	2.939		2.543	2.521	2.622	2.331	2.354	2.58	2.496	2.478	2.516	2.567	2.63		10.46
21.65	3.026	2.939	2.915	2.908	3.033	2.987	2.973	3.071	3.061	3.071	3.02	3.007	3.148	2.993	3.082	3.104	3.081	2.936		2.543	2.52	2.621	2.327	2.354	2.58	2.497	2.477	2.516	2.565	2.629		10.297
21.6667	3.025	2.94	2.912	2.908	3.031	2.984	2.97	3.069	3.061	3.068	3.019	3.007	3.148	2.991	3.08	3.103	3.078	2.933		2.545	2.518	2.62	2.324	2.354	2.579	2.496	2.475	2.516	2.563	2.628		10.137
21.6833	3.025	2.94	2.911	2.907	3.029	2.984	2.966	3.067	3.059	3.067	3.018	3.007	3.148	2.989	3.078	3.103	3.077	2.933		2.544	2.518	2.618	2.32	2.355	2.578	2.495	2.476	2.517	2.56	2.627		9.979
21.7	3.025	2.94	2.911	2.907	3.028	2.983	2.963	3.065	3.058	3.066	3.016	3.006	3.147	2.99	3.074	3.102	3.075	2.933		2.543	2.514	2.618	2.318	2.357	2.577	2.493	2.475	2.519	2.558	2.627		9.823
21.7167	3.024	2.94	2.91	2.906	3.027	2.983	2.961	3.063	3.057	3.064	3.015	3.008	3.145	2.99	3.074	3.101	3.074	2.932		2.54	2.511	2.616	2.315	2.358	2.575	2.492	2.473	2.518	2.556	2.627		9.67
21.7333	3.025	2.937	2.911	2.906	3.025	2.984	2.959	3.06	3.054	3.064	3.014	3.007	3.143	2.991	3.073	3.1	3.074	2.932		2.537	2.509	2.615	2.313	2.359	2.573	2.491	2.473	2.519	2.555	2.625		9.515
21.75	3.024	2.937	2.913	2.907	3.024	2.983	2.96	3.059	3.052	3.062	3.013	3.008	3.141	2.991	3.072	3.098	3.073	2.931		2.536	2.507	2.614	2.31	2.36	2.572	2.49	2.471	2.518	2.555	2.626		9.365
21.7667	3.023	2.936	2.911	2.908	3.022	2.984	2.959	3.056	3.049	3.061	3.014	3.008	3.14	2.99	3.072	3.098	3.074	2.93		2.535	2.507	2.614	2.307	2.36	2.571	2.49	2.469	2.517	2.553	2.625		9.214
21.7833	3.023	2.935	2.912	2.91	3.021	2.983	2.96	3.054	3.045	3.06	3.012	3.006	3.14	2.986	3.07	3.098	3.073	2.931		2.536	2.506	2.614	2.306	2.36	2.569	2.488	2.468	2.518	2.554	2.624		9.066
21.8	3.023	2.937	2.911	2.911	3.021	2.982	2.959	3.054	3.042	3.059	3.012	3.004	3.137	2.984	3.068	3.097	3.074	2.932		2.534	2.505	2.613	2.304	2.362	2.567	2.486	2.467	2.519	2.554	2.624		8.922
21.8167	3.024	2.937	2.911	2.912	3.019	2.982	2.959	3.051	3.039	3.059	3.011	3	3.137	2.981	3.067	3.098	3.073	2.932		2.534	2.506	2.612	2.304	2.362	2.565	2.486	2.464	2.518	2.554	2.622		8.777
21.8333	3.024	2.936	2.91	2.912	3.019	2.981	2.96	3.05	3.036	3.057	3.01	2.999	3.136	2.981	3.067	3.096	3.075	2.932		2.534	2.506	2.609	2.302	2.362	2.562	2.484	2.463	2.518	2.554	2.621		8.635
21.85	3.023	2.937	2.908	2.911	3.019	2.98	2.959	3.049	3.036	3.055	3.01	3	3.134	2.981	3.066	3.094	3.076	2.929		2.532	2.506	2.607	2.302	2.363	2.561	2.482	2.462	2.517	2.552	2.62		8.492
21.8667	3.02	2.933	2.906	2.913	3.017	2.98	2.96	3.047	3.034	3.054	3.009	3.001	3.134	2.979	3.066	3.094	3.076	2.925		2.531	2.505	2.605	2.303	2.362	2.56	2.482	2.46	2.515	2.551	2.618		8.351
21.8833	3.018	2.928	2.905	2.913	3.018	2.979	2.959	3.047	3.034	3.054	3.009	3.003	3.131	2.979	3.065	3.089	3.074	2.922		2.529	2.504	2.602	2.301	2.36	2.559	2.481	2.459	2.513	2.548	2.617		8.211
21.9	3.016	2.927	2.903	2.913	3.018	2.977	2.959	3.045	3.033	3.052	3.009	3.004	3.129	2.976	3.065	3.089	3.072	2.918		2.527	2.501	2.601	2.301	2.36	2.557	2.479	2.458	2.511	2.546	2.614		8.072
21.9167	3.016	2.923	2.902	2.915	3.016	2.976	2.958	3.043	3.03	3.054	3.009	3.004	3.128	2.974	3.064	3.087	3.068	2.915		2.525	2.501	2.599	2.299	2.359	2.555	2.479	2.456	2.509	2.545	2.613		7.934
21.9333	3.014	2.922	2.902	2.913	3.016	2.973	2.958	3.041	3.03	3.055	3.008	3.005	3.126	2.973	3.064	3.084	3.066	2.914		2.523	2.501	2.597	2.297	2.358	2.554	2.477	2.452	2.507	2.544	2.613		7.798
21.95	3.013	2.921	2.9	2.915	3.016	2.973	2.957	3.037	3.027	3.053	3.006	3.004	3.125	2.972	3.062	3.084	3.067	2.912		2.524	2.499	2.596	2.295	2.357	2.554	2.474	2.452	2.505	2.545	2.613		7.664
21.9667	3.011	2.919	2.9	2.916	3.016	2.972	2.957	3.034	3.026	3.054	3.003	3.004	3.124	2.972	3.061	3.082	3.066	2.911		2.522	2.498	2.594	2.293	2.355	2.554	2.474	2.45	2.503	2.546	2.613		7.531
21.9833	3.011	2.915	2.899	2.918	3.017	2.97	2.957	3.032	3.023	3.051	3.001	3.004	3.124	2.971	3.061	3.08	3.067	2.91		2.521	2.494	2.593	2.292	2.355	2.553	2.472	2.452	2.502	2.548	2.613		7.4
22	3.011	2.912	2.899	2.92	3.016	2.969	2.956	3.03	3.021	3.048	2.999	3.004	3.124	2.973	3.06	3.079	3.066	2.909		2.519	2.489	2.592	2.292	2.355	2.553	2.473	2.453	2.501	2.548	2.611		7.27
22.0167	3.01	2.909	2.9	2.92	3.014	2.968	2.956	3.029	3.019	3.045	2.996	3.004	3.124	2.972	3.06	3.076	3.066	2.909		2.517	2.487	2.591	2.292	2.354	2.551	2.474	2.453	2.5	2.548	2.609		7.141
22.0333	3.01	2.906	2.901	2.92	3.011	2.968	2.955	3.028	3.018	3.04	2.993	3.003	3.124	2.971	3.06	3.075	3.067	2.908		2.516	2.482	2.59	2.291	2.353	2.55	2.473	2.453	2.499	2.546	2.608		7.013
22.05	3.008	2.905	2.901	2.918	3.009	2.969	2.957	3.026	3.017	3.037	2.991	3.003	3.122	2.971	3.059	3.075	3.068	2.908		2.516	2.48	2.588	2.291	2.352	2.547	2.474	2.452	2.497	2.547	2.606		6.886
22.0667	3.006	2.904	2.9	2.917	3.007	2.97	2.956	3.026	3.015	3.034	2.99	3.002	3.12	2.968	3.059	3.073	3.069	2.908		2.518	2.477	2.587	2.291	2.35	2.545	2.472	2.452	2.495	2.546	2.604		6.761
22.0833	3.003	2.903	2.9	2.918	3.007	2.97	2.956	3.025	3.013	3.032	2.99	3.001	3.12	2.968	3.059	3.072	3.068	2.907		2.519	2.473	2.586	2.292	2.348	2.542	2.472	2.452	2.494	2.547	2.604		6.638
22.1	3	2.903	2.9	2.919	3.005	2.971	2.956	3.024	3.012	3.032	2.99	3.002	3.12	2.966	3.057	3.071	3.068	2.908		2.519	2.473	2.586	2.293	2.346	2.54	2.471	2.452	2.493	2.547	2.601		6.518
22.1167	2.998	2.9	2.901	2.921	3.005	2.971	2.955	3.025	3.011	3.033	2.99	3.002	3.12	2.967	3.056	3.071	3.067	2.908		2.519	2.472	2.587	2.294	2.343	2.539	2.471	2.453	2.492	2.546	2.599		6.399
22.1333	2.997	2.9	2.9	2.922	3.004	2.969	2.954	3.023	3.011	3.033	2.989	3.003	3.12	2.967	3.055	3.07	3.066	2.908		2.517	2.473	2.587	2.295	2.338	2.538	2.471	2.455	2.493	2.548	2.596		6.281
22.15	2.997	2.899	2.9	2.921	3	2.969	2.953	3.023	3.013	3.033	2.99	3.005	3.118	2.969	3.052	3.069	3.068	2.908		2.516	2.474	2.587	2.296	2.334	2.538	2.469	2.456	2.492	2.547	2.594		6.164
22.1667	2.996	2.897	2.898	2.92	3	2.97	2.952	3.023	3.014	3.033	2.99	3.004	3.117	2.971	3.05	3.07	3.068	2.906		2.516	2.474	2.588	2.298	2.331	2.536	2.469	2.456	2.492	2.548	2.593		6.049
22.1833	2.995	2.897	2.896	2.919	2.999	2.97	2.951	3.023	3.015	3.031	2.989	3.004	3.116	2.971	3.048	3.069	3.067	2.907		2.515	2.473	2.589	2.299	2.329	2.534	2.467	2.456	2.492	2.55	2.591		5.933
22.2	2.995	2.895	2.896	2.92	2.998	2.971	2.952	3.023	3.015	3.032	2.988	3.003	3.116	2.97	3.046	3.069	3.067	2.906		2.514	2.472	2.589	2.3	2.326	2.533	2.465	2.456	2.49	2.551	2.589		5.82
22.2167	2.994	2.893	2.895	2.921	2.999	2.971	2.951	3.023	3.014	3.03	2.988	3.002	3.115	2.968	3.045	3.068	3.063	2.906		2.513	2.473	2.591	2.301	2.324	2.533	2.465	2.456	2.489	2.553	2.585		5.708
22.2333	2.992	2.896	2.895	2.924	2.998	2.969	2.951	3.023	3.016	3.028	2.987	3.002	3.114	2.965	3.047	3.068	3.061	2.907		2.515	2.473	2.591	2.303	2.323	2.533	2.464	2.456	2.488	2.555	2.581		5.598
22.25	2.992	2.896	2.893	2.925	2.998	2.969	2.95	3.021	3.016	3.028	2.989	3	3.112	2.964	3.046	3.069	3.061	2.904		2.515	2.475	2.591	2.306	2.322	2.534	2.464	2.456	2.486	2.556	2.579		5.488
22.2667	2.991	2.896	2.893	2.925	2.997	2.968	2.948	3.019	3.016	3.025	2.988	2.999	3.11	2.964	3.046	3.069	3.059	2.903		2.516	2.478	2.591	2.309	2.324	2.534	2.464	2.454	2.486	2.557	2.576		5.38
22.2833	2.99	2.896	2.891	2.925	2.997	2.966	2.947	3.017	3.017	3.023	2.987	2.998	3.108	2.963	3.045	3.07	3.061	2.901		2.517	2.478	2.587	2.31	2.325	2.533	2.463	2.454	2.486	2.559	2.575		5.274
22.3	2.991	2.895	2.89	2.924	2.997	2.964	2.947	3.015	3.016	3.021	2.988	2.995	3.105	2.962	3.046	3.07	3.061	2.901		2.516	2.478	2.585	2.311	2.324	2.534	2.461	2.454	2.486	2.558	2.574		5.17
22.3167	2.991	2.894	2.89	2.923	2.997	2.962	2.945	3.013	3.016	3.017	2.985	2.994	3.102	2.961	3.046	3.069	3.061	2.902		2.518	2.478	2.581	2.311	2.324	2.532	2.462	2.454	2.486	2.559	2.571		5.069
22.3333	2.992	2.894	2.888	2.923	2.997	2.961	2.944	3.012	3.016	3.015	2.984	2.993	3.1	2.961	3.047	3.07	3.063	2.902		2.519	2.478	2.58	2.312	2.323	2.532	2.461	2.456	2.487	2.558	2.57		4.969
22.35	2.992	2.894	2.888	2.921	2.996	2.961	2.943	3.01	3.015	3.013	2.983	2.991	3.098	2.959	3.048	3.069	3.062	2.903		2.521	2.478	2.578	2.313	2.321	2.533	2.461	2.455	2.486	2.557	2.569		4.872
22.3667	2.991	2.895	2.886	2.92	2.995	2.961	2.942	3.01	3.013	3.011	2.981	2.989	3.097	2.958	3.046	3.07	3.062	2.904		2.521	2.478	2.574	2.312	2.319	2.531	2.462	2.456	2.485	2.558	2.57		4.775
22.3833	2.992	2.895	2.886	2.918	2.994	2.96	2.94	3.009	3.011	3.011	2.98	2.986	3.099	2.958	3.045	3.072	3.062	2.903		2.522	2.478	2.573	2.312	2.317	2.532	2.462	2.456	2.485	2.557	2.571		4.681
22.4	2.991	2.895	2.886	2.918	2.993	2.958	2.938	3.007	3.009	3.01	2.979	2.984	3.097	2.956	3.045	3.071	3.061	2.902		2.522	2.477	2.566	2.309	2.316	2.533	2.462	2.456	2.484	2.559	2.572		4.588
22.4167	2.989	2.894	2.885	2.916	2.992	2.955	2.937	3.006	3.006	3.01	2.979	2.982	3.095	2.956	3.044	3.072	3.061	2.901		2.524	2.475	2.564	2.31	2.313	2.532	2.46	2.457	2.485	2.559	2.572		4.498
22.4333	2.989	2.894	2.884	2.915	2.991	2.953	2.936	3.004	3.005	3.011	2.979	2.982	3.096	2.955	3.045	3.072	3.061	2.9		2.526	2.475	2.563	2.309	2.314	2.532	2.459	2.455	2.487	2.558	2.574		4.409
22.45	2.988	2.894	2.883	2.914	2.99	2.951	2.937	3.003	3.003	3.01	2.98	2.981	3.092	2.955	3.046	3.072	3.06	2.899		2.528	2.475	2.56	2.31	2.312	2.532	2.459	2.454	2.488	2.556	2.574		4.321
22.4667	2.986	2.893	2.881	2.913	2.989	2.95	2.936	3.004	3.001	3.011	2.98	2.981	3.092	2.955	3.044	3.073	3.06	2.899		2.531	2.475	2.558	2.311	2.311	2.532	2.458	2.452	2.488	2.553	2.574		4.235
22.4833	2.984	2.892	2.88	2.912	2.987	2.949	2.936	3.003	3	3.011	2.981	2.981	3.092	2.955	3.044	3.074	3.06	2.898		2.532	2.478	2.556	2.309	2.31	2.532	2.458	2.45	2.489	2.55	2.574		4.15
22.5	2.982	2.892	2.881	2.911	2.986	2.947	2.936	3.002	2.999	3.011	2.981	2.98	3.09	2.955	3.042	3.075	3.06	2.896		2.532	2.48	2.556	2.309	2.308	2.532	2.457	2.448	2.487	2.548	2.574		4.068
22.5167	2.98	2.889	2.881	2.909	2.985	2.948	2.935	3.001	2.997	3.013	2.981	2.982	3.09	2.953	3.04	3.074	3.059	2.895		2.53	2.481	2.555	2.307	2.307	2.533	2.457	2.448	2.486	2.546	2.572		3.986
22.5333	2.978	2.889	2.879	2.907	2.983	2.947	2.935	3.001	2.995	3.013	2.981	2.98	3.089	2.95	3.041	3.074	3.059	2.894		2.529	2.482	2.555	2.307	2.306	2.533	2.456	2.447	2.485	2.541	2.573		3.906
22.55	2.977	2.887	2.879	2.905	2.981	2.948	2.933	3.001	2.995	3.012	2.98	2.979	3.087	2.95	3.04	3.073	3.06	2.893		2.528	2.48	2.556	2.305	2.306	2.533	2.454	2.445	2.483	2.537	2.573		3.828
22.5667	2.977	2.886	2.878	2.903	2.981	2.949	2.932	2.999	2.993	3.011	2.98	2.978	3.086	2.949	3.039	3.072	3.06	2.892		2.526	2.479	2.559	2.302	2.306	2.535	2.452	2.444	2.481	2.534	2.572		3.751
22.5833	2.977	2.888	2.877	2.902	2.98	2.949	2.932	2.998	2.992	3.011	2.979	2.976	3.085	2.949	3.038	3.071	3.059	2.892		2.526	2.479	2.561	2.299	2.306	2.534	2.45	2.442	2.479	2.531	3.828		3.675
22.6	2.977	2.887	2.876	2.901	2.979	2.951	2.932	2.996	2.993	3.011	2.98	2.976	3.084	2.95	3.037	3.069	3.058	2.891		2.527	2.479	2.564	2.295	2.307	2.535	2.449	2.439	2.478	2.53	6.999		3.6
22.6167	2.976	2.887	2.874	2.9	2.98	2.952	2.932	2.993	2.991	3.012	2.981	2.977	3.083	2.95	3.037	3.067	3.057	2.889		2.527	2.96	2.565	2.292	2.306	5.058	2.448	2.438	2.476	2.53	6.49		3.527
22.6333	2.977	2.887	2.873	2.901	2.978	2.953	2.933	2.99	2.99	3.013	2.983	2.976	3.083	2.949	3.039	3.067	3.055	2.89		2.529	7.228	2.563	2.29	2.307	6.958	4.779	2.437	2.476	2.529	5.784		3.453
22.65	2.977	2.887	2.872	2.9	2.978	2.954	2.932	2.988	2.991	3.012	2.986	2.977	3.083	2.948	3.04	3.065	3.056	2.889		2.529	6.625	2.564	2.321	2.306	6.341	7.274	3.483	2.476	2.529	3.688		3.382
22.6667	2.979	2.887	2.871	2.898	2.977	2.955	2.932	2.987	4.863	3.012	2.987	2.976	3.083	3.411	3.041	3.064	3.057	2.888		3.717	5.962	2.848	6.063	2.306	5.585	6.262	6.839	2.474	2.595	-0.409		3.312
22.6833	2.978	2.887	2.871	2.898	2.977	2.954	2.933	2.985	7.122	3.013	2.987	2.977	3.084	7.721	3.042	3.062	3.058	2.888		7.975	4.67	6.998	6.685	2.306	2.19	5.491	6.448	2.474	6.458	-0.876		3.246
22.7	2.978	2.887	2.871	2.894	2.979	2.955	2.933	2.982	6.476	3.012	2.987	2.979	4.923	6.906	3.042	3.06	3.06	2.886		6.589	-0.503	6.673	5.83	2.305	-0.655	2.281	5.758	2.474	9.965	-1.183		3.18
22.7167	2.978	2.885	2.871	2.894	2.98	2.956	2.932	2.98	5.61	3.011	2.989	2.979	7.601	6.12	3.041	3.06	3.059	2.886		5.852	-0.863	6.003	4.971	2.304	-1.03	-1.163	3.881	2.472	12.756	-1.376		3.117
22.7333	2.975	2.886	2.872	2.892	2.981	2.955	2.931	2.977	2.752	3.009	2.989	2.978	6.778	4.718	3.04	3.06	3.059	2.886		3.816	-1.202	4.904	0.315	2.304	-1.297	-1.146	-0.392	2.471	14.926	-1.501		3.055
22.75	2.975	2.884	3.704	2.89	2.981	2.954	5.36	2.976	-0.567	3.008	2.99	2.978	5.905	-0.621	3.039	3.06	3.059	2.886		-1.368	-1.415	-0.153	-1.278	2.302	-1.466	-1.4	-0.973	2.955	12.83	-1.585		2.996
22.7667	3	2.884	8.007	2.89	2.981	2.954	7.261	2.975	-1.03	3.007	2.991	2.978	3.067	-0.894	3.035	3.068	3.057	2.885		-0.96	-1.553	-0.795	-1.43	2.302	-1.578	-1.564	-1.289	7.086	10.674	-1.641		2.939
22.7833	6.861	4.537	6.762	2.888	2.978	2.953	6.469	2.975	-1.305	3.008	2.99	2.978	-0.689	-1.233	3.032	6.568	3.056	2.883		-1.233	-1.643	-1.129	-1.635	2.301	-1.652	-1.673	-1.491	10.448	8.864	-1.681		2.885
22.8	6.826	7.21	5.949	2.89	2.978	2.953	5.59	3.488	-1.479	3.009	2.991	2.979	-0.995	-1.447	3.029	7.195	3.055	2.884		-1.416	-1.702	-1.344	-1.771	2.301	-1.701	-1.744	-1.622	13.134	7.277	-1.709		2.831
22.8167	6.073	6.634	4.171	2.891	2.978	2.953	2.166	7.259	-1.593	3.01	3.122	2.978	-1.285	-1.585	3.025	6.458	3.054	2.884		-1.535	-1.742	-1.482	-1.86	2.302	-1.735	-1.792	-1.708	14.8	5.858	-1.728		2.776
22.8333	5.129	5.809	-1.165	2.891	2.976	2.951	-0.802	6.722	-1.668	3.011	7.011	2.978	-1.471	-1.677	6.276	5.541	3.054	2.885		-1.614	-1.769	-1.572	-1.92	2.301	-1.759	-1.826	-1.767	12.36	4.587	-1.742		2.725
22.85	0.252	3.198	-1.005	3.514	2.976	2.95	-1.123	5.916	-1.717	3.011	6.872	2.977	-1.593	-1.739	7.196	1.028	3.055	2.886		-1.666	-1.787	-1.634	-1.959	2.302	-1.775	-1.848	-1.805	10.289	3.452	-1.751		2.674
22.8667	-0.792	-0.513	-1.315	7.34	2.975	2.947	-1.387	4.451	-1.752	3.011	5.98	2.977	-1.674	-1.78	6.487	-0.679	3.056	2.885		-1.701	-1.799	-1.675	-1.984	2.3	-1.785	-1.863	-1.83	-7.295	2.441	-1.757		2.626
22.8833	-1.158	-1.029	-1.513	6.793	2.973	2.945	-1.556	-0.363	-1.775	3.011	4.887	2.977	-1.728	-1.808	5.59	-1.063	3.058	2.885		-1.727	-1.808	-1.703	-2.004	2.301	-1.795	-1.873	-1.85	-12.361	-19.801	-1.763		2.58
22.9	-1.386	-1.33	-1.642	6.001	2.973	4.027	-1.665	-0.925	-1.791	3.011	-0.046	2.975	-1.764	-1.827	1.332	-1.305	3.056	2.882		-1.744	-1.813	-1.724	-2.018	2.299	-1.799	-1.881	-1.863	-16.047	-24.645	-1.766		2.533
22.9167	-1.532	-1.521	-1.727	4.436	4.241	7.462	-1.738	-1.255	-1.802	3.011	-1.004	2.975	-1.788	-1.842	-0.665	-1.461	3.053	2.881		-1.758	-1.817	-1.74	-2.027	2.298	-1.802	-1.886	-1.872	-18.971	-27.399	-1.769		2.488
22.9333	-1.627	-1.644	-1.783	-0.424	7.12	6.533	-1.786	-1.462	-1.81	3.011	-1.245	2.972	-1.805	-1.851	-1.078	-1.564	3.052	2.876		-1.768	-1.821	-1.751	-2.036	2.297	-1.802	-1.892	-1.88	-5.499	-29.231	-1.771		2.445
22.95	-1.69	-1.723	-1.82	-0.969	6.553	5.695	-1.819	-1.594	-1.818	3.013	-1.439	2.973	-1.817	-1.858	-1.331	-1.632	3.049	2.874		-1.774	-1.823	-1.758	-2.041	2.295	-1.802	-1.896	-1.886	-3.885	-9.125	-1.773		2.403
22.9667	-1.731	-1.775	-1.846	-1.305	5.715	3.645	-1.842	-1.682	-1.822	5.738	-1.565	6.301	-1.827	-1.863	-1.494	-1.677	3.05	2.872		-1.78	-1.825	-1.763	-2.047	2.295	-1.802	-1.898	-1.89	-3.118	-5.907	-1.774		2.363
22.9833	-1.76	-1.81	-1.863	-1.517	3.475	-0.837	-1.857	-1.739	-1.826	9.493	-1.649	7.003	-1.833	-1.866	-1.6	-1.707	3.05	2.872		-1.784	-1.828	-1.764	-2.05	2.294	-1.802	-1.9	-1.893	-2.661	-4.385	-1.775		2.324
23	-1.78	-1.835	-1.875	-1.652	-0.456	-1.007	-1.867	-1.778	-1.829	6.591	-1.705	6.118	-1.838	-1.868	-1.671	-1.727	3.05	2.873		-1.787	-1.83	-1.765	-2.053	2.293	-1.802	-1.9	-1.893	-2.379	-3.478	-1.777		2.285
23.0167	-1.793	-1.853	-1.885	-1.743	-0.992	-1.303	-1.876	-1.805	-1.83	5.599	-1.742	5.184	-1.842	-1.872	-1.717	-1.743	3.05	2.873		-1.79	-1.833	-1.767	-2.056	2.295	-1.802	-1.902	-1.892	-2.2	-2.911	-1.777		2.247
23.0333	-1.804	-1.865	-1.89	-1.803	-1.292	-1.487	-1.881	-1.823	-1.832	1.825	-1.769	0.833	-1.844	-1.873	-1.749	-1.754	3.05	2.874		-1.792	-1.835	-1.769	-2.056	2.296	-1.803	-1.902	-1.891	-2.084	-2.546	-1.778		2.21
23.05	-1.812	-1.873	-1.897	-1.843	-1.482	-1.609	-1.886	-1.838	-1.835	-3.03	-1.788	-0.953	-1.846	-1.873	-1.769	-1.763	3.051	2.874		-1.793	-1.836	-1.772	-2.058	2.299	-1.804	-1.903	-1.891	-2.008	-2.31	-1.78		2.176
23.0667	-1.817	-1.879	-1.901	-1.872	-1.605	-1.687	-1.889	-1.848	-1.836	-1.264	-1.804	-1.191	-1.847	-1.874	-1.785	-1.769	3.051	2.873		-1.792	-1.837	-1.774	-2.058	5.016	-1.805	-1.903	-1.892	-1.959	-2.156	-1.78		2.142
23.0833	-1.821	-1.882	-1.902	-1.892	-1.685	-1.74	-1.891	-1.856	-1.836	-1.432	-1.814	-1.408	-1.85	-1.873	-1.797	-1.773	3.05	2.873		-1.791	-1.838	-1.777	-2.057	7.577	-1.804	-1.903	-1.896	-1.927	-2.053	-1.781		2.109
23.1	-1.825	-1.886	-1.904	-1.905	-1.739	-1.775	-1.894	-1.862	-1.838	-1.559	-1.821	-1.551	-1.852	-1.875	-1.804	-1.776	3.049	2.872		-1.791	-1.839	-1.779	-2.058	6.041	-1.804	-1.904	-1.897	-1.904	-1.985	-1.781		2.079
23.1167	-1.828	-1.887	-1.904	-1.914	-1.775	-1.799	-1.896	-1.867	-1.838	-1.645	-1.827	-1.645	-1.854	-1.876	-1.811	-1.778	3.048	2.87		-1.79	-1.838	-1.78	-2.057	5.244	-1.806	-1.904	-1.898	-1.891	-1.937	-1.78		2.047
23.1333	-1.831	-1.887	-1.904	-1.921	-1.8	-1.816	-1.898	-1.87	-1.839	-1.704	-1.829	-1.707	-1.856	-1.878	-1.815	-1.78	3.048	4.038		-1.791	-1.839	-1.782	-2.056	1.643	-1.807	-1.906	-1.9	-1.882	-1.905	-1.782		2.017
23.15	-1.833	-1.888	-1.904	-1.926	-1.817	-1.826	-1.899	-1.873	-1.841	-1.742	-1.833	-1.749	-1.855	-1.879	-1.817	-1.782	3.05	8.07		-1.792	-1.838	-1.783	-2.055	-1.866	-1.809	-1.904	-1.899	-1.877	-1.882	-1.784		1.986
23.1667	-1.833	-1.888	-1.904	-1.931	-1.828	-1.833	-1.899	-1.874	-1.841	-1.768	-1.836	-1.777	-1.857	-1.879	-1.819	-1.783	3.05	6.708		-1.792	-1.837	-1.783	-2.054	-1.319	-1.811	-1.904	-1.9	-1.874	-1.868	-1.785		1.959
23.1833	-1.831	-1.89	-1.905	-1.935	-1.836	-1.838	-1.9	-1.875	-1.842	-1.786	-1.839	-1.798	-1.858	-1.882	-1.82	-1.784	3.051	5.813		-1.794	-1.84	-1.784	-2.056	-1.541	-1.81	-1.904	-1.902	-1.873	-1.857	-1.787		1.933
23.2	-1.83	-1.891	-1.907	-1.935	-1.843	-1.843	-1.9	-1.877	-1.842	-1.8	-1.841	-1.813	-1.859	-1.883	-1.821	-1.785	3.051	3.666		-1.795	-1.839	-1.782	-2.057	-1.688	-1.811	-1.904	-1.901	-1.873	-1.852	-1.787		1.907
23.2167	-1.829	-1.893	-1.907	-1.936	-1.847	-1.846	-1.9	-1.877	-1.842	-1.81	-1.842	-1.822	-1.861	-1.885	-1.822	-1.786	3.05	-1.417		-1.796	-1.839	-1.782	-2.06	-1.786	-1.812	-1.906	-1.902	-1.874	-1.848	-1.787		1.883
23.2333	-1.827	-1.893	-1.909	-1.937	-1.85	-1.851	-1.9	-1.877	-1.842	-1.819	-1.843	-1.828	-1.861	-1.887	-1.824	-1.786	3.052	-1.15		-1.795	-1.838	-1.782	-2.062	-1.852	-1.811	-1.906	-1.902	-1.874	-1.844	-1.787		1.86
23.25	-1.829	-1.894	-1.91	-1.938	-1.854	-1.855	-1.901	-1.878	-1.844	-1.826	-1.843	-1.832	-1.862	-1.887	-1.824	-1.787	3.052	-1.38		-1.797	-1.837	-1.782	-2.062	-1.894	-1.811	-1.906	-1.9	-1.875	-1.841	-1.788		1.836
23.2667	-1.83	-1.894	-1.911	-1.94	-1.855	-1.858	-1.9	-1.878	-1.845	-1.83	-1.843	-1.836	-1.86	-1.888	-1.824	-1.786	3.051	-1.548		-1.798	-1.836	-1.784	-2.062	-1.924	-1.81	-1.906	-1.899	-1.875	-1.837	-1.787		1.815
23.2833	-1.83	-1.894	-1.913	-1.944	-1.857	-1.861	-1.9	-1.88	-1.846	-1.833	-1.843	-1.839	-1.858	-1.887	-1.825	-1.784	3.051	-1.66		-1.797	-1.836	-1.784	-2.063	-1.944	-1.809	-1.905	-1.899	-1.875	-1.834	-1.788		1.795
23.3	-1.832	-1.896	-1.916	-1.945	-1.859	-1.863	-1.9	-1.883	-1.847	-1.834	-1.842	-1.843	-1.857	-1.887	-1.824	-1.784	3.048	-1.734		-1.798	-1.837	-1.785	-2.062	-1.958	-1.81	-1.903	-1.899	-1.876	-1.832	-1.789		1.774
23.3167	-1.832	-1.896	-1.917	-1.948	-1.86	-1.865	-1.899	-1.882	-1.847	-1.835	-1.842	-1.845	-1.858	-1.887	-1.825	-1.785	3.047	-1.783		-1.797	-1.837	-1.785	-2.063	-1.97	-1.81	-1.904	-1.9	-1.875	-1.832	-1.789		1.756
23.3333	-1.83	-1.896	-1.918	-1.95	-1.86	-1.866	-1.9	-1.884	-1.847	-1.836	-1.84	-1.848	-1.861	-1.887	-1.825	-1.786	3.046	-1.817		-1.798	-1.838	-1.785	-2.064	-1.979	-1.812	-1.903	-1.902	-1.876	-1.831	-1.789		1.737
23.35	-1.831	-1.897	-1.919	-1.949	-1.86	-1.869	-1.9	-1.883	-1.847	-1.836	-1.84	-1.85	-1.862	-1.887	-1.823	-1.787	3.046	-1.84		-1.802	-1.838	-1.787	-2.065	-1.984	-1.813	-1.904	-1.903	-1.877	-1.83	-1.788		1.72
23.3667	-1.829	-1.898	-1.919	-1.95	-1.859	-1.87	-1.9	-1.882	-1.847	-1.838	-1.841	-1.851	-1.862	-1.887	-1.823	-1.788	3.046	-1.857		-1.804	-1.84	-1.788	-2.065	-1.988	-1.814	-1.904	-1.903	-1.876	-1.828	-1.788		1.703
23.3833	-1.827	-1.9	-1.92	-1.95	-1.86	-1.871	-1.899	-1.882	-1.848	-1.838	-1.84	-1.851	-1.862	-1.887	-1.822	-1.788	3.043	-1.867		-1.805	-1.84	-1.789	-2.064	-1.991	-1.815	-1.903	-1.904	-1.876	-1.826	-1.787		1.686
23.4	-1.828	-1.903	-1.92	-1.95	-1.858	-1.871	-1.898	-1.882	-1.848	-1.839	-1.841	-1.852	-1.862	-1.887	-1.822	-1.789	3.043	-1.874		-1.805	-1.84	-1.791	-2.065	-1.993	-1.815	-1.903	-1.906	-1.874	-1.825	-1.786		1.67
23.4167	-1.826	-1.904	-1.92	-1.95	-1.859	-1.871	-1.898	-1.882	-1.849	-1.841	-1.84	-1.853	-1.863	-1.887	-1.821	-1.79	3.04	-1.879		-1.804	-1.841	-1.792	-2.064	-1.995	-1.815	-1.903	-1.907	-1.872	-1.823	-1.786		1.656
23.4333	-1.826	-1.906	-1.92	-1.949	-1.86	-1.872	-1.897	-1.884	-1.849	-1.841	-1.84	-1.853	-1.865	-1.887	-1.821	-1.789	3.039	-1.882		-1.803	-1.842	-1.792	-2.063	-1.996	-1.815	-1.903	-1.909	-1.869	-1.822	-1.785		1.644
23.45	-1.824	-1.908	-1.92	-1.949	-1.86	-1.871	-1.897	-1.885	-1.85	-1.842	-1.842	-1.854	-1.866	-1.886	-1.823	-1.79	3.04	-1.886		-1.805	-1.843	-1.793	-2.063	-1.999	-1.814	-1.902	-1.912	-1.868	-1.822	-1.786		1.631
23.4667	-1.824	-1.907	-1.919	-1.95	-1.862	-1.872	-1.896	-1.885	-1.851	-1.843	-1.841	-1.854	-1.867	-1.887	-1.822	-1.79	3.039	-1.891		-1.807	-1.843	-1.795	-2.061	-2	-1.815	-1.9	-1.913	-1.867	-1.821	-1.785		1.619
23.4833	-1.827	-1.908	-1.92	-1.952	-1.862	-1.873	-1.896	-1.885	-1.852	-1.845	-1.841	-1.854	-1.867	-1.888	-1.823	-1.79	3.039	-1.893		-1.81	-1.843	-1.795	-2.062	-2.002	-1.814	-1.901	-1.914	-1.867	-1.82	-1.786		1.607
23.5	-1.83	-1.908	-1.92	-1.952	-1.863	-1.873	-1.895	-1.885	-1.853	-1.848	-1.842	-1.855	-1.867	-1.888	-1.824	-1.79	3.037	-1.894		-1.814	-1.844	-1.795	-2.062	-2.005	-1.815	-1.9	-1.915	-1.867	-1.821	-1.785		1.594
23.5167	-1.832	-1.908	-1.921	-1.953	-1.863	-1.873	-1.895	-1.884	-1.852	-1.848	-1.841	-1.856	-1.866	-1.89	-1.824	-1.792	3.036	-1.896		-1.815	-1.846	-1.795	-2.062	-2.005	-1.816	-1.9	-1.916	-1.868	-1.82	-1.784		1.583
23.5333	-1.833	-1.908	-1.92	-1.953	-1.864	-1.874	-1.895	-1.884	-1.85	-1.849	-1.842	-1.856	-1.865	-1.89	-1.825	-1.79	3.036	-1.896		-1.818	-1.848	-1.796	-2.064	-2.006	-1.817	-1.9	-1.917	-1.869	-1.819	-1.785		1.571
23.55	-1.832	-1.909	-1.92	-1.952	-1.865	-1.873	-1.894	-1.884	-1.847	-1.849	-1.843	-1.856	-1.865	-1.889	-1.825	-1.791	3.036	-1.898		-1.82	-1.85	-1.796	-2.062	-2.005	-1.817	-1.899	-1.918	-1.867	-1.818	-1.782		1.558
23.5667	-1.833	-1.909	-1.921	-1.952	-1.865	-1.873	-1.894	-1.885	-1.846	-1.848	-1.842	-1.857	-1.864	-1.891	-1.824	-1.791	3.037	-1.899		-1.82	-1.85	-1.797	-2.061	-2.005	-1.817	-1.899	-1.918	-1.868	-1.815	-1.782		1.546
23.5833	-1.833	-1.91	-1.921	-1.95	-1.865	-1.876	-1.894	-1.884	-1.845	-1.848	-1.843	-1.859	-1.864	-1.892	-1.825	-1.789	3.037	-1.9		-1.822	-1.85	-1.799	-2.059	-2.004	-1.818	-1.9	-1.917	-1.866	-1.814	-1.781		1.532
23.6	-1.834	-1.911	-1.921	-1.949	-1.867	-1.876	-1.893	-1.885	-1.846	-1.849	-1.843	-1.861	-1.865	-1.892	-1.827	-1.79	3.037	-1.899		-1.824	-1.851	-1.797	-2.057	-2.004	-1.818	-1.902	-1.918	-1.867	-1.814	-1.78		1.521
23.6167	-1.835	-1.911	-1.922	-1.949	-1.866	-1.88	-1.893	-1.885	-1.848	-1.848	-1.843	-1.861	-1.864	-1.895	-1.829	-1.789	3.038	-1.9		-1.826	-1.851	-1.799	-2.057	-2.004	-1.819	-1.902	-1.918	-1.869	-1.814	-1.78		1.511
23.6333	-1.834	-1.913	-1.922	-1.948	-1.867	-1.881	-1.894	-1.884	-1.848	-1.848	-1.845	-1.862	-1.865	-1.895	-1.833	-1.788	3.037	-1.898		-1.829	-1.852	-1.797	-2.056	-2.004	-1.818	-1.902	-1.92	-1.87	-1.815	-1.778		1.501
23.65	-1.836	-1.914	-1.923	-1.947	-1.867	-1.881	-1.895	-1.883	-1.848	-1.849	-1.845	-1.862	-1.866	-1.896	-1.836	-1.789	3.036	-1.897		-1.831	-1.852	-1.795	-2.055	-2.002	-1.817	-1.902	-1.922	-1.872	-1.815	-1.779		1.493
23.6667	-1.837	-1.916	-1.925	-1.947	-1.864	-1.882	-1.896	-1.882	-1.848	-1.849	-1.846	-1.863	-1.866	-1.896	-1.836	-1.789	3.036	-1.898		-1.832	-1.851	-1.794	-2.056	-2.002	-1.818	-1.902	-1.923	-1.874	-1.817	-1.78		1.484
23.6833	-1.836	-1.918	-1.925	-1.945	-1.864	-1.883	-1.898	-1.88	-1.847	-1.85	-1.844	-1.864	-1.867	-1.897	-1.837	-1.789	3.035	-1.899		-1.832	-1.851	-1.79	-2.057	-2	-1.819	-1.902	-1.925	-1.874	-1.817	-1.781		1.477
23.7	-1.835	-1.919	-1.924	-1.946	-1.863	-1.884	-1.897	-1.879	-1.846	-1.851	-1.843	-1.863	-1.868	-1.898	-1.836	-1.791	3.034	-1.901		-1.833	-1.851	-1.789	-2.058	-2	-1.82	-1.903	-1.925	-1.873	-1.817	-1.782		1.47
23.7167	-1.835	-1.921	-1.923	-1.947	-1.861	-1.886	-1.898	-1.879	-1.845	-1.851	-1.843	-1.865	-1.869	-1.899	-1.834	-1.792	3.033	-1.903		-1.834	-1.851	-1.787	-2.058	-2.002	-1.82	-1.904	-1.925	-1.873	-1.817	-1.784		1.464
23.7333	-1.836	-1.923	-1.922	-1.946	-1.86	-1.887	-1.9	-1.878	-1.844	-1.851	-1.843	-1.865	-1.87	-1.899	-1.835	-1.793	3.031	-1.905		-1.835	-1.85	-1.787	-2.058	-2.004	-1.819	-1.905	-1.925	-1.874	-1.817	-1.785		1.457
23.75	-1.836	-1.924	-1.922	-1.948	-1.86	-1.886	-1.901	-1.879	-1.844	-1.851	-1.843	-1.865	-1.872	-1.899	-1.836	-1.795	3.03	-1.907		-1.836	-1.849	-1.786	-2.059	-2.008	-1.817	-1.907	-1.924	-1.874	-1.819	-1.788		1.448
23.7667	-1.836	-1.925	-1.923	-1.948	-1.859	-1.885	-1.902	-1.879	-1.844	-1.851	-1.844	-1.866	-1.872	-1.901	-1.836	-1.796	3.031	-1.909		-1.837	-1.85	-1.786	-2.06	-2.009	-1.817	-1.907	-1.924	-1.874	-1.819	-1.789		1.441
23.7833	-1.836	-1.925	-1.923	-1.949	-1.86	-1.884	-1.901	-1.879	-1.844	-1.853	-1.845	-1.866	-1.875	-1.901	-1.837	-1.797	3.031	-1.911		-1.836	-1.85	-1.785	-2.063	-2.013	-1.816	-1.907	-1.921	-1.873	-1.82	-1.789		1.434
23.8	-1.836	-1.925	-1.923	-1.951	-1.862	-1.883	-1.901	-1.879	-1.844	-1.854	-1.846	-1.867	-1.876	-1.901	-1.837	-1.798	3.032	-1.913		-1.836	-1.852	-1.782	-2.065	-2.014	-1.815	-1.908	-1.921	-1.871	-1.821	-1.791		1.428
23.8167	-1.836	-1.923	-1.922	-1.951	-1.862	-1.883	-1.901	-1.88	-1.844	-1.855	-1.847	-1.867	-1.876	-1.902	-1.836	-1.799	3.03	-1.915		-1.836	-1.853	-1.78	-2.066	-2.016	-1.815	-1.907	-1.921	-1.871	-1.821	-1.791		1.423
23.8333	-1.836	-1.924	-1.921	-1.952	-1.863	-1.883	-1.901	-1.88	-1.845	-1.856	-1.847	-1.868	-1.879	-1.902	-1.834	-1.8	3.03	-1.915		-1.837	-1.855	-1.779	-2.067	-2.017	-1.815	-1.907	-1.921	-1.871	-1.823	-1.793		1.418
23.85	-1.836	-1.924	-1.92	-1.953	-1.865	-1.882	-1.901	-1.879	-1.846	-1.855	-1.849	-1.868	-1.879	-1.902	-1.832	-1.802	3.031	-1.917		-1.836	-1.857	-1.779	-2.067	-2.017	-1.814	-1.906	-1.922	-1.871	-1.824	-1.795		1.414
23.8667	-1.837	-1.925	-1.92	-1.953	-1.867	-1.883	-1.899	-1.88	-1.846	-1.857	-1.849	-1.868	-1.88	-1.903	-1.831	-1.803	3.031	-1.919		-1.836	-1.858	-1.78	-2.066	-2.019	-1.815	-1.905	-1.923	-1.873	-1.824	-1.797		1.409
23.8833	-1.838	-1.926	-1.92	-1.955	-1.869	-1.882	-1.9	-1.88	-1.846	-1.857	-1.849	-1.867	-1.88	-1.901	-1.831	-1.803	3.031	-1.919		-1.837	-1.859	-1.78	-2.066	-2.02	-1.816	-1.907	-1.922	-1.874	-1.823	-1.799		1.404
23.9	-1.839	-1.928	-1.921	-1.955	-1.87	-1.881	-1.899	-1.882	-1.846	-1.858	-1.848	-1.866	-1.879	-1.901	-1.832	-1.802	3.03	-1.921		-1.834	-1.859	-1.779	-2.065	-2.021	-1.817	-1.908	-1.922	-1.876	-1.822	-1.799		1.401
23.9167	-1.839	-1.93	-1.921	-1.954	-1.872	-1.882	-1.899	-1.883	-1.844	-1.858	-1.848	-1.865	-1.878	-1.901	-1.832	-1.803	3.029	-1.921		-1.834	-1.86	-1.778	-2.063	-2.021	-1.819	-1.91	-1.923	-1.877	-1.82	-1.801		1.396
23.9333	-1.841	-1.93	-1.921	-1.953	-1.873	-1.881	-1.902	-1.884	-1.846	-1.857	-1.847	-1.865	-1.877	-1.901	-1.833	-1.802	3.03	-1.921		-1.832	-1.86	-1.777	-2.063	-2.02	-1.818	-1.911	-1.923	-1.876	-1.819	-1.801		1.394
23.95	-1.842	-1.93	-1.921	-1.952	-1.875	-1.88	-1.901	-1.885	-1.847	-1.857	-1.846	-1.864	-1.877	-1.901	-1.833	-1.802	3.03	-1.923		-1.829	-1.86	-1.778	-2.064	-2.018	-1.819	-1.913	-1.925	-1.877	-1.819	-1.8		1.392
23.9667	-1.844	-1.93	-1.921	-1.95	-1.877	-1.881	-1.902	-1.886	-1.848	-1.857	-1.847	-1.862	-1.878	-1.902	-1.834	-1.804	3.032	-1.923		-1.827	-1.861	-1.778	-2.065	-2.019	-1.818	-1.913	-1.925	-1.878	-1.817	-1.8		1.39
23.9833	-1.845	-1.93	-1.922	-1.949	-1.877	-1.88	-1.903	-1.887	-1.85	-1.858	-1.846	-1.863	-1.879	-1.902	-1.832	-1.803	3.032	-1.923		-1.824	-1.86	-1.777	-2.066	-2.019	-1.818	-1.913	-1.927	-1.879	-1.816	-1.801		1.391
24	-1.844	-1.931	-1.922	-1.949	-1.877	-1.88	-1.903	-1.886	-1.852	-1.858	-1.846	-1.862	-1.878	-1.902	-1.832	-1.804	3.031	-1.924		-1.821	-1.861	-1.777	-2.067	-2.021	-1.819	-1.913	-1.927	-1.879	-1.814	-1.802		1.389
24.0167	-1.843	-1.931	-1.924	-1.95	-1.876	-1.88	-1.903	-1.887	-1.853	-1.857	-1.847	-1.862	-1.878	-1.903	-1.831	-1.805	3.029	-1.923		-1.822	-1.861	-1.775	-2.067	-2.023	-1.818	-1.914	-1.927	-1.881	-1.813	-1.804		1.386
24.0333	-1.843	-1.932	-1.925	-1.952	-1.877	-1.88	-1.905	-1.888	-1.856	-1.856	-1.847	-1.862	-1.878	-1.902	-1.831	-1.805	3.028	-1.923		-1.824	-1.862	-1.774	-2.068	-2.024	-1.819	-1.914	-1.928	-1.882	-1.812	-1.807		1.385
24.05	-1.842	-1.932	-1.924	-1.954	-1.877	-1.881	-1.906	-1.889	-1.858	-1.855	-1.85	-1.861	-1.878	-1.902	-1.833	-1.806	3.027	-1.922		-1.826	-1.863	-1.774	-2.069	-2.024	-1.818	-1.914	-1.926	-1.882	-1.81	-1.809		1.383
24.0667	-1.843	-1.932	-1.923	-1.955	-1.877	-1.882	-1.905	-1.89	-1.858	-1.857	-1.851	-1.86	-1.879	-1.903	-1.835	-1.805	3.026	-1.92		-1.83	-1.865	-1.772	-2.069	-2.025	-1.818	-1.916	-1.928	-1.883	-1.81	-1.81		1.38
24.0833	-1.842	-1.932	-1.92	-1.956	-1.878	-1.882	-1.906	-1.889	-1.861	-1.857	-1.852	-1.86	-1.878	-1.902	-1.836	-1.805	3.025	-1.92		-1.832	-1.868	-1.773	-2.069	-2.026	-1.818	-1.915	-1.927	-1.884	-1.809	-1.811		1.378
24.1	-1.839	-1.931	-1.921	-1.957	-1.876	-1.881	-1.906	-1.89	-1.86	-1.858	-1.853	-1.861	-1.879	-1.904	-1.837	-1.805	3.024	-1.92		-1.834	-1.868	-1.774	-2.068	-2.026	-1.818	-1.914	-1.928	-1.884	-1.81	-1.81		1.375
24.1167	-1.839	-1.932	-1.92	-1.956	-1.878	-1.881	-1.907	-1.889	-1.861	-1.858	-1.853	-1.86	-1.879	-1.904	-1.837	-1.804	3.022	-1.921		-1.836	-1.871	-1.774	-2.067	-2.027	-1.819	-1.914	-1.928	-1.886	-1.812	-1.811		1.372
24.1333	-1.837	-1.933	-1.92	-1.957	-1.879	-1.88	-1.905	-1.89	-1.861	-1.857	-1.857	-1.861	-1.879	-1.906	-1.836	-1.805	3.02	-1.923		-1.837	-1.872	-1.778	-2.066	-2.029	-1.821	-1.911	-1.927	-1.886	-1.812	-1.811		1.369
24.15	-1.837	-1.934	-1.921	-1.956	-1.88	-1.88	-1.906	-1.889	-1.86	-1.857	-1.86	-1.86	-1.879	-1.908	-1.838	-1.806	3.019	-1.924		-1.837	-1.874	-1.779	-2.067	-2.03	-1.823	-1.91	-1.927	-1.888	-1.813	-1.812		1.366
24.1667	-1.839	-1.934	-1.921	-1.954	-1.881	-1.881	-1.906	-1.888	-1.863	-1.856	-1.861	-1.858	-1.877	-1.908	-1.838	-1.808	3.017	-1.925		-1.835	-1.876	-1.779	-2.068	-2.032	-1.824	-1.909	-1.927	-1.887	-1.814	-1.812		1.365
24.1833	-1.839	-1.935	-1.921	-1.954	-1.881	-1.881	-1.905	-1.888	-1.863	-1.856	-1.862	-1.857	-1.877	-1.908	-1.84	-1.811	3.017	-1.925		-1.833	-1.876	-1.779	-2.069	-2.032	-1.822	-1.907	-1.928	-1.887	-1.816	-1.812		1.361
24.2	-1.839	-1.934	-1.922	-1.954	-1.882	-1.881	-1.906	-1.887	-1.863	-1.855	-1.861	-1.856	-1.876	-1.907	-1.841	-1.814	3.017	-1.925		-1.831	-1.877	-1.777	-2.069	-2.032	-1.821	-1.907	-1.927	-1.887	-1.817	-1.812		1.358
24.2167	-1.84	-1.934	-1.924	-1.954	-1.882	-1.88	-1.905	-1.888	-1.863	-1.856	-1.862	-1.857	-1.877	-1.904	-1.841	-1.815	3.015	-1.923		-1.827	-1.877	-1.777	-2.069	-2.03	-1.819	-1.906	-1.927	-1.887	-1.818	-1.812		1.356
24.2333	-1.839	-1.934	-1.924	-1.955	-1.883	-1.88	-1.904	-1.888	-1.86	-1.856	-1.862	-1.857	-1.877	-1.902	-1.843	-1.817	3.014	-1.922		-1.825	-1.878	-1.778	-2.068	-2.028	-1.818	-1.906	-1.928	-1.889	-1.819	-1.812		1.352
24.25	-1.839	-1.932	-1.926	-1.954	-1.884	-1.881	-1.903	-1.889	-1.859	-1.855	-1.861	-1.858	-1.876	-1.901	-1.845	-1.818	3.014	-1.92		-1.822	-1.878	-1.779	-2.066	-2.028	-1.818	-1.906	-1.927	-1.89	-1.819	-1.812		1.348
24.2667	-1.841	-1.932	-1.925	-1.954	-1.884	-1.882	-1.9	-1.888	-1.858	-1.854	-1.861	-1.858	-1.879	-1.902	-1.847	-1.819	3.015	-1.92		-1.82	-1.879	-1.782	-2.067	-2.027	-1.818	-1.906	-1.93	-1.893	-1.821	-1.814		1.344
24.2833	-1.841	-1.932	-1.924	-1.955	-1.884	-1.884	-1.901	-1.888	-1.857	-1.854	-1.859	-1.859	-1.878	-1.904	-1.848	-1.819	3.017	-1.921		-1.818	-1.878	-1.782	-2.067	-2.026	-1.819	-1.906	-1.93	-1.896	-1.822	-1.814		1.338
24.3	-1.842	-1.932	-1.924	-1.953	-1.882	-1.884	-1.901	-1.887	-1.859	-1.854	-1.859	-1.859	-1.878	-1.906	-1.849	-1.821	3.017	-1.921		-1.815	-1.878	-1.784	-2.068	-2.026	-1.818	-1.906	-1.93	-1.898	-1.824	-1.816		1.334
24.3167	-1.844	-1.932	-1.922	-1.955	-1.882	-1.884	-1.9	-1.885	-1.858	-1.854	-1.859	-1.859	-1.879	-1.907	-1.849	-1.822	3.019	-1.923		-1.814	-1.878	-1.786	-2.07	-2.024	-1.818	-1.907	-1.931	-1.901	-1.827	-1.817		1.33
24.3333	-1.846	-1.93	-1.921	-1.955	-1.882	-1.882	-1.901	-1.884	-1.857	-1.854	-1.858	-1.859	-1.876	-1.908	-1.85	-1.821	3.019	-1.924		-1.816	-1.878	-1.786	-2.069	-2.023	-1.816	-1.908	-1.929	-1.902	-1.828	-1.817		1.328
24.35	-1.849	-1.928	-1.921	-1.953	-1.882	-1.882	-1.9	-1.882	-1.859	-1.851	-1.856	-1.857	-1.875	-1.909	-1.851	-1.823	3.02	-1.925		-1.817	-1.88	-1.788	-2.069	-2.022	-1.815	-1.91	-1.928	-1.904	-1.829	-1.818		1.327
24.3667	-1.851	-1.928	-1.919	-1.953	-1.883	-1.883	-1.9	-1.881	-1.859	-1.851	-1.855	-1.857	-1.876	-1.909	-1.851	-1.822	3.021	-1.925		-1.822	-1.881	-1.791	-2.067	-2.021	-1.818	-1.911	-1.93	-1.905	-1.831	-1.818		1.324
24.3833	-1.852	-1.927	-1.919	-1.953	-1.883	-1.882	-1.9	-1.88	-1.861	-1.85	-1.854	-1.858	-1.875	-1.91	-1.849	-1.823	3.022	-1.926		-1.825	-1.883	-1.792	-2.065	-2.02	-1.819	-1.912	-1.931	-1.905	-1.831	-1.818		1.322
24.4	-1.853	-1.927	-1.92	-1.953	-1.883	-1.882	-1.899	-1.879	-1.862	-1.851	-1.854	-1.858	-1.876	-1.908	-1.849	-1.824	3.022	-1.926		-1.828	-1.886	-1.796	-2.064	-2.019	-1.821	-1.913	-1.932	-1.905	-1.832	-1.818		1.319
24.4167	-1.855	-1.928	-1.92	-1.955	-1.882	-1.882	-1.899	-1.878	-1.863	-1.852	-1.856	-1.86	-1.877	-1.908	-1.849	-1.824	3.023	-1.925		-1.832	-1.888	-1.796	-2.062	-2.021	-1.822	-1.915	-1.933	-1.906	-1.832	-1.816		1.316
24.4333	-1.855	-1.926	-1.921	-1.956	-1.884	-1.881	-1.899	-1.877	-1.862	-1.854	-1.857	-1.86	-1.877	-1.907	-1.849	-1.824	3.023	-1.925		-1.831	-1.889	-1.796	-2.06	-2.021	-1.822	-1.916	-1.933	-1.905	-1.832	-1.815		1.312
24.45	-1.856	-1.926	-1.921	-1.956	-1.883	-1.881	-1.899	-1.877	-1.863	-1.854	-1.86	-1.861	-1.877	-1.906	-1.85	-1.826	3.022	-1.924		-1.829	-1.888	-1.795	-2.06	-2.022	-1.824	-1.918	-1.934	-1.905	-1.834	-1.815		1.309
24.4667	-1.856	-1.925	-1.921	-1.957	-1.883	-1.882	-1.899	-1.877	-1.864	-1.856	-1.861	-1.862	-1.878	-1.907	-1.85	-1.829	3.022	-1.925		-1.826	-1.884	-1.794	-2.06	-2.021	-1.826	-1.919	-1.937	-1.906	-1.834	-1.813		1.306
24.4833	-1.855	-1.922	-1.921	-1.959	-1.882	-1.882	-1.899	-1.877	-1.866	-1.86	-1.862	-1.863	-1.876	-1.908	-1.847	-1.832	3.021	-1.926		-1.819	-1.88	-1.794	-2.061	-2.021	-1.829	-1.918	-1.938	-1.906	-1.838	-1.812		1.302
24.5	-1.855	-1.922	-1.92	-1.961	-1.88	-1.885	-1.899	-1.876	-1.866	-1.86	-1.862	-1.862	-1.874	-1.907	-1.846	-1.833	3.021	-1.926		-1.813	-1.874	-1.791	-2.064	-2.021	-1.829	-1.918	-1.938	-1.905	-1.841	-1.812		1.298
24.5167	-1.853	-1.92	-1.919	-1.962	-1.879	-1.884	-1.898	-1.876	-1.864	-1.86	-1.86	-1.859	-1.873	-1.906	-1.843	-1.831	3.022	-1.925		-1.806	-1.868	-1.787	-2.064	-2.019	-1.828	-1.918	-1.938	-1.904	-1.841	-1.81		1.295
24.5333	-1.85	-1.92	-1.914	-1.96	-1.875	-1.884	-1.896	-1.875	-1.86	-1.857	-1.857	-1.856	-1.871	-1.902	-1.838	-1.83	3.027	-1.921		-1.799	-1.86	-1.781	-2.063	-2.019	-1.826	-1.918	-1.934	-1.903	-1.841	-1.808		1.29
24.55	-1.847	-1.918	-1.91	-1.957	-1.872	-1.883	-1.892	-1.872	-1.855	-1.851	-1.85	-1.853	-1.868	-1.896	-1.835	-1.826	3.034	-1.916		-1.791	-1.851	-1.774	-2.06	-2.015	-1.821	-1.919	-1.93	-1.899	-1.838	-1.806		1.286
24.5667	-1.843	-1.912	-1.906	-1.951	-1.866	-1.878	-1.887	-1.867	-1.85	-1.846	-1.843	-1.846	-1.865	-1.89	-1.83	-1.821	3.044	-1.909		-1.784	-1.842	-1.768	-2.054	-2.011	-1.817	-1.922	-1.925	-1.893	-1.836	-1.8		1.283
24.5833	-1.837	-1.906	-1.9	-1.945	-1.859	-1.874	-1.881	-1.859	-1.843	-1.839	-1.837	-1.84	-1.861	-1.884	-1.825	-1.817	3.057	-1.903		-1.775	-1.831	-1.761	-2.048	-2.007	-1.81	-1.923	-1.918	-1.887	-1.83	-1.795		1.279
24.6	-1.831	-1.896	-1.895	-1.937	-1.85	-1.867	-1.874	-1.851	-1.834	-1.83	-1.829	-1.832	-1.854	-1.875	-1.818	-1.81	3.071	-1.895		-1.764	-1.822	-1.754	-2.041	-2	-1.803	-1.926	-1.909	-1.878	-1.825	-1.789		1.275
24.6167	-1.824	-1.885	-1.888	-1.928	-1.839	-1.859	-1.867	-1.842	-1.824	-1.822	-1.82	-1.822	-1.849	-1.867	-1.812	-1.802	3.087	-1.887		-1.755	-1.811	-1.746	-2.033	-1.994	-1.795	-1.928	-1.9	-1.869	-1.817	-1.783		1.273
24.6333	-1.816	-1.875	-1.879	-1.918	-1.827	-1.852	-1.859	-1.834	-1.813	-1.812	-1.811	-1.812	-1.841	-1.857	-1.803	-1.794	3.105	-1.879		-1.743	-1.8	-1.734	-2.024	-1.986	-1.787	-1.927	-1.889	-1.858	-1.807	-1.775		1.269
24.65	-1.807	-1.863	-1.869	-1.909	-1.815	-1.843	-1.85	-1.824	-1.802	-1.801	-1.801	-1.801	-1.833	-1.844	-1.794	-1.785	3.122	-1.867		-1.732	-1.787	-1.722	-2.014	-1.977	-1.776	-1.926	-1.878	-1.847	-1.798	-1.766		1.268
24.6667	-1.797	-1.851	-1.859	-1.897	-1.804	-1.834	-1.84	-1.813	-1.791	-1.791	-1.789	-1.79	-1.825	-1.833	-1.786	-1.775	3.142	-1.857		-1.72	-1.771	-1.709	-2.002	-1.969	-1.765	-1.923	-1.867	-1.836	-1.787	-1.756		1.266
24.6833	-1.786	-1.84	-1.847	-1.885	-1.79	-1.824	-1.828	-1.802	-1.78	-1.779	-1.777	-1.778	-1.813	-1.819	-1.774	-1.766	3.164	-1.846		-1.708	-1.759	-1.695	-1.991	-1.959	-1.755	-1.918	-1.855	-1.824	-1.777	-1.746		1.264
24.7	-1.775	-1.828	-1.838	-1.875	-1.78	-1.815	-1.819	-1.789	-1.768	-1.769	-1.763	-1.767	-1.803	-1.806	-1.761	-1.754	3.187	-1.833		-1.696	-1.742	-1.683	-1.98	-1.949	-1.743	-1.914	-1.841	-1.811	-1.766	-1.735		1.265
24.7167	-1.762	-1.815	-1.827	-1.862	-1.766	-1.803	-1.806	-1.777	-1.756	-1.758	-1.75	-1.756	-1.792	-1.793	-1.747	-1.742	3.213	-1.821		-1.682	-1.728	-1.668	-1.969	-1.937	-1.732	-1.908	-1.828	-1.797	-1.756	-1.723		1.263
24.7333	-1.75	-1.801	-1.815	-1.85	-1.751	-1.792	-1.794	-1.764	-1.743	-1.745	-1.738	-1.743	-1.779	-1.779	-1.733	-1.731	3.24	-1.807		-1.668	-1.713	-1.652	-1.959	-1.926	-1.718	-1.902	-1.814	-1.784	-1.744	-1.712		1.263
24.75	-1.735	-1.787	-1.801	-1.837	-1.736	-1.779	-1.783	-1.75	-1.73	-1.734	-1.724	-1.731	-1.768	-1.766	-1.72	-1.718	3.268	-1.793		-1.654	-1.697	-1.636	-1.947	-1.912	-1.705	-1.896	-1.799	-1.771	-1.732	-1.7		1.261
24.7667	-1.719	-1.773	-1.786	-1.824	-1.72	-1.764	-1.77	-1.737	-1.715	-1.719	-1.711	-1.716	-1.755	-1.751	-1.707	-1.705	3.297	-1.78		-1.639	-1.68	-1.62	-1.933	-1.898	-1.691	-1.89	-1.785	-1.758	-1.718	-1.688		1.26
24.7833	-1.704	-1.759	-1.771	-1.81	-1.704	-1.752	-1.757	-1.722	-1.702	-1.705	-1.695	-1.701	-1.741	-1.736	-1.695	-1.691	3.327	-1.765		-1.625	-1.662	-1.605	-1.919	-1.885	-1.677	-1.881	-1.77	-1.745	-1.706	-1.676		1.259
24.8	-1.689	-1.744	-1.756	-1.796	-1.688	-1.735	-1.744	-1.708	-1.685	-1.69	-1.678	-1.687	-1.725	-1.722	-1.681	-1.675	3.358	-1.749		-1.612	-1.645	-1.588	-1.904	-1.871	-1.663	-1.87	-1.756	-1.731	-1.691	-1.662		1.256
24.8167	-1.675	-1.727	-1.742	-1.781	-1.673	-1.72	-1.729	-1.694	-1.67	-1.673	-1.661	-1.672	-1.709	-1.706	-1.667	-1.66	3.389	-1.732		-1.597	-1.628	-1.569	-1.889	-1.857	-1.649	-1.861	-1.74	-1.718	-1.677	-1.649		1.257
24.8333	-1.662	-1.711	-1.724	-1.765	-1.656	-1.704	-1.713	-1.677	-1.655	-1.657	-1.644	-1.658	-1.692	-1.691	-1.651	-1.645	3.423	-1.715		-1.582	-1.612	-1.55	-1.875	-1.842	-1.634	-1.848	-1.725	-1.705	-1.664	-1.633		1.256
24.85	-1.648	-1.694	-1.708	-1.75	-1.64	-1.688	-1.697	-1.662	-1.64	-1.64	-1.63	-1.644	-1.677	-1.676	-1.634	-1.63	3.457	-1.697		-1.564	-1.596	-1.532	-1.861	-1.825	-1.619	-1.837	-1.709	-1.692	-1.65	-1.619		1.255
24.8667	-1.632	-1.676	-1.692	-1.735	-1.623	-1.672	-1.682	-1.644	-1.626	-1.624	-1.617	-1.629	-1.661	-1.66	-1.617	-1.615	3.493	-1.681		-1.546	-1.579	-1.517	-1.846	-1.81	-1.602	-1.825	-1.691	-1.68	-1.637	-1.606		1.255
24.8833	-1.617	-1.66	-1.675	-1.72	-1.606	-1.656	-1.664	-1.627	-1.61	-1.608	-1.604	-1.614	-1.644	-1.644	-1.601	-1.598	3.527	-1.664		-1.528	-1.562	-1.501	-1.832	-1.796	-1.587	-1.811	-1.676	-1.666	-1.622	-1.592		1.255
24.9	-1.601	-1.643	-1.66	-1.704	-1.59	-1.641	-1.648	-1.611	-1.595	-1.592	-1.589	-1.597	-1.627	-1.629	-1.585	-1.58	3.563	-1.647		-1.512	-1.545	-1.484	-1.818	-1.779	-1.572	-1.796	-1.66	-1.652	-1.607	-1.579		1.254
24.9167	-1.585	-1.627	-1.644	-1.687	-1.573	-1.622	-1.633	-1.594	-1.579	-1.575	-1.573	-1.58	-1.61	-1.612	-1.569	-1.562	3.598	-1.63		-1.496	-1.527	-1.466	-1.804	-1.763	-1.557	-1.782	-1.642	-1.637	-1.592	-1.566		1.254
24.9333	-1.568	-1.611	-1.626	-1.671	-1.556	-1.605	-1.614	-1.577	-1.561	-1.557	-1.555	-1.563	-1.594	-1.595	-1.554	-1.545	3.633	-1.612		-1.481	-1.511	-1.447	-1.789	-1.748	-1.542	-1.767	-1.625	-1.624	-1.576	-1.551		1.254
24.95	-1.551	-1.595	-1.609	-1.654	-1.537	-1.587	-1.598	-1.56	-1.544	-1.538	-1.538	-1.545	-1.577	-1.578	-1.536	-1.525	3.67	-1.595		-1.466	-1.493	-1.43	-1.773	-1.731	-1.527	-1.752	-1.607	-1.61	-1.559	-1.536		1.254
24.9667	-1.535	-1.578	-1.593	-1.638	-1.517	-1.57	-1.58	-1.543	-1.526	-1.52	-1.521	-1.529	-1.56	-1.561	-1.518	-1.508	3.707	-1.578		-1.449	-1.474	-1.413	-1.756	-1.716	-1.51	-1.738	-1.589	-1.594	-1.542	-1.522		1.254
24.9833	-1.519	-1.561	-1.576	-1.622	-1.496	-1.553	-1.562	-1.525	-1.509	-1.502	-1.502	-1.511	-1.543	-1.544	-1.501	-1.489	3.745	-1.56		-1.432	-1.457	-1.395	-1.738	-1.7	-1.493	-1.722	-1.574	-1.579	-1.525	-1.506		1.253
25	-1.503	-1.543	-1.561	-1.605	-1.476	-1.535	-1.545	-1.509	-1.491	-1.484	-1.485	-1.494	-1.525	-1.527	-1.483	-1.469	3.785	-1.544		-1.413	-1.438	-1.376	-1.719	-1.682	-1.478	-1.708	-1.556	-1.562	-1.507	-1.491		1.253
25.0167	-1.486	-1.526	-1.544	-1.586	-1.455	-1.52	-1.528	-1.491	-1.473	-1.467	-1.468	-1.476	-1.508	-1.508	-1.467	-1.452	3.824	-1.526		-1.396	-1.421	-1.356	-1.7	-1.664	-1.461	-1.693	-1.54	-1.546	-1.492	-1.474		1.255
25.0333	-1.468	-1.508	-1.527	-1.568	-1.433	-1.503	-1.51	-1.475	-1.456	-1.449	-1.449	-1.459	-1.49	-1.49	-1.448	-1.433	3.863	-1.51		-1.377	-1.402	-1.336	-1.682	-1.647	-1.447	-1.677	-1.525	-1.531	-1.476	-1.458		1.26
25.05	-1.451	-1.49	-1.509	-1.548	-1.411	-1.487	-1.493	-1.457	-1.436	-1.431	-1.43	-1.442	-1.473	-1.471	-1.43	-1.416	3.904	-1.493		-1.36	-1.385	-1.315	-1.664	-1.629	-1.432	-1.661	-1.508	-1.515	-1.46	-1.441		1.267
25.0667	-1.433	-1.472	-1.49	-1.528	-1.389	-1.474	-1.476	-1.44	-1.418	-1.412	-1.411	-1.423	-1.456	-1.453	-1.412	-1.397	3.943	-1.476		-1.344	-1.367	-1.296	-1.648	-1.611	-1.416	-1.644	-1.493	-1.497	-1.446	-1.422		1.277
25.0833	-1.416	-1.454	-1.473	-1.511	-1.368	-1.458	-1.459	-1.421	-1.4	-1.396	-1.391	-1.403	-1.439	-1.434	-1.393	-1.379	3.983	-1.457		-1.328	-1.349	-1.277	-1.633	-1.594	-1.399	-1.626	-1.478	-1.48	-1.43	-1.405		1.29
25.1	-1.399	-1.437	-1.455	-1.493	-1.346	-1.443	-1.441	-1.402	-1.381	-1.379	-1.373	-1.383	-1.425	-1.416	-1.375	-1.36	4.022	-1.437		-1.313	-1.331	-1.254	-1.617	-1.575	-1.381	-1.61	-1.462	-1.462	-1.414	-1.389		1.305
25.1167	-1.379	-1.421	-1.439	-1.477	-1.324	-1.425	-1.425	-1.384	-1.363	-1.362	-1.356	-1.365	-1.408	-1.397	-1.358	-1.343	4.062	-1.418		-1.297	-1.319	-1.234	-1.602	-1.558	-1.364	-1.594	-1.447	-1.445	-1.4	-1.372		1.323
25.1333	-1.362	-1.405	-1.421	-1.459	-1.3	-1.408	-1.408	-1.365	-1.344	-1.346	-1.34	-1.346	-1.392	-1.377	-1.34	-1.326	4.102	-1.398		-1.287	-1.312	-1.21	-1.586	-1.541	-1.346	-1.579	-1.432	-1.428	-1.384	-1.355		1.343
25.15	-1.341	-1.388	-1.4	-1.443	-1.276	-1.391	-1.389	-1.346	-1.326	-1.327	-1.321	-1.329	-1.372	-1.358	-1.322	-1.308	4.144	-1.38		-1.283	-1.314	-1.185	-1.569	-1.523	-1.329	-1.565	-1.414	-1.409	-1.368	-1.34		1.365
25.1667	-1.322	-1.37	-1.38	-1.426	-1.251	-1.37	-1.372	-1.326	-1.308	-1.308	-1.299	-1.31	-1.352	-1.337	-1.302	-1.289	4.185	-1.36		-1.285	-1.324	-1.163	-1.553	-1.506	-1.311	-1.55	-1.396	-1.391	-1.351	-1.324		1.39
25.1833	-1.302	-1.354	-1.362	-1.409	-1.226	-1.352	-1.354	-1.306	-1.289	-1.288	-1.28	-1.288	-1.333	-1.317	-1.281	-1.27	4.23	-1.343		-1.296	-1.338	-1.14	-1.535	-1.49	-1.293	-1.535	-1.378	-1.374	-1.333	-1.309		1.419
25.2	-1.284	-1.343	-1.351	-1.394	-1.203	-1.334	-1.342	-1.286	-1.275	-1.27	-1.264	-1.269	-1.314	-1.302	-1.264	-1.255	4.271	-1.328		-1.309	-1.355	-1.126	-1.518	-1.475	-1.278	-1.519	-1.365	-1.359	-1.317	-1.291		1.443
25.2167	-1.272	-1.339	-1.347	-1.383	-1.188	-1.322	-1.336	-1.273	-1.265	-1.26	-1.254	-1.254	-1.299	-1.291	-1.254	-1.244	4.303	-1.321		-1.325	-1.374	-1.119	-1.505	-1.464	-1.269	-1.502	-1.357	-1.349	-1.305	-1.274		1.458
25.2333	-1.266	-1.343	-1.353	-1.378	-1.179	-1.319	-1.338	-1.266	-1.262	-1.257	-1.255	-1.245	-1.288	-1.29	-1.253	-1.244	4.323	-1.322		-1.343	-1.393	-1.117	-1.499	-1.459	-1.269	-1.488	-1.358	-1.345	-1.3	-1.259		1.454
25.25	-1.27	-1.353	-1.365	-1.382	-1.177	-1.325	-1.345	-1.267	-1.268	-1.262	-1.261	-1.246	-1.281	-1.295	-1.26	-1.249	4.323	-1.329		-1.362	-1.411	-1.119	-1.504	-1.464	-1.278	-1.47	-1.368	-1.351	-1.301	-1.253		1.43
25.2667	-1.279	-1.369	-1.38	-1.394	-1.177	-1.335	-1.358	-1.274	-1.279	-1.273	-1.271	-1.253	-1.284	-1.306	-1.273	-1.261	4.307	-1.343		-1.382	-1.432	-1.121	-1.513	-1.473	-1.291	-1.452	-1.382	-1.363	-1.308	-1.254		1.391
25.2833	-1.295	-1.387	-1.4	-1.407	-1.177	-1.351	-1.374	-1.284	-1.295	-1.287	-1.285	-1.264	-1.292	-1.321	-1.289	-1.276	4.28	-1.358		-1.401	-1.452	-1.123	-1.525	-1.486	-1.308	-1.435	-1.401	-1.38	-1.32	-1.263		1.34
25.3	-1.311	-1.406	-1.419	-1.425	-1.178	-1.368	-1.391	-1.295	-1.312	-1.302	-1.301	-1.279	-1.306	-1.337	-1.307	-1.29	4.245	-1.377		-1.421	-1.472	-1.127	-1.542	-1.501	-1.326	-1.415	-1.42	-1.399	-1.335	-1.277		1.286
25.3167	-1.329	-1.428	-1.439	-1.444	-1.178	-1.385	-1.413	-1.308	-1.33	-1.319	-1.317	-1.295	-1.322	-1.353	-1.327	-1.307	4.207	-1.395		-1.44	-1.494	-1.128	-1.557	-1.514	-1.344	-1.397	-1.439	-1.418	-1.352	-1.292		1.229
25.3333	-1.346	-1.448	-1.459	-1.462	-1.18	-1.405	-1.434	-1.322	-1.35	-1.338	-1.336	-1.308	-1.339	-1.372	-1.344	-1.322	4.169	-1.413		-1.459	-1.515	-1.13	-1.575	-1.529	-1.362	-1.382	-1.461	-1.437	-1.372	-1.311		1.17
25.35	-1.364	-1.468	-1.479	-1.479	-1.18	-1.421	-1.455	-1.333	-1.37	-1.358	-1.355	-1.323	-1.357	-1.392	-1.362	-1.338	4.128	-1.432		-1.479	-1.536	-1.131	-1.596	-1.545	-1.381	-1.372	-1.481	-1.456	-1.391	-1.328		1.111
25.3667	-1.381	-1.49	-1.499	-1.496	-1.182	-1.441	-1.475	-1.344	-1.392	-1.376	-1.375	-1.334	-1.374	-1.411	-1.38	-1.352	4.088	-1.452		-1.498	-1.556	-1.134	-1.613	-1.561	-1.402	-1.369	-1.501	-1.477	-1.411	-1.346		1.051
25.3833	-1.398	-1.51	-1.52	-1.511	-1.184	-1.462	-1.495	-1.354	-1.412	-1.395	-1.395	-1.35	-1.392	-1.432	-1.397	-1.366	4.05	-1.473		-1.52	-1.576	-1.137	-1.632	-1.579	-1.421	-1.375	-1.522	-1.496	-1.432	-1.365		0.991
25.4	-1.416	-1.53	-1.541	-1.528	-1.188	-1.482	-1.514	-1.361	-1.432	-1.416	-1.414	-1.37	-1.41	-1.453	-1.416	-1.379	4.01	-1.494		-1.541	-1.597	-1.137	-1.653	-1.596	-1.442	-1.384	-1.54	-1.516	-1.451	-1.382		0.932
25.4167	-1.433	-1.552	-1.562	-1.544	-1.194	-1.504	-1.536	-1.369	-1.453	-1.436	-1.434	-1.387	-1.428	-1.472	-1.435	-1.392	3.974	-1.515		-1.562	-1.617	-1.138	-1.673	-1.613	-1.462	-1.4	-1.561	-1.536	-1.472	-1.402		0.873
25.4333	-1.451	-1.573	-1.582	-1.56	-1.2	-1.525	-1.558	-1.377	-1.473	-1.458	-1.453	-1.406	-1.447	-1.493	-1.453	-1.404	3.933	-1.536		-1.585	-1.637	-1.139	-1.694	-1.63	-1.483	-1.417	-1.582	-1.556	-1.492	-1.422		3.005
25.45	-1.469	-1.594	-1.602	-1.575	-1.208	-1.544	-1.579	-1.384	-1.493	-1.479	-1.472	-1.419	-1.464	-1.515	-1.472	-1.414	3.893	-1.557		-1.605	-1.658	-1.141	-1.714	-1.645	-1.504	-1.437	-1.603	-1.577	-1.512	-1.441		4.973
25.4667	-1.486	-1.614	-1.622	-1.59	-1.216	-1.566	-1.602	-1.393	-1.513	-1.5	-1.49	-1.429	-1.481	-1.537	-1.492	-1.424	3.854	-1.579		-1.627	-1.679	-1.147	-1.732	-1.66	-1.524	-1.457	-1.625	-1.599	-1.535	-1.464		4.247
25.4833	-1.504	-1.636	-1.64	-1.603	-1.225	-1.585	-1.621	-1.402	-1.533	-1.523	-1.506	-1.439	-1.5	-1.559	-1.51	-1.434	3.812	-1.602		-1.65	-1.7	-1.154	-1.748	-1.676	-1.545	-1.477	-1.647	-1.619	-1.558	-1.486		3.384
25.5	-1.52	-1.657	-1.661	-1.614	-1.237	-1.603	-1.643	-1.413	-1.554	-1.544	-1.523	-1.449	-1.519	-1.582	-1.53	-1.443	3.773	-1.624		-1.673	-1.721	-1.161	-1.763	-1.69	-1.565	-1.497	-1.669	-1.641	-1.58	-1.508		0.224
25.5167	-1.535	-1.679	-1.681	-1.627	-1.248	-1.622	-1.666	-1.425	-1.576	-1.567	-1.538	-1.461	-1.54	-1.603	-1.548	-1.454	3.733	-1.648		-1.698	-1.742	-1.168	-1.778	-1.705	-1.585	-1.516	-1.691	-1.663	-1.604	-1.531		-2.833
25.5333	-1.549	-1.702	-1.701	-1.638	-1.259	-1.641	-1.688	-1.436	-1.599	-1.589	-1.554	-1.475	-1.562	-1.626	-1.566	-1.464	3.692	-1.67		-1.723	-1.764	-1.176	-1.792	-1.72	-1.605	-1.538	-1.714	-1.682	-1.627	-1.551		-3.236
25.55	-1.564	-1.724	-1.722	-1.65	-1.27	-1.66	-1.709	-1.45	-1.622	-1.613	-1.571	-1.491	-1.583	-1.648	-1.585	-1.476	3.651	-1.693		-1.747	-1.786	-1.183	-1.806	-1.735	-1.624	-1.557	-1.736	-1.704	-1.65	-1.571		-3.521
25.5667	-1.577	-1.749	-1.744	-1.665	-1.281	-1.679	-1.73	-1.463	-1.644	-1.637	-1.587	-1.507	-1.606	-1.674	-1.603	-1.489	3.609	-1.717		-1.773	-1.809	-1.191	-1.82	-1.751	-1.644	-1.578	-1.758	-1.726	-1.674	-1.592		-3.713
25.5833	-1.591	-1.774	-1.765	-1.68	-1.29	-1.696	-1.751	-1.478	-1.665	-1.661	-1.605	-1.524	-1.628	-1.699	-1.622	-1.504	3.568	-1.74		-1.797	-1.831	-1.197	-1.834	-1.765	-1.665	-1.599	-1.783	-1.748	-1.698	-1.613		-3.849
25.6	-1.607	-1.799	-1.787	-1.697	-1.297	-1.716	-1.773	-1.494	-1.687	-1.686	-1.625	-1.542	-1.652	-1.722	-1.641	-1.521	3.525	-1.762		-1.819	-1.852	-1.201	-1.85	-1.779	-1.686	-1.617	-1.805	-1.772	-1.723	-1.635		-3.947
25.6167	-1.624	-1.825	-1.809	-1.716	-1.301	-1.735	-1.798	-1.51	-1.708	-1.711	-1.646	-1.56	-1.676	-1.747	-1.661	-1.538	3.484	-1.783		-1.843	-1.873	-1.199	-1.865	-1.794	-1.709	-1.639	-1.827	-1.796	-1.748	-1.659		-4.024
25.6333	-1.642	-1.85	-1.831	-1.736	-1.302	-1.756	-1.823	-1.529	-1.73	-1.735	-1.665	-1.579	-1.7	-1.769	-1.679	-1.558	3.445	-1.805		-1.864	-1.894	-1.189	-1.879	-1.81	-1.731	-1.659	-1.849	-1.819	-1.774	-1.682		-4.084
25.65	-1.662	-1.876	-1.852	-1.757	-1.297	-1.778	-1.849	-1.546	-1.753	-1.761	-1.685	-1.598	-1.723	-1.792	-1.699	-1.575	3.402	-1.825		-1.886	-1.918	-1.172	-1.895	-1.828	-1.753	-1.678	-1.87	-1.845	-1.796	-1.707		-4.133
25.6667	-1.681	-1.901	-1.874	-1.777	-1.285	-1.799	-1.874	-1.565	-1.776	-1.785	-1.705	-1.615	-1.747	-1.814	-1.72	-1.595	3.362	-1.846		-1.909	-1.941	-1.147	-1.908	-1.846	-1.776	-1.7	-1.894	-1.87	-1.819	-1.729		-4.175
25.6833	-1.701	-1.927	-1.893	-1.796	-1.264	-1.819	-1.899	-1.582	-1.801	-1.809	-1.724	-1.633	-1.771	-1.838	-1.74	-1.614	3.321	-1.868		-1.93	-1.966	-1.12	-1.923	-1.864	-1.8	-1.72	-1.918	-1.895	-1.842	-1.754		-4.213
25.7	-1.722	-1.953	-1.913	-1.815	-1.236	-1.841	-1.924	-1.6	-1.825	-1.834	-1.744	-1.65	-1.794	-1.861	-1.761	-1.633	3.277	-1.889		-1.954	-1.991	-1.092	-1.939	-1.883	-1.822	-1.742	-1.94	-1.919	-1.865	-1.779		-4.252
25.7167	-1.741	-1.978	-1.934	-1.834	-1.205	-1.862	-1.949	-1.616	-1.848	-1.857	-1.763	-1.667	-1.82	-1.886	-1.781	-1.652	3.236	-1.912		-1.979	-2.017	-1.064	-1.954	-1.903	-1.847	-1.763	-1.961	-1.943	-1.889	-1.804		-4.287
25.7333	-1.762	-2.005	-1.957	-1.853	-1.176	-1.884	-1.976	-1.63	-1.871	-1.881	-1.782	-1.686	-1.844	-1.913	-1.802	-1.671	3.194	-1.937		-2.006	-2.042	-1.042	-1.97	-1.922	-1.872	-1.785	-1.983	-1.968	-1.913	-1.831		-4.322
25.75	-1.783	-2.031	-1.981	-1.872	-1.153	-1.909	-2	-1.642	-1.895	-1.905	-1.802	-1.705	-1.869	-1.939	-1.823	-1.688	3.154	-1.961		-2.033	-2.066	-1.03	-1.988	-1.942	-1.896	-1.806	-2.004	-1.994	-1.936	-1.858		-4.355
25.7667	-1.804	-2.059	-2.006	-1.892	-1.14	-1.931	-2.025	-1.652	-1.917	-1.93	-1.823	-1.725	-1.894	-1.966	-1.847	-1.705	3.116	-1.984		-2.059	-2.093	-1.026	-2.007	-1.961	-1.92	-1.828	-2.025	-2.019	-1.959	-1.884		-4.384
25.7833	-1.825	-2.086	-2.031	-1.91	-1.137	-1.955	-2.05	-1.659	-1.942	-1.958	-1.845	-1.743	-1.917	-1.994	-1.873	-1.722	3.078	-2.008		-2.087	-2.119	-1.033	-2.029	-1.98	-1.945	-1.85	-2.048	-2.045	-1.982	-1.912		-4.413
25.8	-1.844	-2.111	-2.057	-1.929	-1.142	-1.98	-2.074	-1.666	-1.966	-1.984	-1.868	-1.762	-1.941	-2.02	-1.899	-1.737	3.04	-2.032		-2.113	-2.146	-1.045	-2.05	-2.002	-1.971	-1.873	-2.07	-2.07	-2.005	-1.939		-4.441
25.8167	-1.862	-2.139	-2.084	-1.948	-1.15	-2.001	-2.099	-1.673	-1.989	-2.012	-1.892	-1.779	-1.966	-2.048	-1.926	-1.752	3	-2.056		-2.141	-2.174	-1.059	-2.072	-2.023	-1.996	-1.896	-2.093	-2.097	-2.031	-1.965		-4.467
25.8333	-1.88	-2.167	-2.111	-1.968	-1.159	-2.024	-2.126	-1.678	-2.014	-2.04	-1.913	-1.796	-1.993	-2.075	-1.952	-1.766	2.96	-2.083		-2.17	-2.2	-1.071	-2.094	-2.045	-2.022	-1.92	-2.117	-2.123	-2.058	-1.992		-4.495
25.85	-1.899	-2.195	-2.138	-1.986	-1.167	-2.047	-2.152	-1.686	-2.04	-2.068	-1.936	-1.812	-2.019	-2.104	-1.977	-1.781	2.917	-2.108		-2.201	-2.227	-1.082	-2.114	-2.067	-2.048	-1.943	-2.141	-2.15	-2.083	-2.019		-4.522
25.8667	-1.916	-2.226	-2.166	-2.003	-1.169	-2.069	-2.179	-1.696	-2.067	-2.098	-1.958	-1.828	-2.047	-2.134	-2.003	-1.794	2.877	-2.131		-2.231	-2.254	-1.098	-2.134	-2.087	-2.075	-1.966	-2.167	-2.178	-2.112	-2.045		-4.549
25.8833	-1.932	-2.255	-2.194	-2.018	-1.167	-2.093	-2.208	-1.708	-2.095	-2.128	-1.977	-1.844	-2.074	-2.165	-2.03	-1.807	2.835	-2.158		-2.261	-2.279	-1.114	-2.153	-2.108	-2.102	-1.989	-2.194	-2.206	-2.138	-2.073		-4.577
25.9	-1.948	-2.284	-2.221	-2.036	-1.16	-2.116	-2.234	-1.72	-2.124	-2.158	-1.999	-1.861	-2.101	-2.196	-2.055	-1.824	2.792	-2.185		-2.29	-2.306	-1.13	-2.169	-2.126	-2.129	-2.01	-2.222	-2.234	-2.165	-2.101		-4.603
25.9167	-1.962	-2.314	-2.248	-2.055	-1.144	-2.14	-2.263	-1.732	-2.151	-2.19	-2.017	-1.879	-2.13	-2.227	-2.081	-1.843	2.75	-2.215		-2.32	-2.331	-1.144	-2.184	-2.143	-2.158	-2.033	-2.251	-2.263	-2.194	-2.128		-4.631
25.9333	-1.977	-2.342	-2.273	-2.075	-1.126	-2.164	-2.29	-1.744	-2.178	-2.222	-2.037	-1.901	-2.158	-2.258	-2.107	-1.865	2.705	-2.244		-2.35	-2.357	-1.148	-2.196	-2.16	-2.186	-2.055	-2.277	-2.292	-2.219	-2.155		-4.659
25.95	-1.994	-2.373	-2.297	-2.097	-1.107	-2.185	-2.318	-1.756	-2.206	-2.252	-2.058	-1.923	-2.19	-2.287	-2.133	-1.89	2.661	-2.273		-2.38	-2.384	-1.146	-2.21	-2.176	-2.215	-2.077	-2.305	-2.322	-2.247	-2.183		-4.689
25.9667	-2.013	-2.403	-2.321	-2.119	-1.092	-2.208	-2.35	-1.771	-2.231	-2.282	-2.078	-1.947	-2.219	-2.318	-2.158	-1.913	2.615	-2.302		-2.41	-2.411	-1.141	-2.224	-2.193	-2.242	-2.101	-2.332	-2.352	-2.276	-2.211		-4.719
25.9833	-2.034	-2.433	-2.344	-2.142	-1.082	-2.23	-2.381	-1.786	-2.258	-2.311	-2.1	-1.97	-2.249	-2.348	-2.184	-1.937	2.573	-2.33		-2.442	-2.44	-1.134	-2.241	-2.21	-2.269	-2.124	-2.36	-2.38	-2.302	-2.24		-4.749
26	-2.057	-2.463	-2.368	-2.165	-1.077	-2.253	-2.414	-1.807	-2.287	-2.34	-2.123	-1.995	-2.279	-2.377	-2.208	-1.958	2.532	-2.36		-2.473	-2.468	-1.125	-2.261	-2.23	-2.298	-2.149	-2.386	-2.408	-2.331	-2.269		-4.778
26.0167	-2.081	-2.494	-2.393	-2.19	-1.074	-2.277	-2.446	-1.831	-2.316	-2.372	-2.148	-2.02	-2.308	-2.407	-2.231	-1.979	2.49	-2.389		-2.505	-2.498	-1.113	-2.281	-2.251	-2.326	-2.173	-2.413	-2.437	-2.359	-2.298		-4.809
26.0333	-2.105	-2.525	-2.419	-2.216	-1.073	-2.303	-2.477	-1.855	-2.346	-2.404	-2.176	-2.042	-2.338	-2.436	-2.257	-2.002	2.453	-2.417		-2.537	-2.527	-1.095	-2.303	-2.273	-2.355	-2.199	-2.438	-2.465	-2.386	-2.328		-4.841
26.05	-2.132	-2.558	-2.448	-2.243	-1.073	-2.329	-2.508	-1.882	-2.377	-2.438	-2.204	-2.066	-2.369	-2.467	-2.284	-2.024	2.412	-2.445		-2.569	-2.555	-1.079	-2.325	-2.297	-2.385	-2.225	-2.462	-2.497	-2.414	-2.359		-4.872
26.0667	-2.16	-2.59	-2.477	-2.273	-1.078	-2.356	-2.539	-1.911	-2.407	-2.472	-2.233	-2.086	-2.4	-2.497	-2.31	-2.046	3.187	-2.472		-2.599	-2.583	-1.063	-2.346	-2.322	-2.414	-2.254	-2.487	-2.526	-2.442	-2.39		-4.905
26.0833	-2.188	-2.621	-2.507	-2.303	-1.089	-2.384	-2.569	-1.938	-2.436	-2.503	-2.261	-2.107	-2.431	-2.529	-2.339	-2.068	8.006	-2.5		-2.63	-2.611	-1.056	-2.37	-2.349	-2.445	-2.282	-2.508	-2.556	-2.471	-2.422		-4.936
26.1	-2.215	-2.654	-2.538	-2.333	-1.108	-2.411	-2.599	-1.966	-2.464	-2.537	-2.287	-2.129	-2.461	-2.561	-2.368	-2.088	6.152	-2.527		-2.661	-2.633	-1.063	-2.395	-2.379	-2.476	-2.311	-2.532	-2.587	-2.5	-2.454		-4.966
26.1167	-2.24	-2.685	-2.568	-2.364	-1.137	-2.439	-2.629	-1.99	-2.491	-2.566	-2.316	-2.148	-2.492	-2.592	-2.397	-2.107	5.334	-2.555		-2.686	-2.649	-1.076	-2.419	-2.41	-2.505	-2.34	-2.554	-2.616	-2.529	-2.488		-4.999
26.1333	-2.264	-2.718	-2.598	-2.394	-1.177	-2.467	-2.657	-2.006	-2.516	-2.596	-2.345	-2.168	-2.522	-2.624	-2.426	-2.127	3.593	-2.584		-2.708	-2.655	-1.095	-2.445	-2.441	-2.534	-2.366	-2.578	-2.649	-2.559	-2.52		-5.03
26.15	-2.284	-2.75	-2.627	-2.426	-1.225	-2.494	-2.684	-2.015	-2.542	-2.627	-2.374	-2.187	-2.552	-2.655	-2.457	-2.147	-2.258	-2.614		-2.719	-2.651	-1.114	-2.467	-2.47	-2.563	-2.393	-2.602	-2.681	-2.589	-2.551		-5.063
26.1667	-2.302	-2.781	-2.656	-2.457	-1.28	-2.52	-2.713	-2.017	-2.569	-2.655	-2.401	-2.206	-2.582	-2.686	-2.489	-2.169	-1.48	-2.645		-2.718	-2.638	-1.122	-2.488	-2.499	-2.593	-2.419	-2.628	-2.712	-2.62	-2.582		-5.096
26.1833	-2.315	-2.809	-2.682	-2.484	-1.334	-2.542	-2.737	-2.013	-2.591	-2.684	-2.422	-2.225	-2.612	-2.713	-2.517	-2.189	-1.76	-2.672		-2.712	-2.62	-1.107	-2.51	-2.524	-2.621	-2.447	-2.653	-2.744	-2.652	-2.614		-5.125
26.2	-2.32	-2.831	-2.703	-2.506	-1.379	-2.559	-2.757	-2.006	-2.611	-2.709	-2.434	-2.24	-2.641	-2.738	-2.54	-2.201	-1.942	-2.693		-2.699	-2.602	-1.057	-2.524	-2.545	-2.645	-2.474	-2.672	-2.768	-2.682	-2.647		-5.147
26.2167	-2.318	-2.844	-2.715	-2.516	-1.405	-2.569	-2.769	-1.998	-2.624	-2.728	-2.436	-2.246	-2.666	-2.756	-2.554	-2.203	-2.057	-2.705		-2.682	-2.581	-0.96	-2.53	-2.555	-2.66	-2.501	-2.682	-2.786	-2.704	-2.677		-5.158
26.2333	-2.308	-2.847	-2.716	-2.512	-1.393	-2.569	-2.771	-1.988	-2.629	-2.739	-2.427	-2.245	-2.686	-2.761	-2.554	-2.194	-2.121	-2.706		-2.665	-2.561	-0.83	-2.523	-2.553	-2.664	-2.526	-2.683	-2.794	-2.717	-2.701		-5.156
26.25	-2.294	-2.841	-2.709	-2.497	-1.331	-2.562	-2.768	-1.979	-2.627	-2.742	-2.41	-2.235	-2.697	-2.756	-2.548	-2.174	-2.152	-2.698		-2.649	-2.541	-0.693	-2.503	-2.539	-2.657	-2.551	-2.675	-2.79	-2.72	-2.714		-5.141
26.2667	-2.275	-2.828	-2.693	-2.472	-1.222	-2.548	-2.757	-1.971	-2.621	-2.737	-2.388	-2.22	-2.7	-2.742	-2.535	-2.148	-2.163	-2.686		-2.629	-2.52	-0.575	-2.475	-2.513	-2.645	-2.577	-2.66	-2.782	-2.713	-2.715		-5.12
26.2833	-2.257	-2.81	-2.673	-2.443	-1.085	-2.529	-2.742	-1.958	-2.609	-2.727	-2.362	-2.201	-2.694	-2.722	-2.518	-2.123	-2.159	-2.671		-2.611	-2.501	-0.492	-2.444	-2.483	-2.627	-2.601	-2.643	-2.767	-2.703	-2.708		-5.091
26.3	-2.236	-2.792	-2.652	-2.415	-0.954	-2.507	-2.723	-1.942	-2.595	-2.714	-2.337	-2.18	-2.681	-2.701	-2.5	-2.097	-2.151	-2.653		-2.594	-2.483	-0.439	-2.412	-2.451	-2.608	-2.628	-2.625	-2.75	-2.69	-2.697		-5.063
26.3167	-2.215	-2.771	-2.629	-2.387	-0.849	-2.483	-2.701	-1.918	-2.579	-2.697	-2.313	-2.16	-2.664	-2.679	-2.481	-2.072	-2.138	-2.636		-2.576	-2.464	-0.396	-2.383	-2.42	-2.589	-2.654	-2.606	-2.733	-2.674	-2.679		-5.032
26.3333	-2.194	-2.753	-2.603	-2.358	-0.774	-2.456	-2.681	-1.88	-2.561	-2.68	-2.289	-2.141	-2.644	-2.66	-2.46	-2.049	-2.12	-2.617		-2.559	-2.445	-0.347	-2.354	-2.39	-2.568	-2.673	-2.589	-2.712	-2.658	-2.662		-5.001
26.35	-2.172	-2.736	-2.576	-2.331	-0.713	-2.429	-2.661	-1.834	-2.542	-2.66	-2.267	-2.123	-2.627	-2.642	-2.438	-2.025	-2.1	-2.599		-2.542	-2.426	-0.279	-2.327	-2.363	-2.549	-2.687	-2.569	-2.694	-2.64	-2.643		-4.971
26.3667	-2.15	-2.717	-2.547	-2.298	-0.641	-2.404	-2.642	-1.779	-2.522	-2.641	-2.245	-2.104	-2.608	-2.623	-2.414	-1.999	-2.074	-2.578		-2.524	-2.407	-0.196	-2.3	-2.337	-2.53	-2.687	-2.55	-2.675	-2.623	-2.621		-4.941
26.3833	-2.128	-2.699	-2.517	-2.259	-0.545	-2.382	-2.625	-1.723	-2.502	-2.622	-2.223	-2.083	-2.589	-2.606	-2.389	-1.968	-2.042	-2.558		-2.503	-2.387	-0.102	-2.27	-2.309	-2.512	-2.678	-2.53	-2.654	-2.606	-2.603		-4.914
26.4	-2.101	-2.68	-2.489	-2.212	-0.425	-2.363	-2.607	-1.669	-2.48	-2.605	-2.2	-2.056	-2.572	-2.587	-2.366	-1.93	-2.006	-2.537		-2.486	-2.366	-0.009	-2.238	-2.28	-2.494	-2.663	-2.51	-2.635	-2.59	-2.584		-4.886
26.4167	-2.068	-2.661	-2.463	-2.157	-0.293	-2.344	-2.589	-1.613	-2.461	-2.588	-2.177	-2.022	-2.553	-2.568	-2.343	-1.886	-1.966	-2.517		-2.468	-2.345	0.074	-2.198	-2.248	-2.475	-2.645	-2.49	-2.616	-2.574	-2.565		-4.858
26.4333	-2.03	-2.643	-2.438	-2.1	-0.172	-2.327	-2.57	-1.554	-2.441	-2.57	-2.149	-1.981	-2.535	-2.55	-2.321	-1.837	-1.925	-2.497		-2.45	-2.323	0.142	-2.154	-2.207	-2.456	-2.626	-2.468	-2.596	-2.557	-2.547		-4.83
26.45	-1.986	-2.626	-2.413	-2.044	-0.078	-2.307	-2.552	-1.496	-2.421	-2.552	-2.113	-1.937	-2.518	-2.53	-2.302	-1.79	-1.886	-2.476		-2.436	-2.302	0.189	-2.103	-2.16	-2.436	-2.606	-2.445	-2.577	-2.539	-2.529		-4.801
26.4667	-1.943	-2.608	-2.388	-1.996	-0.02	-2.284	-2.533	-1.443	-2.4	-2.533	-2.074	-1.897	-2.5	-2.511	-2.283	-1.748	-1.848	-2.455		-2.42	-2.28	0.212	-2.048	-2.108	-2.416	-2.587	-2.42	-2.558	-2.522	-2.509		-4.774
26.4833	-1.903	-2.592	-2.359	-1.955	0	-2.258	-2.512	-1.401	-2.379	-2.516	-2.029	-1.861	-2.483	-2.493	-2.263	-1.711	-1.814	-2.433		-2.404	-2.256	0.215	-1.997	-2.052	-2.397	-2.567	-2.393	-2.539	-2.505	-2.492		-4.748
26.5	-1.868	-2.572	-2.325	-1.924	-0.011	-2.223	-2.493	-1.37	-2.358	-2.499	-1.987	-1.832	-2.466	-2.474	-2.242	-1.679	-1.78	-2.411		-2.387	-2.233	0.214	-1.951	-2	-2.378	-2.547	-2.367	-2.521	-2.486	-2.475		-4.721
26.5167	-1.837	-2.553	-2.288	-1.899	-0.046	-2.186	-2.473	-1.342	-2.336	-2.483	-1.949	-1.806	-2.448	-2.455	-2.213	-1.647	-1.744	-2.389		-2.369	-2.21	0.251	-1.915	-1.955	-2.359	-2.528	-2.34	-2.503	-2.468	-2.457		-4.694
26.5333	-1.811	-2.534	-2.248	-1.88	-0.1	-2.147	-2.452	-1.311	-2.313	-2.467	-1.917	-1.775	-2.431	-2.438	-2.177	-1.611	-1.706	-2.367		-2.351	-2.188	0.381	-1.883	-1.917	-2.341	-2.508	-2.316	-2.485	-2.449	-2.441		-4.667
26.55	-1.785	-2.515	-2.21	-1.866	-0.161	-2.107	-2.432	-1.273	-2.291	-2.45	-1.891	-1.744	-2.415	-2.419	-2.136	-1.574	-1.666	-2.346		-2.334	-2.168	0.617	-1.854	-1.883	-2.322	-2.489	-2.293	-2.466	-2.43	-2.423		-4.638
26.5667	-1.76	-2.498	-2.176	-1.854	-0.22	-2.073	-2.412	-1.228	-2.269	-2.43	-1.868	-1.707	-2.397	-2.401	-2.092	-1.533	-1.628	-2.326		-2.316	-2.147	0.923	-1.828	-1.853	-2.303	-2.47	-2.27	-2.448	-2.414	-2.406		-4.61
26.5833	-1.733	-2.481	-2.148	-1.848	-0.263	-2.045	-2.391	-1.186	-2.248	-2.409	-1.849	-1.668	-2.38	-2.38	-2.048	-1.497	-1.591	-2.306		-2.298	-2.127	1.247	-1.799	-1.825	-2.284	-2.451	-2.249	-2.429	-2.394	-2.388		-4.582
26.6	-1.703	-2.465	-2.124	-1.839	-0.268	-2.02	-2.371	-1.15	-2.227	-2.389	-1.829	-1.63	-2.362	-2.36	-2.012	-1.464	-1.556	-2.286		-2.281	-2.104	1.541	-1.769	-1.796	-2.266	-2.432	-2.229	-2.412	-2.377	-2.37		-4.555
26.6167	-1.67	-2.447	-2.104	-1.83	-0.215	-1.999	-2.352	-1.127	-2.206	-2.369	-1.811	-1.597	-2.344	-2.34	-1.982	-1.433	-1.519	-2.266		-2.264	-2.078	1.792	-1.736	-1.768	-2.247	-2.414	-2.205	-2.395	-2.359	-2.353		-4.531
26.6333	-1.636	-2.426	-2.086	-1.818	-0.087	-1.979	-2.333	-1.115	-2.183	-2.351	-1.79	-1.566	-2.326	-2.317	-1.955	-1.406	-1.483	-2.244		-2.247	-2.05	2.007	-1.702	-1.737	-2.228	-2.393	-2.18	-2.378	-2.338	-2.336		-4.507
26.65	-1.604	-2.407	-2.071	-1.801	0.107	-1.96	-2.314	-1.104	-2.157	-2.333	-1.766	-1.541	-2.309	-2.297	-1.933	-1.376	-1.444	-2.217		-2.231	-2.018	2.182	-1.669	-1.702	-2.209	-2.371	-2.146	-2.361	-2.319	-2.318		-4.483
26.6667	-1.575	-2.387	-2.057	-1.779	0.335	-1.943	-2.294	-1.086	-2.127	-2.315	-1.74	-1.516	-2.293	-2.276	-1.91	-1.345	-1.408	-2.188		-2.215	-1.984	2.302	-1.64	-1.67	-2.191	-2.348	-2.111	-2.343	-2.3	-2.3		-4.459
26.6833	-1.549	-2.366	-2.044	-1.756	0.565	-1.925	-2.271	-1.039	-2.095	-2.298	-1.71	-1.489	-2.274	-2.254	-1.889	-1.275	-1.372	-2.158		-2.199	-1.954	2.368	-1.617	-1.64	-2.172	-2.322	-2.074	-2.326	-2.281	-2.283		-4.435
26.7	-1.527	-2.347	-2.03	-1.732	0.775	-1.906	-2.239	-0.952	-2.06	-2.281	-1.681	-1.466	-2.256	-2.234	-1.866	-1.069	-1.34	-2.128		-2.185	-1.927	2.393	-1.597	-1.614	-2.154	-2.297	-2.039	-2.305	-2.264	-2.266		-4.411
26.7167	-1.506	-2.326	-2.016	-1.705	0.957	-1.885	-2.196	-0.821	-2.028	-2.264	-1.654	-1.443	-2.237	-2.21	-1.841	-0.741	-1.309	-2.101		-2.17	-1.903	2.393	-1.581	-1.594	-2.138	-2.274	-2.01	-2.285	-2.247	-2.252		-4.389
26.7333	-1.484	-2.306	-2.001	-1.674	1.116	-1.862	-2.133	-0.658	-1.999	-2.249	-1.63	-1.422	-2.216	-2.183	-1.812	-0.375	-1.27	-2.077		-2.153	-1.883	2.37	-1.565	-1.577	-2.119	-2.251	-1.983	-2.259	-2.231	-2.235		-4.369
26.75	-1.46	-2.288	-1.983	-1.631	1.252	-1.837	-2.044	-0.492	-1.973	-2.231	-1.61	-1.399	-2.198	-2.155	-1.779	-0.048	-1.216	-2.053		-2.136	-1.861	2.316	-1.548	-1.563	-2.102	-2.231	-1.959	-2.23	-2.213	-2.219		-4.349
26.7667	-1.421	-2.269	-1.965	-1.566	1.359	-1.81	-1.931	-0.352	-1.951	-2.212	-1.593	-1.363	-2.177	-2.123	-1.746	0.135	-1.133	-2.031		-2.117	-1.839	2.228	-1.526	-1.549	-2.085	-2.209	-1.935	-2.196	-2.197	-2.202		-4.331
26.7833	-1.367	-2.251	-1.946	-1.46	1.437	-1.785	-1.801	-0.252	-1.928	-2.194	-1.574	-1.303	-2.156	-2.092	-1.715	0.18	-1.018	-2.01		-2.098	-1.815	2.118	-1.487	-1.528	-2.067	-2.188	-1.915	-2.152	-2.181	-2.184		-4.311
26.8	-1.288	-2.233	-1.924	-1.315	1.483	-1.763	-1.67	-0.192	-1.91	-2.173	-1.55	-1.223	-2.135	-2.059	-1.686	0.175	-0.873	-1.991		-2.077	-1.79	2.008	-1.424	-1.493	-2.048	-2.166	-1.896	-2.097	-2.164	-2.17		-4.293
26.8167	-1.193	-2.214	-1.905	-1.146	1.497	-1.743	-1.56	-0.158	-1.888	-2.153	-1.512	-1.127	-2.11	-2.024	-1.66	0.164	-0.674	-1.972		-2.051	-1.766	1.95	-1.337	-1.434	-2.027	-2.14	-1.876	-2.031	-2.151	-2.154		-4.277
26.8333	-1.097	-2.196	-1.885	-0.985	1.498	-1.729	-1.487	-0.13	-1.866	-2.129	-1.452	-1.03	-2.086	-1.991	-1.634	0.166	-0.345	-1.953		-2.023	-1.741	2.017	-1.238	-1.351	-2.003	-2.113	-1.86	-1.958	-2.135	-2.139		-4.26
26.85	-1.006	-2.178	-1.863	-0.869	1.536	-1.712	-1.465	-0.095	-1.846	-2.102	-1.371	-0.944	-2.058	-1.959	-1.6	0.179	0.326	-1.93		-1.993	-1.717	2.236	-1.143	-1.254	-1.971	-2.082	-1.843	-1.887	-2.121	-2.123		-4.248
26.8667	-0.929	-2.159	-1.836	-0.81	1.693	-1.69	-1.49	-0.057	-1.823	-2.07	-1.285	-0.871	-2.025	-1.932	-1.549	0.195	1.728	-1.887		-1.962	-1.694	2.563	-1.063	-1.16	-1.931	-2.052	-1.824	-1.831	-2.105	-2.107		-4.235
26.8833	-0.865	-2.139	-1.793	-0.806	1.998	-1.653	-1.551	-0.023	-1.804	-2.037	-1.202	-0.811	-1.992	-1.914	-1.479	0.208	4.302	-1.773		-1.932	-1.668	2.922	-1.002	-1.08	-1.885	-2.021	-1.805	-1.797	-2.088	-2.091		-4.222
26.9	-0.808	-2.117	-1.731	-0.843	2.398	-1.596	-1.63	-0.002	-1.785	-2.005	-1.137	-0.765	-1.96	-1.9	-1.397	0.204	8.208	-1.454		-1.908	-1.633	3.223	-0.954	-1.017	-1.831	-1.993	-1.783	-1.789	-2.074	-2.076		-4.209
26.9167	-0.763	-2.092	-1.654	-0.898	2.801	-1.527	-1.705	-0.005	-1.768	-1.975	-1.088	-0.728	-1.928	-1.879	-1.308	0.195	13.043	-0.627		-1.889	-1.579	3.433	-0.911	-0.966	-1.775	-1.967	-1.762	-1.809	-2.058	-2.063		-4.196
26.9333	-0.729	-2.056	-1.562	-0.949	3.109	-1.454	-1.768	-0.018	-1.751	-1.953	-1.041	-0.689	-1.905	-1.826	-1.138	0.204	17.891	1.173		-1.872	-1.494	3.623	-0.871	-0.918	-1.723	-1.943	-1.742	-1.844	-2.046	-2.051		-4.183
26.95	-0.701	-1.994	-1.445	-0.969	3.283	-1.386	-1.811	-0.012	-1.734	-1.936	-0.98	-0.614	-1.886	-1.686	0.148	0.306	21.738	4.352		-1.85	-1.378	3.925	-0.829	-0.872	-1.679	-1.921	-1.722	-1.888	-2.033	-2.037		-4.17
26.9667	-0.667	-1.866	-1.261	-0.917	3.382	-1.316	-1.829	0.067	-1.706	-1.927	-0.865	-0.44	-1.874	-1.364	2.625	0.659	23.933	8.827		-1.812	-1.231	4.447	-0.782	-0.831	-1.651	-1.9	-1.704	-1.931	-2.02	-2.025		-4.159
26.9833	-0.606	-1.611	-0.953	-0.743	3.497	-1.213	-1.814	0.314	-1.644	-1.921	-0.623	-0.065	-1.866	-0.725	5.736	1.526	24.422	13.862		-1.748	-1.068	5.167	-0.725	-0.79	-1.637	-1.878	-1.684	-1.971	-2.009	-2.014		-4.145
27	-0.486	-1.158	-0.48	-0.394	3.74	-1.022	-1.733	0.83	-1.497	-1.903	-0.139	0.654	-1.857	0.34	9.387	3.196	23.589	18.337		-1.654	-0.92	6.029	-0.65	-0.741	-1.63	-1.853	-1.657	-2.001	-1.997	-2.002		-4.134
27.0167	-0.258	-0.465	0.151	0.155	4.222	-0.673	-1.527	1.676	-1.18	-1.858	0.72	1.827	-1.836	1.82	12.542	5.782	21.908	21.289		-1.535	-0.819	6.992	-0.553	-0.68	-1.62	-1.828	-1.615	-1.985	-1.985	-1.992		-4.121
27.0333	0.125	0.432	0.851	0.861	4.985	-0.104	-1.105	2.828	-0.587	-1.742	2.024	3.441	-1.78	3.512	14.986	8.995	19.763	22.334		-1.41	-0.79	8.111	-0.433	-0.597	-1.594	-1.802	-1.543	-1.93	-1.971	-1.981		-4.106
27.05	0.701	1.396	1.477	1.607	5.985	0.694	-0.384	4.151	0.361	-1.494	3.676	5.294	-1.637	5.055	17.002	12.194	17.407	21.728		-1.303	-0.838	9.593	-0.28	-0.496	-1.545	-1.777	-1.426	-1.84	-1.949	-1.965		-4.092
27.0667	1.438	2.216	1.873	2.225	7.058	1.637	0.656	5.451	1.64	-1.041	5.398	7.02	-1.319	6.087	18.316	14.643	14.997	20.014		-1.237	-0.941	11.605	0.354	-0.358	-1.47	-1.753	-1.264	-1.724	-1.911	-1.943		-4.075
27.0833	2.218	2.696	1.946	2.573	7.976	2.546	1.902	6.491	3.06	-0.335	6.81	8.228	-0.708	6.383	18.714	15.82	12.626	17.679		-1.229	-1.067	14.108	1.852	0.229	-1.379	-1.733	-1.073	-1.615	-1.848	-1.906		-4.058
27.1	2.868	2.733	1.697	2.587	8.527	3.208	3.119	7.059	4.313	0.593	7.596	8.665	0.29	5.949	18.22	15.667	10.359	15.067		-1.278	-1.187	16.743	4.021	1.586	-1.289	-1.71	-0.879	-1.504	-1.753	-1.845		-4.042
27.1167	3.23	2.35	1.212	2.304	8.587	3.465	4.033	7.069	5.105	1.61	7.631	8.318	1.657	4.973	17.054	14.465	8.249	12.394		-1.368	-1.282	19.039	6.843	3.506	-1.224	-1.686	-0.718	-1.38	-1.628	-1.755		-4.027
27.1333	3.228	1.682	0.617	1.827	8.164	3.282	4.43	6.563	5.261	2.511	7.001	7.383	3.212	3.717	15.525	12.62	6.356	9.816		-1.479	-1.346	20.635	9.941	6.024	-1.201	-1.651	-0.618	-1.246	-1.485	-1.633		-4.013
27.15	2.901	0.895	0.032	1.284	7.378	2.754	4.263	5.705	4.808	3.095	5.925	6.139	4.646	2.419	13.88	10.508	4.735	7.44		-1.586	-1.383	21.386	12.854	8.83	-1.225	-1.594	-0.592	-1.108	-1.347	-1.493		-4.002
27.1667	2.371	0.132	-0.463	0.774	6.402	2.053	3.635	4.729	3.925	3.24	4.65	4.844	5.723	1.249	12.322	8.396	3.426	5.336		-1.674	-1.4	21.476	15.438	11.617	-1.288	-1.507	-0.643	-0.98	-1.242	-1.354		-3.991
27.1833	1.777	-0.509	-0.829	0.362	5.399	1.332	2.734	3.825	2.839	2.954	3.386	3.67	6.22	0.294	10.993	6.455	2.425	3.556		-1.738	-1.404	21.268	17.353	14.335	-1.373	-1.383	-0.749	-0.953	-1.193	-1.243		-3.981
27.2	1.233	-0.998	-1.056	0.065	4.496	0.7	1.752	3.085	1.748	2.341	2.276	2.697	6.085	-0.424	9.957	4.792	1.705	2.12		-1.779	-1.402	21.262	18.357	16.566	-1.461	-1.22	-0.883	-1.011	-1.21	-1.186		-3.971
27.2167	0.8	-1.338	-1.165	-0.125	3.759	0.202	0.834	2.574	0.786	1.55	1.397	1.947	5.45	-0.921	9.233	3.447	1.214	1.01		-1.802	-1.396	22.177	18.517	17.968	-1.536	-1.036	-1.018	-1.142	-1.283	-1.193		-3.962
27.2333	0.491	-1.555	-1.188	-0.24	3.224	-0.162	0.064	2.566	0.018	0.73	0.762	1.408	4.437	-1.24	8.784	2.412	0.889	0.195		-1.811	-1.385	24.596	18.39	18.437	-1.59	-0.858	-1.131	-1.337	-1.392	-1.258		-3.952
27.25	0.29	-1.685	-1.161	-0.306	2.899	-0.402	-0.532	3.521	-0.546	-0.016	0.339	1.043	3.274	-1.429	8.535	1.656	0.677	-0.375		-1.812	-1.363	28.375	18.855	18.307	-1.62	-0.723	-1.216	-1.498	-1.511	-1.365		-3.945
27.2667	0.161	-1.757	-1.113	-0.343	2.765	-0.543	-0.956	5.074	-0.928	-0.626	0.08	0.804	2.158	-1.532	8.406	1.131	0.533	-0.751		-1.809	4.105	32.976	20.622	18.268	-1.625	-0.664	-1.274	-1.63	-1.616	-1.483		-3.937
27.2833	0.082	-1.792	-1.066	-0.366	2.778	-0.611	-1.233	6.903	-1.17	-1.08	-0.071	0.646	1.2	-1.588	8.336	0.782	0.434	-0.978		-1.802	18.011	37.905	23.74	19.147	-1.614	-0.69	-1.307	-1.734	-1.696	-1.593		-3.929
27.3	0.028	-1.801	-1.025	-0.382	2.871	-0.633	-1.403	9.189	-1.315	-1.393	-0.158	0.531	0.447	-1.618	8.274	0.559	0.364	-1.099		-1.795	35.073	42.958	27.99	21.393	-1.593	-0.789	-1.32	-1.804	-1.749	-1.679		-3.923
27.3167	-0.013	-1.797	-0.994	-0.395	2.987	-0.631	-1.499	12.733	-1.396	-1.59	-0.212	0.445	-0.1	-1.631	8.195	0.42	0.313	-1.152		-1.786	54.37	48.329	33.133	24.887	-1.571	-0.927	-1.311	-1.847	-1.778	-1.737		-3.916
27.3333	0.08	-1.785	-0.974	2.191	3.115	-0.62	-1.552	18.465	-1.439	-1.706	-0.247	2.33	-0.467	-1.636	8.1	0.332	0.361	-1.17		-1.776	69.502	53.983	38.791	29.395	-1.554	-1.07	-1.271	-1.869	-1.793	-1.771		-3.91
27.35	5.255	-1.771	-0.963	13.528	3.432	-0.613	-1.579	26.38	-1.463	-1.768	-0.273	10.919	-0.699	-1.05	8.006	0.282	3.466	-1.176		-1.766	76.595	59.489	44.68	34.608	-1.543	-1.195	-1.207	-1.877	-1.798	-1.785		-3.904
27.3667	15.712	-1.761	-0.96	27.757	4.253	-0.602	-1.591	35.413	-1.474	-1.797	-0.289	22.755	-0.832	7.129	7.946	0.269	11.119	-1.179		-1.756	80.521	64.455	50.51	40.205	-1.372	-1.288	0.863	-1.876	-1.798	-1.787		-3.897
27.3833	28.26	-1.752	-0.871	43.567	5.865	3.777	-1.597	43.755	-1.476	-1.811	3.414	36.433	-0.907	17.968	7.955	0.296	21.515	-1.182		-1.746	82.346	69.09	55.999	45.964	5.825	-1.352	13.444	-1.872	-1.796	-1.784		-3.891
27.4	42.283	-1.746	6.914	57.702	10.475	15.903	-1.598	50.639	-1.47	-1.815	14.377	49.477	-0.95	28.671	8.247	0.354	33.8	-1.182		-1.735	83.66	73.553	61.352	51.575	16.241	-1.391	29.299	-1.866	-1.794	-1.777		-3.883
27.4167	52.956	-1.741	21.778	63.778	19.408	30.771	-1.19	56.53	-1.447	-1.817	27.921	57.012	-0.978	37.982	10.469	0.421	44.483	-1.179		-1.725	85.482	77.683	66.745	56.858	26.211	-1.411	46.466	-1.86	-1.79	-1.771		-3.875
27.4333	60.188	-1.736	37.884	67.659	30.967	47.724	5.449	62.251	-1.049	-1.816	43.508	62.706	-1.002	38.643	16.913	0.48	51.877	-1.174		-1.714	88.193	81.503	71.654	62.129	35.087	-1.419	62.33	-1.853	-1.785	-1.763		-3.866
27.45	66.5	-1.733	54.373	70.543	43.716	61.767	13.873	67.736	8.941	-1.815	57.23	67.49	-1.026	35.578	26.834	0.524	57.781	-1.169		-1.699	91.804	84.475	75.957	67.833	35.948	-1.42	68.429	-1.847	-1.782	-1.754		-3.857
27.4667	71.69	-1.728	63.764	72.881	54.471	68.556	21.636	72.483	24.061	-1.814	64.942	71.616	-1.048	31.666	38.685	1.142	62.387	-0.442		-0.436	95.857	86.452	79.073	73.68	32.681	-1.416	71.957	-1.842	-1.776	-1.748		-3.85
27.4833	75.419	-1.726	67.088	74.701	61.047	72.841	28.081	76.133	39.965	-1.809	70.469	75.151	-1.071	27.747	49.751	10.4	66.21	8.399		2.318	100.368	87.756	80.819	78.733	29.108	-1.409	74.724	-1.837	-1.773	-1.742		-3.842
27.5	77.359	-1.722	70.338	75.896	64.607	75.072	27.447	78.21	55.603	-1.806	73.991	77.671	-1.093	24.268	57.112	24.548	69.432	19.823		5.5	105.501	88.42	81.893	82.364	25.929	-0.461	77.13	-1.833	-1.769	-1.737		-3.835
27.5167	78.116	-1.719	73.854	76.636	66.485	75.875	24.298	79.165	61.56	-1.801	75.602	79.411	-1.117	21.473	61.376	39.98	71.958	30.834		9.179	111.197	88.815	82.48	84.17	23.511	8.969	78.914	-1.83	-1.765	-1.73		-3.829
27.5333	78.555	-1.563	77.612	77.322	68.085	76.429	21.203	79.736	62.21	-1.796	76.111	80.513	-1.14	19.638	63.932	55.765	74.184	40.386		11.96	117.395	89.553	83.038	84.689	22.258	22.264	80.043	-1.825	-1.761	-1.724		-3.82
27.55	79.171	0.872	81.28	78.386	70.573	77.248	18.536	80.323	61.803	-1.791	76.714	81.089	-1.162	18.979	65.846	64.021	75.95	41.274		13.294	124.066	90.937	84.05	85.058	22.384	37.915	80.775	-1.822	-1.755	-1.718		-3.804
27.5667	80.356	4.727	84.733	80.072	73.95	78.638	16.371	81.338	60.834	-1.786	77.857	81.543	-1.184	19.382	67.845	68.158	77.189	39.367		14.04	131.169	93.088	85.705	85.787	23.471	54.342	81.565	-1.816	-1.749	-1.712		-3.763
27.5833	82.272	9.23	88.527	82.413	77.792	80.704	14.727	82.987	59.159	-1.781	79.766	82.344	-1.202	20.285	70.116	71.728	78.06	37.845		14.035	138.521	95.944	88.089	87.197	24.721	63.184	82.818	-1.812	-1.745	-1.707		-3.664
27.6	84.798	13.716	92.612	85.273	81.741	83.314	13.691	85.253	56.505	-1.775	82.337	83.771	-1.221	20.99	72.602	75.17	78.903	36.883		13.401	145.506	99.237	91.025	89.424	25.316	68.387	84.679	-1.809	-1.741	-1.703		-3.44
27.6167	87.771	15.722	96.963	88.555	85.32	86.287	13.401	88.025	52.728	-1.772	85.272	85.832	-1.238	20.917	75.132	78.377	80.053	35.985		12.446	150.91	102.914	94.344	92.232	24.742	71.23	87.134	-1.804	-1.738	-1.696		-2.999
27.6333	91.096	15.971	101.55	92.173	88.884	89.633	13.776	91.174	47.939	-1.767	88.597	88.486	-1.253	19.922	77.203	81.757	81.689	34.586		11.389	153.469	106.925	98.041	95.46	23.174	72.584	89.841	-1.802	-1.734	-1.692		-2.259
27.65	94.745	15.211	106.04	96.096	92.718	93.302	14.47	94.665	42.53	-1.764	92.229	91.56	-1.268	18.325	78.221	85.44	83.827	32.394		10.353	152.434	111.245	102.024	99.068	21.129	73.627	92.208	-1.798	-1.73	-1.687		-1.21
27.6667	98.738	13.955	109.848	100.345	96.761	97.274	15.022	98.501	37.025	-1.761	96.109	94.982	-1.282	16.512	77.668	89.436	86.406	29.543		9.384	147.851	115.87	106.303	102.964	18.983	74.985	93.623	-1.794	-1.727	-1.684		0.027
27.6833	103.018	12.565	112.2	104.864	100.904	101.523	15.048	102.624	31.832	-1.757	100.258	98.777	-1.092	14.716	75.223	93.723	89.375	26.401		8.507	140.579	120.791	110.869	107.142	16.946	77.041	93.469	-1.79	-1.722	-1.681		1.201
27.7	107.563	11.213	112.423	109.667	104.675	105.945	14.439	107.039	27.216	-1.753	104.617	102.864	0.676	13.057	70.695	98.289	92.685	23.285		7.724	131.77	126	115.733	111.584	15.106	79.669	91.541	-1.786	-1.719	-1.679		2.032
27.7167	112.338	9.962	110.237	114.722	107.409	110.335	13.406	111.734	23.286	-1.75	109.209	107.24	3.101	11.577	62.589	103.104	96.323	20.393		7.022	122.321	131.467	120.883	116.311	13.483	82.577	87.953	-1.783	-1.715	-1.678		2.315
27.7333	117.323	8.844	105.895	119.831	108.399	114.209	12.211	116.7	20.002	-1.747	113.974	111.864	5.617	10.273	51.709	108.111	100.259	17.825		6.398	112.822	137.162	126.334	121.314	12.078	85.872	83.098	-1.778	-1.71	-1.676		2.021
27.75	122.494	7.861	99.98	124.48	107.185	116.856	11.003	121.894	17.309	-1.744	118.648	116.701	7.849	9.134	40.792	113.323	104.45	15.61		5.839	103.612	143.073	132.079	126.583	10.857	89.458	77.474	-1.774	-1.705	-1.675		1.276
27.7667	127.863	7.004	93.146	127.878	103.752	117.605	9.865	127.298	15.11	-1.742	122.627	121.72	8.354	8.141	30.731	118.769	108.913	13.712		5.338	94.779	149.215	138.044	132.106	9.794	93.044	71.36	-1.769	-1.699	-1.672		0.293
27.7833	133.435	6.254	85.79	129.245	98.483	116.09	8.826	132.89	13.315	-1.74	125.112	126.929	8.03	7.278	23.767	124.479	113.658	12.104		4.884	86.188	155.59	144.195	137.821	8.865	96.129	64.709	-1.764	-1.695	-1.671		-0.715
27.8	139.189	5.594	78.053	128.136	91.914	112.427	7.896	138.66	11.836	-1.738	125.419	132.339	7.448	6.525	19.796	130.47	118.693	10.738		4.476	77.465	162.195	150.491	143.721	8.047	98.035	55.905	-1.761	-1.692	-1.668		-1.606
27.8167	145.079	5.011	69.728	124.638	84.387	107.13	7.077	144.635	10.608	-1.737	123.251	137.904	6.788	5.867	16.716	136.669	124.005	9.565		4.109	66.868	169.022	156.931	149.818	7.328	98.135	43.696	-1.755	-1.69	-1.665		-2.308
27.8333	150.833	4.492	58.826	119.304	75.746	100.805	6.353	150.817	9.564	-1.736	118.854	143.429	6.13	5.285	14.309	142.862	129.563	8.554		3.777	51.572	176.062	163.581	156.103	6.694	96.163	32.152	-1.75	-1.689	-1.664		-2.809
27.85	155.834	4.03	44.791	112.848	63.315	94.001	5.71	157.194	8.66	-1.734	112.842	148.356	5.509	4.766	12.416	148.526	135.315	7.672		3.476	36.576	183.34	170.469	162.581	6.134	92.285	21.966	-1.746	-1.687	-1.661		-3.138
27.8667	159.191	3.616	31.925	105.893	48.625	86.996	5.136	163.586	7.878	-1.732	105.902	151.817	4.933	4.3	10.914	152.818	141.222	6.9		3.198	23.548	198.867	177.626	169.249	5.633	86.808	15.007	-1.682	-1.684	-1.658		-3.338
27.8833	160.067	3.245	20.917	98.875	35.074	79.925	4.621	169.44	7.185	-1.731	98.573	152.988	4.407	3.879	9.689	154.897	147.285	6.221		2.941	14.224	230.663	185.086	176.097	5.184	79.958	12.655	-1.009	-1.683	-1.655		-3.451
27.9	158.042	2.91	13.913	92.124	23.446	72.759	4.158	173.846	6.577	-1.728	91.191	151.408	3.931	3.502	8.669	154.208	153.516	5.617		2.703	11.428	267.925	196.979	183.153	4.773	70.54	10.953	-0.18	-1.681	-1.652		-3.513
27.9167	153.321	2.609	11.654	85.735	16.847	65.037	3.744	175.829	6.037	-1.726	83.904	147.17	3.503	3.16	7.807	150.744	159.934	5.077		2.486	10.284	306.171	232.434	190.447	4.399	56.72	9.588	0.648	-1.682	-1.649		-3.545
27.9333	146.565	2.337	10.049	79.77	14.016	54.866	3.373	174.742	5.548	-1.503	76.719	140.883	3.117	2.851	7.067	145.022	171.713	4.591		2.285	9.403	330.593	275.215	197.977	4.06	43.232	8.482	1.392	-1.648	-1.647		-3.561
27.95	138.57	2.09	8.806	74.248	11.859	41.373	3.037	170.541	5.11	-0.956	69.426	133.345	2.767	2.571	6.429	137.802	209.909	4.154		2.103	8.694	337.077	317.119	205.63	3.748	30.97	7.574	1.493	-1.177	-1.642		-3.569
27.9667	130.024	1.867	7.831	69.117	10.19	28.924	2.734	163.801	4.712	-0.388	61.342	125.218	2.449	2.313	5.875	129.808	249.29	3.76		1.933	8.116	338.098	348.33	213.09	3.464	21.792	6.821	1.403	-0.577	-1.638		-3.572
27.9833	121.415	1.661	7.054	64.362	8.878	18.341	2.459	155.417	4.351	0.169	49.481	116.993	2.16	2.077	5.387	121.569	283.794	3.405		1.778	7.629	333.557	349.657	225.033	3.203	17.978	6.188	1.281	0.028	-1.633		-3.573
28	113.082	1.473	6.424	59.853	7.838	11.655	2.206	146.189	4.028	0.483	36.161	109.053	1.899	1.861	4.953	113.493	312.949	3.085		1.635	7.209	333.017	339.49	259.804	2.961	15.221	5.648	1.15	0.586	-1.627		-3.571
28.0167	105.241	1.298	5.9	55.464	7.006	9.818	1.977	136.741	3.73	0.448	24.291	101.569	1.663	1.664	4.561	105.826	313.988	2.795		1.501	6.844	330.745	329.226	290.942	2.739	13.074	5.179	1.016	0.687	-1.475		-3.567
28.0333	97.988	1.137	5.45	50.979	6.329	8.597	1.766	127.515	3.455	0.366	14.653	94.673	1.446	1.483	4.204	98.682	301.47	2.531		1.38	6.519	321.223	323.258	320.653	2.533	11.392	4.766	0.887	0.638	-1.014		-3.565
28.05	91.35	0.989	5.056	46.247	5.769	7.642	1.573	118.734	3.201	0.272	10.296	88.348	1.25	1.315	3.883	92.159	285.527	2.289		1.264	6.225	307.768	319.751	338.786	2.341	10.055	4.396	0.762	0.562	-0.52		-3.561
28.0667	85.276	0.852	4.704	40.63	5.293	6.882	1.395	110.572	2.968	0.173	8.961	82.536	1.069	1.161	3.579	86.194	262.979	2.066		1.156	5.96	289.194	310.409	331.299	2.163	8.977	4.066	0.645	0.478	-0.027		-3.56
28.0833	79.69	0.728	4.386	32.1	4.876	6.262	1.232	103.082	2.753	0.078	7.957	77.184	0.904	1.02	3.309	80.751	236.815	1.86		1.055	5.722	268.959	287.213	321.791	1.997	8.096	3.767	0.534	0.39	0.305		-3.558
28.1	74.487	0.612	4.1	22.571	4.51	5.745	1.08	96.297	2.557	-0.016	7.165	72.161	0.756	0.888	3.064	75.774	218.823	1.669		0.96	5.508	251.87	259.101	300.582	1.841	7.368	3.496	0.428	0.302	0.315		-3.557
28.1167	69.578	0.505	3.839	14.113	4.183	5.303	0.939	90.174	2.376	-0.106	6.53	67.431	0.619	0.767	2.835	71.154	204.107	1.494		0.874	5.311	238.802	229.55	278.985	1.696	6.755	3.25	0.33	0.219	0.272		-3.556
28.1333	64.908	0.407	3.603	7.482	3.889	4.915	0.807	84.599	2.209	-0.191	6.007	62.929	0.492	0.654	2.636	66.859	191.517	1.333		0.791	5.127	228.048	205.119	253.554	1.561	6.233	3.024	0.236	0.138	0.215		-3.554
28.15	60.338	0.316	3.384	4.752	3.627	4.572	0.684	79.522	2.055	-0.271	5.564	58.536	0.375	0.548	2.443	62.76	179.59	1.185		0.714	4.956	217.545	189.775	229.231	1.435	5.78	2.818	0.148	0.06	0.15		-3.554
28.1667	55.699	0.231	3.183	4.144	3.388	4.269	0.57	74.819	1.909	-0.347	5.179	54.103	0.266	0.451	2.264	58.727	163.717	1.046		0.64	4.792	203.737	174.843	214.339	1.317	5.379	2.628	0.064	-0.012	0.084		-3.553
28.1833	50.693	0.15	2.999	3.708	3.167	3.996	0.463	70.419	1.772	-0.417	4.837	49.262	0.164	0.36	2.093	54.652	144.623	0.92		0.572	4.637	190.756	160.881	203.19	1.207	5.018	2.452	-0.017	-0.083	0.017		-3.553
28.2	44.384	0.074	2.829	3.348	2.966	3.754	0.364	66.3	1.643	-0.485	4.534	43.198	0.073	0.273	1.935	50.317	122.183	0.801		0.506	4.493	180.399	148.831	195.044	1.103	4.692	2.286	-0.092	-0.149	-0.048		-3.552
28.2167	35.223	0.002	2.674	3.046	2.781	3.533	0.272	62.38	1.522	-0.548	4.263	34.307	-0.014	0.193	1.793	45.338	95.534	0.691		0.445	4.357	173.111	139.382	187.76	1.006	4.395	2.132	-0.162	-0.212	-0.109		-3.55
28.2333	24.931	-0.065	2.529	2.788	2.609	3.329	0.186	58.529	1.406	-0.607	4.017	24.126	-0.095	0.118	1.662	38.383	71.377	0.588		0.386	4.23	171.431	133.228	180.437	0.913	4.125	1.987	-0.227	-0.272	-0.17		-3.549
28.25	15.854	-0.127	2.393	2.559	2.451	3.144	0.106	54.603	1.301	-0.662	3.795	15.153	-0.17	0.047	1.545	29.009	50.632	0.491		0.328	4.111	171.557	127.874	170.978	0.825	3.876	1.851	-0.288	-0.33	-0.227		-3.546
28.2667	9.051	-0.186	2.266	2.357	2.304	2.968	0.029	50.388	1.197	-0.713	3.59	8.323	-0.241	-0.019	1.432	19.8	33.782	0.402		0.275	3.999	171.818	121.525	158.711	0.743	3.646	1.723	-0.345	-0.384	-0.282		-3.544
28.2833	6.137	-0.244	2.147	2.179	2.165	2.806	-0.041	45.648	1.102	-0.761	3.4	5.298	-0.304	-0.083	1.321	12.06	23.273	0.318		0.224	3.892	172.203	112.794	145.461	0.663	3.432	1.601	-0.402	-0.435	-0.336		-3.543
28.3	5.522	-0.297	2.033	2.017	2.035	2.654	-0.107	39.384	1.013	-0.807	3.225	4.668	-0.365	-0.143	1.216	7.213	16.328	0.24		0.175	3.789	172.707	100.309	131.961	0.587	3.231	1.474	-0.454	-0.484	-0.387		-3.54
28.3167	5.123	-0.349	1.926	1.872	1.913	2.514	-0.169	30.712	0.926	-0.851	3.062	4.269	-0.421	-0.2	1.118	5.763	12.2	0.166		0.131	3.689	173.309	86.966	119.411	0.518	3.045	1.368	-0.502	-0.53	-0.434		-3.539
28.3333	4.787	-0.397	1.824	1.742	1.798	2.383	-0.225	21.299	0.845	-0.889	2.911	3.945	-0.475	-0.252	1.026	5.313	10.196	0.096		0.089	3.59	173.983	73.439	107.17	0.448	2.87	1.266	-0.548	-0.573	-0.48		-3.538
28.35	4.503	-0.442	1.726	1.618	1.692	2.261	-0.282	13.076	0.769	-0.926	2.772	3.671	-0.525	-0.302	0.939	4.965	8.912	0.031		0.05	3.497	174.637	61.42	93.333	0.384	2.709	1.171	-0.591	-0.616	-0.523		-3.536
28.3667	4.255	-0.484	1.633	1.503	1.592	2.147	-0.335	7.253	0.696	-0.958	2.642	3.438	-0.573	-0.348	0.854	4.67	7.913	-0.03		0.014	3.411	175.213	52.74	79.045	0.321	2.559	1.092	-0.632	-0.655	-0.563		-3.536
28.3833	4.038	-0.524	1.545	1.396	1.496	2.038	-0.385	4.827	0.629	-0.988	2.52	3.234	-0.62	-0.392	0.773	4.416	7.121	-0.089		-0.02	3.33	175.65	44.904	65.551	0.26	2.415	1.003	-0.673	-0.692	-0.601		-3.534
28.4	3.844	-0.563	1.459	1.293	1.403	1.933	-0.432	4.305	0.567	-1.018	2.403	3.051	-0.663	-0.435	0.697	4.19	6.482	-0.144		-0.051	3.253	175.88	37.745	54.012	0.206	2.272	0.92	-0.71	-0.726	-0.637		-3.532
28.4167	3.67	-0.6	1.367	1.196	1.317	1.834	-0.473	3.985	0.506	-1.046	2.291	2.886	-0.703	-0.476	0.625	3.988	5.958	-0.196		-0.081	3.178	175.876	31.237	44.748	0.152	2.147	0.843	-0.746	-0.758	-0.671		-3.53
28.4333	3.511	-0.636	1.294	1.106	1.236	1.74	-0.514	3.72	0.447	-1.075	2.184	2.736	-0.741	-0.515	0.559	3.806	5.522	-0.245		-0.109	3.107	175.634	25.731	36.698	0.103	2.03	0.769	-0.78	-0.789	-0.703		-3.526
28.45	3.364	-0.67	1.221	1.021	1.159	1.649	-0.552	3.497	0.392	-1.101	2.08	2.597	-0.775	-0.553	0.496	3.639	5.148	-0.291		-0.136	3.04	175.164	21.336	29.895	0.053	1.921	0.699	-0.811	-0.819	-0.734		-3.524
28.4667	3.228	-0.702	1.152	0.942	1.09	1.564	-0.59	3.303	0.337	-1.125	1.983	2.468	-0.808	-0.589	0.434	3.488	4.822	-0.335		-0.162	2.973	174.484	18.019	24.557	0.007	1.828	0.632	-0.842	-0.848	-0.764		-3.522
28.4833	3.098	-0.734	1.099	0.866	1.021	1.48	-0.626	3.132	0.286	-1.148	1.891	2.35	-0.84	-0.624	0.375	3.348	4.534	-0.377		-0.187	2.91	173.619	15.689	20.691	-0.037	1.73	0.567	-0.872	-0.874	-0.792		-3.519
28.5	2.977	-0.763	1.031	0.793	0.954	1.401	-0.661	2.982	0.238	-1.168	1.802	2.237	-0.87	-0.656	0.319	3.216	4.276	-0.416		-0.211	2.848	172.603	13.87	17.895	-0.078	1.635	0.505	-0.9	-0.899	-0.819		-3.517
28.5167	2.863	-0.79	0.969	0.722	0.89	1.325	-0.694	2.844	0.189	-1.188	1.722	2.13	-0.898	-0.687	0.266	3.092	4.044	-0.453		-0.232	2.79	171.468	12.412	15.68	-0.116	1.546	0.447	-0.928	-0.923	-0.845		-3.513
28.5333	2.754	-0.814	0.908	0.655	0.827	1.252	-0.725	2.718	0.144	-1.206	1.643	2.028	-0.925	-0.716	0.216	2.972	3.835	-0.488		-0.253	2.736	170.244	11.253	13.887	-0.154	1.46	0.39	-0.955	-0.943	-0.872		-3.511
28.55	2.651	-0.836	0.849	0.592	0.767	1.183	-0.754	2.601	0.1	-1.222	1.569	1.931	-0.951	-0.742	0.168	2.86	3.644	-0.522		-0.271	2.685	168.957	10.328	12.451	-0.19	1.379	0.333	-0.979	-0.965	-0.898		-3.508
28.5667	2.552	-0.858	0.796	0.533	0.709	1.116	-0.781	2.489	0.057	-1.237	1.499	1.837	-0.975	-0.769	0.122	2.753	3.468	-0.554		-0.288	2.64	167.614	9.593	11.315	-0.227	1.301	0.273	-1.001	-0.986	-0.922		-3.505
28.5833	2.456	-0.879	0.743	0.476	0.654	1.054	-0.807	2.387	0.018	-1.253	1.429	1.749	-0.999	-0.795	0.075	2.649	3.305	-0.583		-0.303	2.593	166.231	9.006	10.414	-0.261	1.226	0.224	-1.023	-1.005	-0.945		-3.503
28.6	2.363	-0.9	0.695	0.422	0.603	0.995	-0.832	2.29	-0.019	-1.269	1.363	1.665	-1.02	-0.819	0.032	2.557	3.155	-0.613		-0.317	2.55	164.814	8.53	9.706	-0.294	1.154	0.178	-1.043	-1.025	-0.966		-3.5
28.6167	2.277	-0.921	0.648	0.369	0.553	0.938	-0.858	2.198	-0.055	-1.284	1.298	1.586	-1.039	-0.841	-0.01	2.467	3.013	-0.643		-0.33	2.503	163.377	8.132	9.145	-0.325	1.083	0.135	-1.065	-1.044	-0.986		-3.499
28.6333	2.194	-0.94	0.602	0.317	0.506	0.883	-0.879	2.113	-0.091	-1.299	1.235	1.51	-1.06	-0.864	-0.051	2.38	2.883	-0.672		-0.344	2.454	161.932	7.797	8.69	-0.353	1.01	0.101	-1.085	-1.063	-1.006		-3.497
28.65	2.117	-0.957	0.557	0.268	0.459	0.831	-0.902	2.03	-0.126	-1.313	1.176	1.438	-1.079	-0.885	-0.088	2.299	2.761	-0.699		-0.355	2.405	160.478	7.507	8.311	-0.383	0.942	0.058	-1.104	-1.08	-1.023		-3.497
28.6667	2.044	-0.974	0.514	0.22	0.414	0.781	-0.923	1.951	-0.16	-1.327	1.119	1.371	-1.098	-0.906	-0.126	2.217	2.646	-0.725		-0.368	2.354	158.996	7.257	7.984	-0.411	0.882	0.018	-1.121	-1.094	-1.039		-3.497
28.6833	1.972	-0.992	0.471	0.176	0.368	0.726	-0.943	1.876	-0.194	-1.339	1.064	1.306	-1.117	-0.926	-0.162	2.14	2.539	-0.749		-0.38	2.306	157.482	7.037	7.694	-0.439	0.826	-0.023	-1.137	-1.111	-1.054		-3.458
28.7	1.902	-1.009	0.424	0.134	0.318	0.68	-0.965	1.803	-0.224	-1.349	1.012	1.245	-1.132	-0.943	-0.198	2.067	2.437	-0.773		-0.39	2.259	155.913	6.844	7.435	-0.467	0.779	-0.064	-1.154	-1.125	-1.068		-3.353
28.7167	1.833	-1.028	0.378	0.095	0.278	0.634	-0.985	1.733	-0.255	-1.358	0.961	1.186	-1.148	-0.959	-0.232	1.997	2.34	-0.794		-0.403	2.212	154.262	6.673	7.2	-0.492	0.733	-0.101	-1.168	-1.141	-1.081		-3.234
28.7333	1.766	-1.043	0.337	0.058	0.243	0.588	-1.004	1.664	-0.285	-1.366	0.913	1.129	-1.162	-0.975	-0.264	1.929	2.249	-0.815		-0.414	2.164	152.607	6.519	6.991	-0.517	0.682	-0.139	-1.183	-1.157	-1.093		-3.116
28.75	1.699	-1.058	0.298	0.021	0.212	0.553	-1.023	1.598	-0.312	-1.376	0.865	1.075	-1.176	-0.992	-0.296	1.862	2.162	-0.832		-0.427	2.115	151.039	6.379	6.806	-0.54	0.633	-0.172	-1.196	-1.17	-1.105		-3.036
28.7667	1.635	-1.072	0.266	-0.015	0.188	0.511	-1.041	1.533	-0.338	-1.386	0.818	1.022	-1.19	-1.007	-0.325	1.798	2.077	-0.85		-0.439	2.065	149.608	6.252	6.641	-0.565	0.585	-0.205	-1.207	-1.184	-1.117		-3.025
28.7833	1.573	-1.086	0.238	-0.051	0.158	0.472	-1.059	1.472	-0.364	-1.395	0.763	0.97	-1.204	-1.024	-0.354	1.736	1.995	-0.867		-0.452	2.017	148.365	6.137	6.496	-0.588	0.537	-0.237	-1.219	-1.196	-1.129		-3.03
28.8	1.514	-1.1	0.205	-0.087	0.126	0.434	-1.074	1.412	-0.389	-1.404	0.722	0.92	-1.217	-1.037	-0.38	1.676	1.916	-0.884		-0.462	1.972	147.262	6.029	6.364	-0.612	0.49	-0.266	-1.232	-1.208	-1.143		-3.04
28.8167	1.46	-1.113	0.173	-0.119	0.095	0.395	-1.088	1.354	-0.414	-1.411	0.681	0.87	-1.228	-1.049	-0.405	1.618	1.839	-0.902		-0.474	1.931	146.214	5.931	6.241	-0.635	0.445	-0.297	-1.244	-1.22	-1.155		-3.055
28.8333	1.41	-1.127	0.141	-0.151	0.064	0.354	-1.104	1.3	-0.437	-1.419	0.638	0.821	-1.24	-1.064	-0.428	1.565	1.766	-0.918		-0.485	1.89	145.205	5.838	6.129	-0.656	0.402	-0.326	-1.256	-1.23	-1.167		-3.069
28.85	1.364	-1.14	0.11	-0.183	0.032	0.317	-1.117	1.248	-0.46	-1.426	0.606	0.776	-1.248	-1.078	-0.451	1.516	1.699	-0.934		-0.494	1.85	144.252	5.751	6.023	-0.677	0.36	-0.355	-1.269	-1.239	-1.179		-3.086
28.8667	1.321	-1.151	0.083	-0.213	0.001	0.282	-1.131	1.199	-0.481	-1.433	0.564	0.731	-1.258	-1.093	-0.474	1.471	1.631	-0.949		-0.505	1.808	143.358	5.671	5.927	-0.696	0.321	-0.382	-1.282	-1.249	-1.189		-3.101
28.8833	1.282	-1.163	0.057	-0.243	-0.031	0.247	-1.146	1.154	-0.503	-1.44	0.525	0.691	-1.265	-1.107	-0.495	1.429	1.569	-0.964		-0.513	1.768	142.517	5.595	5.837	-0.715	0.281	-0.409	-1.294	-1.258	-1.199		-3.115
28.9	1.244	-1.173	0.034	-0.272	-0.06	0.214	-1.159	1.112	-0.525	-1.446	0.491	0.653	-1.273	-1.121	-0.517	1.389	1.511	-0.978		-0.52	1.73	141.713	5.524	5.753	-0.733	0.241	-0.434	-1.306	-1.268	-1.209		-3.13
28.9167	1.207	-1.182	0.014	-0.297	-0.089	0.184	-1.171	1.072	-0.545	-1.453	0.459	0.613	-1.28	-1.133	-0.539	1.351	1.453	-0.99		-0.528	1.692	140.91	5.456	5.673	-0.75	0.206	-0.457	-1.316	-1.277	-1.218		-3.144
28.9333	1.171	-1.192	-0.007	-0.322	-0.115	0.154	-1.181	1.035	-0.564	-1.458	0.429	0.579	-1.287	-1.143	-0.559	1.314	1.4	-1.003		-0.534	1.656	140.093	5.393	5.601	-0.766	0.171	-0.481	-1.326	-1.285	-1.228		-3.156
28.95	1.134	-1.201	-0.027	-0.346	-0.141	0.121	-1.192	0.999	-0.583	-1.465	0.401	0.544	-1.294	-1.155	-0.58	1.279	1.351	-1.016		-0.542	1.62	139.27	5.334	5.532	-0.781	0.139	-0.502	-1.337	-1.293	-1.238		-3.167
28.9667	1.099	-1.208	-0.045	-0.368	-0.167	0.095	-1.2	0.964	-0.602	-1.472	0.375	0.511	-1.301	-1.164	-0.598	1.246	1.304	-1.027		-0.55	1.585	138.448	5.278	5.468	-0.795	0.109	-0.524	-1.346	-1.299	-1.248		-3.179
28.9833	1.066	-1.216	-0.064	-0.39	-0.191	0.073	-1.209	0.93	-0.62	-1.477	0.349	0.482	-1.309	-1.174	-0.617	1.214	1.263	-1.041		-0.557	1.552	137.619	5.225	5.408	-0.81	0.076	-0.546	-1.354	-1.307	-1.258		-3.19
29	1.035	-1.223	-0.081	-0.411	-0.213	0.055	-1.22	0.9	-0.638	-1.484	0.325	0.453	-1.316	-1.184	-0.636	1.185	1.222	-1.052		-0.565	1.518	136.774	5.173	5.351	-0.826	0.044	-0.567	-1.362	-1.314	-1.265		-3.2
29.0167	1.008	-1.229	-0.098	-0.432	-0.235	0.042	-1.227	0.871	-0.656	-1.488	0.302	0.425	-1.324	-1.192	-0.653	1.156	1.185	-1.063		-0.57	1.478	135.904	5.124	5.296	-0.842	0.014	-0.587	-1.371	-1.32	-1.272		-3.212
29.0333	0.982	-1.235	-0.115	-0.451	-0.254	0.026	-1.236	0.843	-0.671	-1.492	0.278	0.4	-1.332	-1.201	-0.668	1.129	1.149	-1.074		-0.577	1.446	134.986	5.079	5.243	-0.859	-0.018	-0.606	-1.378	-1.328	-1.281		-3.22
29.05	0.958	-1.241	-0.13	-0.47	-0.273	0.006	-1.243	0.816	-0.686	-1.496	0.258	0.375	-1.338	-1.208	-0.683	1.104	1.114	-1.084		-0.584	1.413	134.012	5.035	5.192	-0.87	-0.047	-0.625	-1.384	-1.335	-1.288		-3.228
29.0667	0.935	-1.247	-0.144	-0.487	-0.29	-0.012	-1.252	0.791	-0.7	-1.499	0.238	0.352	-1.346	-1.214	-0.696	1.079	1.082	-1.094		-0.59	1.383	132.912	4.995	5.144	-0.882	-0.077	-0.643	-1.39	-1.343	-1.295		-3.236
29.0833	0.913	-1.254	-0.156	-0.504	-0.307	-0.028	-1.261	0.766	-0.712	-1.502	0.216	0.33	-1.352	-1.223	-0.708	1.055	1.049	-1.104		-0.599	1.359	131.45	4.957	5.1	-0.893	-0.107	-0.663	-1.395	-1.351	-1.302		-3.243
29.1	0.891	-1.261	-0.168	-0.526	-0.324	-0.046	-1.27	0.744	-0.724	-1.506	0.19	0.31	-1.359	-1.23	-0.721	1.033	1.018	-1.113		-0.605	1.33	128.809	4.919	5.059	-0.902	-0.136	-0.681	-1.401	-1.356	-1.307		-3.249
29.1167	0.871	-1.267	-0.18	-0.541	-0.339	-0.062	-1.278	0.722	-0.737	-1.509	0.169	0.289	-1.365	-1.24	-0.731	1.01	0.988	-1.121		-0.611	1.304	123.496	4.882	5.02	-0.914	-0.163	-0.698	-1.406	-1.362	-1.315		-3.255
29.1333	0.853	-1.274	-0.191	-0.557	-0.355	-0.076	-1.285	0.7	-0.748	-1.512	0.152	0.271	-1.371	-1.249	-0.74	0.99	0.96	-1.128		-0.616	1.281	114.437	4.847	4.983	-0.926	-0.188	-0.717	-1.412	-1.367	-1.322		-3.26
29.15	0.834	-1.279	-0.204	-0.57	-0.369	-0.091	-1.293	0.681	-0.758	-1.516	0.138	0.254	-1.376	-1.256	-0.751	0.97	0.934	-1.134		-0.622	1.255	102.807	4.814	4.947	-0.937	-0.212	-0.734	-1.417	-1.37	-1.328		-3.266
29.1667	0.817	-1.285	-0.214	-0.578	-0.384	-0.103	-1.298	0.661	-0.77	-1.518	0.131	0.237	-1.381	-1.264	-0.761	0.951	0.909	-1.142		-0.627	1.231	90.277	4.782	4.913	-0.949	-0.233	-0.752	-1.421	-1.375	-1.335		-3.272
29.1833	0.801	-1.29	-0.225	-0.59	-0.397	-0.114	-1.306	0.642	-0.779	-1.521	0.121	0.222	-1.387	-1.271	-0.771	0.933	0.885	-1.149		-0.632	1.209	78.858	4.753	4.879	-0.96	-0.253	-0.77	-1.427	-1.377	-1.341		-3.278
29.2	0.784	-1.295	-0.236	-0.605	-0.411	-0.127	-1.313	0.625	-0.788	-1.523	0.108	0.207	-1.392	-1.278	-0.783	0.917	0.862	-1.156		-0.64	1.185	69.926	4.722	4.847	-0.971	-0.274	-0.787	-1.432	-1.382	-1.347		-3.284
29.2167	0.769	-1.3	-0.245	-0.618	-0.425	-0.139	-1.319	0.609	-0.799	-1.526	0.095	0.193	-1.398	-1.285	-0.793	0.903	0.841	-1.162		-0.644	1.164	62.731	4.693	4.814	-0.981	-0.29	-0.803	-1.437	-1.385	-1.355		-3.29
29.2333	0.755	-1.306	-0.257	-0.631	-0.435	-0.151	-1.328	0.594	-0.807	-1.528	0.083	0.177	-1.402	-1.29	-0.804	0.889	0.819	-1.167		-0.65	1.144	56.534	4.666	4.782	-0.992	-0.308	-0.818	-1.444	-1.389	-1.36		-3.294
29.25	0.741	-1.312	-0.267	-0.643	-0.447	-0.163	-1.335	0.579	-0.815	-1.532	0.071	0.164	-1.407	-1.295	-0.816	0.876	0.799	-1.173		-0.655	1.122	51.151	4.64	4.749	-1.003	-0.327	-0.833	-1.451	-1.394	-1.364		-3.3
29.2667	0.728	-1.317	-0.277	-0.653	-0.458	-0.175	-1.34	0.565	-0.824	-1.536	0.06	0.149	-1.412	-1.302	-0.825	0.861	0.781	-1.179		-0.656	1.101	46.667	4.617	4.718	-1.015	-0.342	-0.845	-1.458	-1.396	-1.369		-3.304
29.2833	0.714	-1.322	-0.288	-0.663	-0.468	-0.185	-1.345	0.551	-0.83	-1.539	0.05	0.135	-1.415	-1.306	-0.834	0.845	0.761	-1.185		-0.661	1.08	43.101	4.593	4.688	-1.025	-0.359	-0.859	-1.462	-1.4	-1.375		-3.307
29.3	0.7	-1.327	-0.296	-0.673	-0.478	-0.194	-1.352	0.539	-0.837	-1.543	0.039	0.123	-1.419	-1.31	-0.841	0.832	0.745	-1.189		-0.663	1.06	40.482	4.571	4.662	-1.035	-0.374	-0.872	-1.466	-1.403	-1.38		-3.313
29.3167	0.686	-1.333	-0.304	-0.682	-0.486	-0.205	-1.357	0.526	-0.843	-1.547	0.028	0.112	-1.423	-1.315	-0.847	0.818	0.728	-1.194		-0.666	1.038	38.585	4.548	4.636	-1.043	-0.386	-0.883	-1.47	-1.407	-1.386		-3.316
29.3333	0.675	-1.336	-0.313	-0.689	-0.496	-0.214	-1.364	0.515	-0.849	-1.549	0.016	0.102	-1.426	-1.318	-0.854	0.804	0.714	-1.199		-0.67	1.016	37.157	4.528	4.613	-1.051	-0.4	-0.895	-1.474	-1.412	-1.39		-3.32
29.35	0.665	-1.343	-0.321	-0.697	-0.504	-0.223	-1.368	0.503	-0.856	-1.552	0.004	0.092	-1.431	-1.324	-0.863	0.792	0.702	-1.205		-0.672	0.99	36.033	4.508	4.59	-1.06	-0.412	-0.904	-1.479	-1.416	-1.393		-3.324
29.3667	0.656	-1.347	-0.327	-0.704	-0.512	-0.231	-1.373	0.49	-0.863	-1.554	-0.007	0.082	-1.434	-1.33	-0.87	0.78	0.687	-1.21		-0.676	0.966	35.112	4.489	4.57	-1.069	-0.425	-0.913	-1.482	-1.421	-1.397		-3.326
29.3833	0.647	-1.35	-0.334	-0.712	-0.519	-0.238	-1.377	0.48	-0.869	-1.557	-0.016	0.072	-1.437	-1.334	-0.879	0.769	0.674	-1.215		-0.679	0.943	34.329	4.473	4.549	-1.077	-0.437	-0.922	-1.485	-1.426	-1.401		-3.328
29.4	0.638	-1.354	-0.339	-0.722	-0.524	-0.245	-1.382	0.469	-0.875	-1.561	-0.024	0.062	-1.442	-1.34	-0.887	0.76	0.66	-1.22		-0.68	0.921	33.64	4.455	4.529	-1.086	-0.448	-0.932	-1.487	-1.431	-1.406		-3.329
29.4167	0.63	-1.358	-0.345	-0.73	-0.529	-0.252	-1.387	0.459	-0.88	-1.563	-0.033	0.053	-1.444	-1.345	-0.894	0.751	0.646	-1.223		-0.683	0.902	33.039	4.439	4.512	-1.094	-0.459	-0.942	-1.488	-1.436	-1.409		-3.333
29.4333	0.622	-1.363	-0.352	-0.738	-0.536	-0.259	-1.391	0.449	-0.885	-1.567	-0.04	0.045	-1.449	-1.349	-0.902	0.741	0.635	-1.227		-0.686	0.879	32.498	4.424	4.493	-1.1	-0.47	-0.949	-1.49	-1.44	-1.413		-3.337
29.45	0.616	-1.368	-0.359	-0.745	-0.541	-0.266	-1.397	0.437	-0.89	-1.57	-0.047	0.034	-1.451	-1.353	-0.907	0.732	0.624	-1.233		-0.69	0.856	32.002	4.409	4.476	-1.107	-0.481	-0.957	-1.491	-1.443	-1.417		-3.339
29.4667	0.608	-1.373	-0.366	-0.754	-0.548	-0.274	-1.401	0.429	-0.893	-1.573	-0.055	0.022	-1.454	-1.356	-0.912	0.723	0.613	-1.238		-0.697	0.837	31.546	4.395	4.458	-1.114	-0.491	-0.964	-1.493	-1.447	-1.421		-3.342
29.4833	0.601	-1.377	-0.372	-0.766	-0.556	-0.28	-1.407	0.419	-0.897	-1.576	-0.063	0.011	-1.457	-1.36	-0.919	0.714	0.602	-1.244		-0.702	0.82	31.105	4.381	4.441	-1.12	-0.5	-0.971	-1.495	-1.45	-1.425		-3.344
29.5	0.593	-1.38	-0.378	-0.77	-0.564	-0.286	-1.412	0.411	-0.9	-1.578	-0.072	0.004	-1.46	-1.365	-0.923	0.704	0.59	-1.251		-0.706	0.808	30.684	4.367	4.424	-1.126	-0.509	-0.979	-1.496	-1.454	-1.426		-3.345
29.5167	0.585	-1.384	-0.382	-0.773	-0.57	-0.293	-1.415	0.403	-0.905	-1.579	-0.079	-0.001	-1.463	-1.369	-0.929	0.69	0.577	-1.256		-0.711	0.797	30.282	4.354	4.409	-1.131	-0.516	-0.988	-1.498	-1.457	-1.427		-3.349
29.5333	0.578	-1.387	-0.386	-0.773	-0.576	-0.298	-1.42	0.394	-0.909	-1.581	-0.087	-0.004	-1.464	-1.374	-0.935	0.683	0.566	-1.262		-0.715	0.784	29.897	4.342	4.395	-1.137	-0.524	-0.994	-1.499	-1.461	-1.428		-3.351
29.55	0.57	-1.39	-0.392	-0.771	-0.581	-0.302	-1.423	0.386	-0.914	-1.582	-0.093	-0.01	-1.467	-1.379	-0.939	0.675	0.554	-1.266		-0.718	0.772	29.526	4.328	4.382	-1.142	-0.531	-1.002	-1.501	-1.466	-1.429		-3.353
29.5667	0.564	-1.392	-0.395	-0.773	-0.585	-0.307	-1.427	0.379	-0.92	-1.582	-0.097	-0.016	-1.469	-1.38	-0.944	0.669	0.545	-1.271		-0.723	0.758	29.171	4.314	4.371	-1.148	-0.537	-1.009	-1.504	-1.469	-1.432		-3.355
29.5833	0.559	-1.393	-0.4	-0.776	-0.592	-0.311	-1.43	0.372	-0.924	-1.583	-0.102	-0.021	-1.472	-1.382	-0.947	0.667	0.535	-1.275		-0.726	0.744	28.83	4.302	4.358	-1.154	-0.545	-1.015	-1.506	-1.474	-1.435		-3.355
29.6	0.555	-1.394	-0.405	-0.779	-0.596	-0.314	-1.435	0.366	-0.929	-1.583	-0.106	-0.027	-1.475	-1.384	-0.949	0.661	0.524	-1.276		-0.73	0.732	28.5	4.29	4.346	-1.16	-0.553	-1.024	-1.51	-1.477	-1.437		-3.355
29.6167	0.54	-1.395	-0.408	-0.781	-0.602	-0.318	-1.438	0.359	-0.93	-1.583	-0.111	-0.028	-1.479	-1.386	-0.953	0.656	0.515	-1.278		-0.734	0.718	28.182	4.278	4.334	-1.165	-0.561	-1.031	-1.512	-1.482	-1.44		-3.356
29.6333	0.538	-1.397	-0.413	-0.785	-0.606	-0.322	-1.442	0.354	-0.932	-1.583	-0.116	-0.032	-1.483	-1.39	-0.957	0.652	0.507	-1.281		-0.736	0.704	27.875	4.268	4.321	-1.169	-0.569	-1.037	-1.512	-1.484	-1.443		-3.357
29.65	0.53	-1.399	-0.418	-0.787	-0.609	-0.327	-1.444	0.349	-0.935	-1.584	-0.122	-0.037	-1.484	-1.392	-0.961	0.647	0.499	-1.283		-0.739	0.693	27.578	4.258	4.311	-1.174	-0.576	-1.043	-1.516	-1.488	-1.447		-3.358
29.6667	0.525	-1.401	-0.424	-0.791	-0.615	-0.333	-1.445	0.342	-0.938	-1.585	-0.126	-0.041	-1.486	-1.394	-0.964	0.642	0.494	-1.285		-0.739	0.679	27.292	4.249	4.299	-1.176	-0.582	-1.046	-1.519	-1.491	-1.45		-3.361
29.6833	0.53	-1.404	-0.426	-0.795	-0.619	-0.339	-1.446	0.337	-0.942	-1.585	-0.13	-0.048	-1.486	-1.397	-0.967	0.637	0.489	-1.288		-0.743	0.668	27.016	4.24	4.287	-1.181	-0.588	-1.05	-1.522	-1.495	-1.452		-3.363
29.7	0.522	-1.406	-0.43	-0.798	-0.623	-0.344	-1.447	0.333	-0.945	-1.586	-0.135	-0.054	-1.486	-1.396	-0.969	0.632	0.483	-1.291		-0.745	0.658	26.749	4.23	4.273	-1.186	-0.592	-1.054	-1.526	-1.498	-1.455		-3.365
29.7167	0.519	-1.408	-0.432	-0.803	-0.628	-0.348	-1.449	0.328	-0.95	-1.586	-0.137	-0.059	-1.487	-1.399	-0.97	0.626	0.478	-1.295		-0.747	0.649	26.49	4.221	4.261	-1.189	-0.598	-1.059	-1.528	-1.501	-1.456		-3.366
29.7333	0.514	-1.411	-0.433	-0.806	-0.631	-0.353	-1.45	0.326	-0.953	-1.586	-0.14	-0.064	-1.487	-1.403	-0.974	0.623	0.471	-1.3		-0.75	0.641	26.239	4.209	4.253	-1.194	-0.603	-1.065	-1.531	-1.505	-1.459		-3.367
29.75	0.509	-1.413	-0.436	-0.81	-0.635	-0.357	-1.453	0.322	-0.957	-1.588	-0.145	-0.066	-1.489	-1.406	-0.976	0.617	0.463	-1.302		-0.752	0.634	25.997	4.199	4.241	-1.198	-0.608	-1.069	-1.533	-1.508	-1.461		-3.367
29.7667	0.505	-1.414	-0.438	-0.814	-0.638	-0.359	-1.455	0.316	-0.961	-1.59	-0.15	-0.07	-1.491	-1.411	-0.98	0.613	0.456	-1.304		-0.755	0.627	25.762	4.19	4.233	-1.201	-0.615	-1.075	-1.536	-1.512	-1.464		-3.369
29.7833	0.5	-1.413	-0.44	-0.817	-0.642	-0.364	-1.457	0.312	-0.964	-1.591	-0.154	-0.075	-1.491	-1.414	-0.984	0.606	0.45	-1.305		-0.757	0.619	25.536	4.182	4.225	-1.203	-0.618	-1.079	-1.54	-1.516	-1.466		-3.372
29.8	0.496	-1.413	-0.443	-0.822	-0.645	-0.366	-1.46	0.306	-0.969	-1.592	-0.158	-0.078	-1.493	-1.416	-0.988	0.601	0.444	-1.305		-0.761	0.612	25.318	4.176	4.215	-1.205	-0.622	-1.082	-1.541	-1.52	-1.466		-3.374
29.8167	0.492	-1.413	-0.445	-0.825	-0.647	-0.368	-1.461	0.3	-0.972	-1.592	-0.162	-0.083	-1.494	-1.417	-0.992	0.596	0.44	-1.306		-0.762	0.604	25.107	4.17	4.208	-1.207	-0.625	-1.088	-1.545	-1.523	-1.469		-3.376
29.8333	0.487	-1.414	-0.447	-0.83	-0.651	-0.372	-1.464	0.296	-0.977	-1.592	-0.166	-0.088	-1.495	-1.418	-0.995	0.588	0.433	-1.309		-0.765	0.598	24.904	4.164	4.202	-1.207	-0.63	-1.091	-1.545	-1.526	-1.469		-3.378
29.85	0.482	-1.416	-0.449	-0.833	-0.655	-0.374	-1.467	0.291	-0.981	-1.592	-0.171	-0.094	-1.495	-1.418	-0.997	0.585	0.427	-1.309		-0.768	0.593	24.706	4.157	4.195	-1.209	-0.634	-1.094	-1.548	-1.529	-1.469		-3.379
29.8667	0.478	-1.415	-0.45	-0.836	-0.658	-0.378	-1.469	0.288	-0.984	-1.593	-0.175	-0.1	-1.497	-1.417	-1	0.577	0.423	-1.31		-0.768	0.588	24.515	4.15	4.189	-1.211	-0.64	-1.097	-1.55	-1.532	-1.47		-3.379
29.8833	0.473	-1.415	-0.452	-0.839	-0.662	-0.382	-1.471	0.284	-0.987	-1.595	-0.18	-0.112	-1.499	-1.417	-1.003	0.573	0.418	-1.311		-0.769	0.583	24.331	4.142	4.183	-1.213	-0.646	-1.099	-1.551	-1.536	-1.47		-3.38
29.9	0.47	-1.414	-0.453	-0.844	-0.664	-0.385	-1.473	0.281	-0.99	-1.595	-0.184	-0.116	-1.498	-1.418	-1.004	0.568	0.415	-1.31		-0.769	0.579	24.154	4.135	4.175	-1.216	-0.652	-1.101	-1.553	-1.538	-1.469		-3.381
29.9167	0.466	-1.415	-0.456	-0.848	-0.665	-0.389	-1.473	0.278	-0.993	-1.595	-0.188	-0.118	-1.5	-1.418	-1.006	0.563	0.411	-1.311		-0.769	0.574	23.983	4.128	4.169	-1.22	-0.66	-1.104	-1.553	-1.54	-1.469		-3.382
29.9333	0.461	-1.418	-0.458	-0.852	-0.667	-0.392	-1.474	0.274	-0.995	-1.596	-0.192	-0.118	-1.499	-1.421	-1.008	0.56	0.407	-1.31		-0.768	0.566	23.817	4.123	4.161	-1.222	-0.665	-1.107	-1.555	-1.542	-1.469		-3.384
29.95	0.456	-1.42	-0.461	-0.856	-0.668	-0.396	-1.475	0.262	-0.997	-1.596	-0.196	-0.112	-1.5	-1.423	-1.01	0.555	0.403	-1.31		-0.768	0.561	23.654	4.119	4.153	-1.223	-0.672	-1.11	-1.557	-1.545	-1.469		-3.385
29.9667	0.452	-1.423	-0.464	-0.858	-0.67	-0.4	-1.475	0.259	-0.999	-1.598	-0.199	-0.113	-1.5	-1.425	-1.014	0.55	0.399	-1.311		-0.769	0.554	23.497	4.114	4.145	-1.227	-0.677	-1.113	-1.559	-1.549	-1.469		-3.386
29.9833	0.448	-1.426	-0.467	-0.862	-0.673	-0.404	-1.476	0.256	-0.999	-1.6	-0.201	-0.114	-1.501	-1.427	-1.018	0.545	0.394	-1.312		-0.769	0.548	23.344	4.109	4.135	-1.229	-0.682	-1.116	-1.56	-1.556	-1.468		-3.386
30	0.439	-1.428	-0.468	-0.866	-0.677	-0.407	-1.477	0.255	-1.002	-1.602	-0.205	-0.116	-1.503	-1.426	-1.021	0.539	0.39	-1.314		-0.771	0.543	23.193	4.103	4.13	-1.233	-0.686	-1.119	-1.562	-1.562	-1.468		-3.386
30.0167	0.436	-1.429	-0.472	-0.869	-0.68	-0.411	-1.478	0.262	-1.002	-1.605	-0.206	-0.119	-1.504	-1.428	-1.024	0.535	0.386	-1.317		-0.773	0.538	23.048	4.099	4.124	-1.236	-0.691	-1.121	-1.565	-1.569	-1.468		-3.386
30.0333	0.435	-1.43	-0.474	-0.874	-0.684	-0.412	-1.482	0.259	-1.005	-1.606	-0.209	-0.121	-1.506	-1.429	-1.027	0.532	0.384	-1.319		-0.773	0.533	22.905	4.096	4.12	-1.237	-0.695	-1.125	-1.566	-1.575	-1.469		-3.385
30.05	0.435	-1.432	-0.475	-0.878	-0.686	-0.414	-1.483	0.257	-1.008	-1.607	-0.211	-0.123	-1.507	-1.431	-1.03	0.529	0.383	-1.321		-0.774	0.528	22.768	4.091	4.119	-1.239	-0.701	-1.126	-1.568	-1.578	-1.471		-3.387
30.0667	0.441	-1.433	-0.479	-0.88	-0.688	-0.416	-1.485	0.255	-1.009	-1.607	-0.214	-0.126	-1.509	-1.434	-1.031	0.527	0.38	-1.324		-0.774	0.524	22.635	4.087	4.115	-1.238	-0.707	-1.13	-1.569	-1.583	-1.474		-3.386
30.0833	0.441	-1.434	-0.479	-0.883	-0.69	-0.418	-1.487	0.253	-1.011	-1.607	-0.218	-0.127	-1.511	-1.437	-1.031	0.526	0.378	-1.324		-0.774	0.518	22.507	4.082	4.113	-1.239	-0.709	-1.131	-1.567	-1.585	-1.476		-3.385
30.1	0.439	-1.433	-0.482	-0.885	-0.692	-0.421	-1.488	0.251	-1.011	-1.607	-0.221	-0.131	-1.512	-1.437	-1.031	0.523	0.375	-1.325		-0.774	0.513	22.383	4.077	4.107	-1.243	-0.711	-1.133	-1.567	-1.589	-1.477		-3.384
30.1167	0.438	-1.433	-0.485	-0.887	-0.693	-0.423	-1.489	0.247	-1.011	-1.609	-0.226	-0.134	-1.512	-1.439	-1.03	0.52	0.373	-1.325		-0.774	0.508	22.262	4.071	4.101	-1.246	-0.712	-1.135	-1.567	-1.592	-1.478		-3.383
30.1333	0.435	-1.432	-0.486	-0.89	-0.695	-0.425	-1.491	0.245	-1.014	-1.608	-0.229	-0.138	-1.513	-1.44	-1.032	0.518	0.37	-1.326		-0.774	0.504	22.144	4.067	4.093	-1.249	-0.714	-1.138	-1.568	-1.594	-1.479		-3.385
30.15	0.432	-1.431	-0.489	-0.891	-0.696	-0.428	-1.492	0.243	-1.015	-1.608	-0.233	-0.142	-1.514	-1.441	-1.032	0.515	0.366	-1.327		-0.775	0.501	22.03	4.061	4.086	-1.253	-0.717	-1.14	-1.569	-1.595	-1.48		-3.386
30.1667	0.429	-1.432	-0.49	-0.892	-0.697	-0.431	-1.494	0.24	-1.017	-1.607	-0.236	-0.146	-1.517	-1.444	-1.032	0.513	0.363	-1.329		-0.776	0.498	21.919	4.056	4.082	-1.254	-0.72	-1.141	-1.569	-1.596	-1.482		-3.389
30.1833	0.426	-1.432	-0.493	-0.892	-0.699	-0.433	-1.496	0.24	-1.019	-1.606	-0.237	-0.148	-1.518	-1.444	-1.034	0.511	0.359	-1.331		-0.777	0.495	21.813	4.05	4.079	-1.258	-0.722	-1.143	-1.57	-1.597	-1.484		-3.391
30.2	0.425	-1.432	-0.497	-0.893	-0.701	-0.437	-1.498	0.238	-1.018	-1.606	-0.24	-0.152	-1.519	-1.445	-1.033	0.509	0.355	-1.331		-0.779	0.492	21.71	4.046	4.077	-1.262	-0.726	-1.144	-1.569	-1.597	-1.485		-3.391
30.2167	0.423	-1.432	-0.498	-0.894	-0.703	-0.44	-1.5	0.235	-1.018	-1.605	-0.241	-0.153	-1.519	-1.445	-1.035	0.507	0.351	-1.333		-0.781	0.491	21.61	4.041	4.075	-1.264	-0.729	-1.147	-1.567	-1.595	-1.487		-3.393
30.2333	0.42	-1.434	-0.501	-0.894	-0.705	-0.443	-1.502	0.234	-1.019	-1.605	-0.244	-0.155	-1.52	-1.446	-1.037	0.505	0.347	-1.333		-0.783	0.49	21.513	4.036	4.073	-1.266	-0.731	-1.15	-1.567	-1.594	-1.488		-3.393
30.25	0.417	-1.435	-0.503	-0.896	-0.707	-0.447	-1.504	0.232	-1.019	-1.601	-0.248	-0.156	-1.521	-1.448	-1.036	0.504	0.344	-1.333		-0.786	0.486	21.417	4.032	4.07	-1.266	-0.735	-1.153	-1.566	-1.592	-1.489		-3.392
30.2667	0.415	-1.435	-0.504	-0.896	-0.708	-0.449	-1.506	0.231	-1.02	-1.6	-0.25	-0.157	-1.521	-1.45	-1.037	0.504	0.342	-1.335		-0.787	0.483	21.325	4.029	4.068	-1.266	-0.736	-1.157	-1.567	-1.589	-1.491		-3.391
30.2833	0.412	-1.437	-0.507	-0.899	-0.71	-0.45	-1.509	0.231	-1.022	-1.6	-0.252	-0.159	-1.521	-1.453	-1.037	0.503	0.34	-1.335		-0.79	0.478	21.235	4.025	4.065	-1.265	-0.738	-1.159	-1.568	-1.586	-1.493		-3.389
30.3	0.409	-1.436	-0.509	-0.899	-0.711	-0.451	-1.511	0.23	-1.023	-1.601	-0.254	-0.162	-1.521	-1.455	-1.037	0.503	0.337	-1.337		-0.791	0.472	21.146	4.023	4.062	-1.267	-0.741	-1.159	-1.568	-1.584	-1.495		-3.386
30.3167	0.406	-1.438	-0.51	-0.899	-0.712	-0.452	-1.512	0.228	-1.025	-1.607	-0.256	-0.166	-1.522	-1.455	-1.038	0.502	0.337	-1.336		-0.794	0.469	21.061	4.021	4.058	-1.268	-0.743	-1.161	-1.57	-1.58	-1.498		-3.384
30.3333	0.401	-1.44	-0.513	-0.901	-0.714	-0.452	-1.512	0.227	-1.025	-1.608	-0.258	-0.167	-1.523	-1.455	-1.038	0.498	0.335	-1.337		-0.795	0.465	20.978	4.017	4.053	-1.269	-0.744	-1.162	-1.57	-1.577	-1.5		-3.382
30.35	0.398	-1.441	-0.512	-0.899	-0.715	-0.453	-1.512	0.226	-1.024	-1.612	-0.26	-0.17	-1.524	-1.455	-1.039	0.496	0.334	-1.339		-0.795	0.459	20.897	4.016	4.05	-1.269	-0.746	-1.164	-1.573	-1.574	-1.501		-3.381
30.3667	0.397	-1.444	-0.511	-0.899	-0.716	-0.453	-1.511	0.221	-1.025	-1.611	-0.262	-0.17	-1.524	-1.456	-1.039	0.493	0.332	-1.34		-0.797	0.456	20.819	4.014	4.044	-1.268	-0.747	-1.166	-1.576	-1.569	-1.503		-3.379
30.3833	0.394	-1.443	-0.511	-0.899	-0.717	-0.453	-1.512	0.217	-1.024	-1.61	-0.263	-0.17	-1.526	-1.456	-1.038	0.491	0.331	-1.343		-0.796	0.454	20.741	4.012	4.039	-1.268	-0.748	-1.167	-1.577	-1.565	-1.504		-3.379
30.4	0.392	-1.442	-0.51	-0.899	-0.719	-0.455	-1.513	0.217	-1.024	-1.61	-0.264	-0.169	-1.526	-1.455	-1.038	0.489	0.33	-1.344		-0.797	0.452	20.665	4.01	4.034	-1.266	-0.751	-1.169	-1.578	-1.563	-1.506		-3.379
30.4167	0.39	-1.442	-0.511	-0.899	-0.72	-0.453	-1.512	0.216	-1.024	-1.61	-0.264	-0.168	-1.528	-1.454	-1.039	0.489	0.33	-1.345		-0.799	0.453	20.59	4.008	4.029	-1.267	-0.753	-1.171	-1.58	-1.56	-1.509		-3.379
30.4333	0.386	-1.439	-0.511	-0.899	-0.722	-0.454	-1.513	0.221	-1.024	-1.611	-0.265	-0.167	-1.53	-1.454	-1.04	0.489	0.328	-1.346		-0.8	0.453	20.518	4.004	4.025	-1.267	-0.755	-1.173	-1.582	-1.558	-1.511		-3.38
30.45	0.385	-1.438	-0.511	-0.898	-0.724	-0.455	-1.514	0.223	-1.023	-1.611	-0.266	-0.167	-1.53	-1.454	-1.041	0.487	0.326	-1.346		-0.803	0.45	20.447	4.001	4.022	-1.268	-0.755	-1.175	-1.584	-1.557	-1.514		-3.379
30.4667	0.383	-1.437	-0.511	-0.899	-0.724	-0.455	-1.513	0.223	-1.023	-1.61	-0.268	-0.168	-1.531	-1.455	-1.042	0.486	0.324	-1.347		-0.806	0.448	20.379	3.997	4.017	-1.269	-0.755	-1.175	-1.585	-1.554	-1.517		-3.379
30.4833	0.38	-1.437	-0.511	-0.901	-0.725	-0.457	-1.514	0.221	-1.025	-1.609	-0.271	-0.168	-1.531	-1.456	-1.042	0.484	0.321	-1.346		-0.806	0.444	20.314	3.995	4.012	-1.271	-0.755	-1.178	-1.585	-1.555	-1.519		-3.378
30.5	0.379	-1.438	-0.51	-0.903	-0.728	-0.458	-1.514	0.221	-1.025	-1.608	-0.273	-0.169	-1.532	-1.455	-1.042	0.483	0.319	-1.348		-0.808	0.44	20.249	3.993	4.009	-1.271	-0.756	-1.179	-1.585	-1.556	-1.522		-3.379
30.5167	0.377	-1.44	-0.509	-0.907	-0.729	-0.459	-1.514	0.22	-1.025	-1.61	-0.275	-0.171	-1.534	-1.457	-1.043	0.482	0.319	-1.348		-0.808	0.437	20.186	3.991	4.005	-1.271	-0.757	-1.179	-1.584	-1.557	-1.523		-3.379
30.5333	0.375	-1.442	-0.508	-0.908	-0.731	-0.46	-1.515	0.218	-1.024	-1.61	-0.275	-0.171	-1.536	-1.457	-1.044	0.481	0.315	-1.348		-0.807	0.434	20.125	3.989	4.002	-1.272	-0.758	-1.181	-1.585	-1.559	-1.523		-3.38
30.55	0.374	-1.443	-0.508	-0.909	-0.732	-0.461	-1.515	0.217	-1.023	-1.612	-0.275	-0.172	-1.537	-1.457	-1.044	0.48	0.311	-1.349		-0.807	0.431	20.064	3.987	4.001	-1.271	-0.758	-1.181	-1.584	-1.56	-1.523		-3.38
30.5667	0.374	-1.445	-0.508	-0.911	-0.732	-0.461	-1.515	0.214	-1.023	-1.613	-0.276	-0.173	-1.538	-1.458	-1.045	0.476	0.311	-1.35		-0.806	0.429	20.005	3.985	3.998	-1.273	-0.76	-1.184	-1.585	-1.561	-1.522		-3.379
30.5833	0.371	-1.444	-0.509	-0.912	-0.733	-0.464	-1.515	0.21	-1.024	-1.613	-0.276	-0.172	-1.537	-1.457	-1.047	0.474	0.309	-1.351		-0.805	0.427	19.95	3.984	3.995	-1.275	-0.762	-1.188	-1.586	-1.563	-1.522		-3.38
30.6	0.371	-1.444	-0.51	-0.912	-0.732	-0.465	-1.514	0.209	-1.025	-1.613	-0.278	-0.173	-1.536	-1.459	-1.05	0.471	0.311	-1.351		-0.807	0.425	19.894	3.981	3.994	-1.276	-0.765	-1.191	-1.586	-1.564	-1.523		-3.377
30.6167	0.369	-1.444	-0.511	-0.912	-0.734	-0.468	-1.514	0.208	-1.025	-1.613	-0.278	-0.174	-1.535	-1.46	-1.052	0.469	0.313	-1.352		-0.807	0.423	19.841	3.98	3.992	-1.278	-0.768	-1.193	-1.585	-1.565	-1.525		-3.379
30.6333	0.368	-1.443	-0.511	-0.913	-0.735	-0.469	-1.514	0.207	-1.026	-1.614	-0.279	-0.174	-1.533	-1.46	-1.054	0.467	0.311	-1.351		-0.808	0.421	19.789	3.978	3.992	-1.278	-0.77	-1.193	-1.584	-1.566	-1.524		-3.379
30.65	0.368	-1.444	-0.511	-0.914	-0.736	-0.47	-1.515	0.207	-1.027	-1.615	-0.277	-0.175	-1.534	-1.461	-1.056	0.468	0.31	-1.353		-0.809	0.419	19.737	3.975	3.991	-1.278	-0.773	-1.194	-1.582	-1.565	-1.524		-3.379
30.6667	0.368	-1.444	-0.511	-0.915	-0.738	-0.473	-1.514	0.205	-1.027	-1.616	-0.276	-0.177	-1.533	-1.461	-1.058	0.466	0.308	-1.354		-0.81	0.419	19.687	3.972	3.989	-1.278	-0.773	-1.195	-1.58	-1.564	-1.522		-3.38
30.6833	0.369	-1.444	-0.513	-0.916	-0.74	-0.473	-1.515	0.204	-1.028	-1.616	-0.275	-0.178	-1.534	-1.462	-1.059	0.465	0.308	-1.355		-0.811	0.416	19.638	3.966	3.989	-1.278	-0.773	-1.196	-1.579	-1.563	-1.521		-3.379
30.7	0.368	-1.445	-0.514	-0.918	-0.742	-0.476	-1.514	0.203	-1.028	-1.616	-0.274	-0.179	-1.534	-1.462	-1.061	0.464	0.307	-1.356		-0.812	0.414	19.591	3.962	3.986	-1.279	-0.775	-1.198	-1.577	-1.562	-1.521		-3.379
30.7167	0.368	-1.447	-0.515	-0.919	-0.743	-0.477	-1.513	0.201	-1.028	-1.617	-0.275	-0.18	-1.533	-1.462	-1.062	0.462	0.308	-1.355		-0.812	0.412	19.544	3.958	3.986	-1.28	-0.775	-1.199	-1.576	-1.562	-1.519		-3.38
30.7333	0.367	-1.448	-0.516	-0.922	-0.745	-0.478	-1.514	0.198	-1.029	-1.617	-0.276	-0.179	-1.531	-1.462	-1.064	0.46	0.308	-1.355		-0.809	0.408	19.497	3.952	3.984	-1.283	-0.777	-1.199	-1.576	-1.563	-1.519		-3.38
30.75	0.366	-1.448	-0.516	-0.924	-0.744	-0.478	-1.513	0.196	-1.029	-1.619	-0.277	-0.178	-1.531	-1.462	-1.067	0.458	0.306	-1.356		-0.808	0.406	19.451	3.949	3.982	-1.284	-0.78	-1.2	-1.576	-1.564	-1.518		-3.38
30.7667	0.365	-1.449	-0.517	-0.925	-0.745	-0.476	-1.514	0.195	-1.029	-1.619	-0.279	-0.176	-1.531	-1.463	-1.069	0.455	0.306	-1.355		-0.804	0.404	19.406	3.943	3.981	-1.285	-0.782	-1.2	-1.576	-1.567	-1.517		-3.381
30.7833	0.363	-1.449	-0.518	-0.926	-0.747	-0.476	-1.515	0.195	-1.03	-1.619	-0.279	-0.176	-1.531	-1.463	-1.069	0.452	0.304	-1.355		-0.801	0.401	19.363	3.939	3.98	-1.286	-0.784	-1.2	-1.577	-1.569	-1.517		-3.382
30.8	0.362	-1.449	-0.519	-0.927	-0.749	-0.475	-1.516	0.196	-1.03	-1.62	-0.28	-0.175	-1.533	-1.463	-1.071	0.449	0.304	-1.355		-0.797	0.4	19.323	3.935	3.978	-1.285	-0.786	-1.201	-1.577	-1.571	-1.517		-3.381
30.8167	0.362	-1.449	-0.518	-0.928	-0.751	-0.477	-1.517	0.197	-1.03	-1.62	-0.282	-0.173	-1.532	-1.462	-1.072	0.447	0.302	-1.354		-0.792	0.396	19.284	3.93	3.976	-1.285	-0.787	-1.204	-1.578	-1.575	-1.515		-3.381
30.8333	0.361	-1.449	-0.518	-0.931	-0.751	-0.477	-1.518	0.196	-1.031	-1.622	-0.283	-0.174	-1.531	-1.461	-1.073	0.446	0.301	-1.354		-0.789	0.394	19.245	3.927	3.975	-1.285	-0.789	-1.206	-1.579	-1.576	-1.515		-3.381
30.85	0.359	-1.447	-0.518	-0.931	-0.751	-0.476	-1.519	0.196	-1.03	-1.623	-0.285	-0.173	-1.532	-1.461	-1.074	0.446	0.3	-1.354		-0.789	0.391	19.208	3.924	3.972	-1.285	-0.789	-1.21	-1.579	-1.578	-1.515		-3.38
30.8667	0.358	-1.447	-0.519	-0.932	-0.751	-0.475	-1.522	0.196	-1.03	-1.623	-0.287	-0.172	-1.531	-1.461	-1.073	0.445	0.298	-1.353		-0.79	0.39	19.17	3.923	3.969	-1.285	-0.79	-1.211	-1.58	-1.578	-1.514		-3.381
30.8833	0.358	-1.446	-0.521	-0.933	-0.751	-0.475	-1.521	0.195	-1.03	-1.623	-0.289	-0.172	-1.53	-1.461	-1.074	0.442	0.298	-1.355		-0.793	0.389	19.133	3.923	3.966	-1.286	-0.79	-1.21	-1.58	-1.578	-1.517		-3.38
30.9	0.358	-1.445	-0.521	-0.931	-0.751	-0.475	-1.523	0.194	-1.03	-1.623	-0.289	-0.172	-1.53	-1.461	-1.074	0.439	0.297	-1.355		-0.798	0.386	19.097	3.922	3.963	-1.286	-0.791	-1.212	-1.582	-1.577	-1.518		-3.381
30.9167	0.359	-1.444	-0.523	-0.932	-0.751	-0.476	-1.524	0.193	-1.032	-1.623	-0.289	-0.172	-1.53	-1.461	-1.074	0.437	0.296	-1.355		-0.801	0.385	19.063	3.922	3.959	-1.287	-0.792	-1.211	-1.583	-1.578	-1.519		-3.381
30.9333	0.358	-1.442	-0.525	-0.932	-0.751	-0.476	-1.525	0.192	-1.033	-1.622	-0.289	-0.173	-1.529	-1.459	-1.075	0.436	0.296	-1.356		-0.806	0.383	19.029	3.923	3.959	-1.289	-0.791	-1.212	-1.585	-1.58	-1.52		-3.382
30.95	0.356	-1.441	-0.524	-0.933	-0.752	-0.475	-1.527	0.19	-1.034	-1.622	-0.288	-0.172	-1.53	-1.458	-1.075	0.435	0.295	-1.356		-0.813	0.381	18.998	3.924	3.96	-1.289	-0.792	-1.215	-1.586	-1.581	-1.521		-3.384
30.9667	0.355	-1.44	-0.526	-0.934	-0.752	-0.475	-1.526	0.191	-1.036	-1.619	-0.289	-0.173	-1.53	-1.459	-1.077	0.433	0.294	-1.356		-0.817	0.381	18.968	3.924	3.962	-1.292	-0.792	-1.216	-1.586	-1.585	-1.522		-3.384
30.9833	0.353	-1.438	-0.527	-0.934	-0.755	-0.474	-1.527	0.19	-1.036	-1.616	-0.288	-0.175	-1.528	-1.457	-1.078	0.43	0.293	-1.355		-0.823	0.378	18.939	3.925	3.965	-1.291	-0.792	-1.217	-1.586	-1.585	-1.522		-3.385
31	0.354	-1.437	-0.529	-0.935	-0.758	-0.473	-1.527	0.19	-1.035	-1.617	-0.288	-0.177	-1.528	-1.456	-1.08	0.428	0.291	-1.355		-0.827	0.375	18.908	3.925	3.967	-1.292	-0.792	-1.217	-1.586	-1.586	-1.524		-3.384
31.0167	0.353	-1.436	-0.532	-0.936	-0.759	-0.474	-1.527	0.19	-1.035	-1.618	-0.289	-0.179	-1.527	-1.457	-1.08	0.426	0.289	-1.356		-0.83	0.372	18.878	3.923	3.969	-1.294	-0.792	-1.217	-1.586	-1.586	-1.526		-3.386
31.0333	0.352	-1.436	-0.533	-0.939	-0.762	-0.474	-1.527	0.189	-1.033	-1.62	-0.289	-0.182	-1.525	-1.456	-1.08	0.424	0.288	-1.358		-0.831	0.369	18.849	3.922	3.97	-1.293	-0.792	-1.218	-1.587	-1.585	-1.527		-3.386
31.05	0.353	-1.436	-0.534	-0.941	-0.761	-0.474	-1.527	0.188	-1.032	-1.624	-0.289	-0.182	-1.528	-1.457	-1.081	0.425	0.287	-1.359		-0.834	0.366	18.82	3.921	3.971	-1.294	-0.791	-1.221	-1.586	-1.587	-1.528		-3.386
31.0667	0.351	-1.435	-0.535	-0.945	-0.762	-0.475	-1.526	0.187	-1.032	-1.623	-0.289	-0.184	-1.53	-1.457	-1.081	0.423	0.285	-1.361		-0.836	0.364	18.793	3.92	3.97	-1.295	-0.791	-1.223	-1.585	-1.586	-1.529		-3.389
31.0833	0.353	-1.434	-0.538	-0.948	-0.764	-0.476	-1.527	0.186	-1.033	-1.622	-0.288	-0.185	-1.533	-1.454	-1.081	0.422	0.283	-1.362		-0.837	0.362	18.767	3.919	3.968	-1.293	-0.792	-1.224	-1.585	-1.587	-1.529		-3.39
31.1	0.353	-1.433	-0.54	-0.949	-0.764	-0.475	-1.527	0.185	-1.034	-1.622	-0.289	-0.185	-1.536	-1.453	-1.081	0.422	0.28	-1.364		-0.839	0.36	18.74	3.919	3.964	-1.292	-0.792	-1.225	-1.584	-1.587	-1.531		-3.392
31.1167	0.354	-1.434	-0.539	-0.952	-0.766	-0.475	-1.527	0.183	-1.035	-1.622	-0.289	-0.188	-1.536	-1.453	-1.081	0.423	0.278	-1.365		-0.84	0.36	18.715	3.918	3.959	-1.293	-0.794	-1.225	-1.586	-1.587	-1.532		-3.394
31.1333	0.355	-1.435	-0.54	-0.955	-0.766	-0.474	-1.528	0.18	-1.037	-1.622	-0.289	-0.189	-1.535	-1.454	-1.081	0.423	0.276	-1.366		-0.841	0.359	18.69	3.917	3.955	-1.293	-0.795	-1.225	-1.587	-1.588	-1.532		-3.394
31.15	0.354	-1.436	-0.538	-0.958	-0.765	-0.473	-1.529	0.179	-1.035	-1.622	-0.289	-0.189	-1.536	-1.456	-1.082	0.424	0.276	-1.366		-0.842	0.359	18.665	3.916	3.95	-1.295	-0.794	-1.227	-1.589	-1.586	-1.533		-3.395
31.1667	0.356	-1.437	-0.538	-0.96	-0.766	-0.474	-1.53	0.176	-1.037	-1.624	-0.288	-0.19	-1.534	-1.458	-1.083	0.423	0.275	-1.365		-0.844	0.358	18.641	3.916	3.946	-1.295	-0.795	-1.227	-1.59	-1.585	-1.533		-3.395
31.1833	0.356	-1.439	-0.538	-0.962	-0.766	-0.472	-1.531	0.175	-1.037	-1.624	-0.289	-0.188	-1.535	-1.458	-1.082	0.422	0.274	-1.367		-0.845	0.357	18.616	3.915	3.944	-1.295	-0.796	-1.229	-1.591	-1.585	-1.532		-3.395
31.2	0.356	-1.442	-0.537	-0.962	-0.768	-0.472	-1.532	0.176	-1.037	-1.625	-0.289	-0.189	-1.535	-1.458	-1.081	0.421	0.274	-1.365		-0.846	0.356	18.595	3.915	3.943	-1.295	-0.797	-1.23	-1.592	-1.585	-1.532		-3.395
31.2167	0.357	-1.443	-0.537	-0.963	-0.769	-0.472	-1.532	0.174	-1.038	-1.626	-0.289	-0.189	-1.533	-1.459	-1.081	0.422	0.272	-1.366		-0.848	0.355	18.572	3.915	3.941	-1.294	-0.797	-1.23	-1.594	-1.587	-1.53		-3.393
31.2333	0.356	-1.444	-0.536	-0.964	-0.77	-0.472	-1.533	0.174	-1.039	-1.626	-0.289	-0.189	-1.535	-1.458	-1.081	0.421	0.271	-1.366		-0.847	0.354	18.552	3.913	3.942	-1.294	-0.796	-1.229	-1.595	-1.588	-1.529		-3.393
31.25	0.356	-1.444	-0.536	-0.965	-0.771	-0.474	-1.533	0.173	-1.04	-1.627	-0.29	-0.191	-1.533	-1.458	-1.081	0.419	0.27	-1.367		-0.849	0.353	18.531	3.912	3.94	-1.295	-0.796	-1.226	-1.597	-1.589	-1.528		-3.392
31.2667	0.355	-1.443	-0.535	-0.965	-0.77	-0.474	-1.533	0.173	-1.04	-1.627	-0.291	-0.192	-1.535	-1.458	-1.081	0.417	0.27	-1.368		-0.851	0.352	18.508	3.912	3.94	-1.297	-0.794	-1.225	-1.598	-1.589	-1.526		-3.392
31.2833	0.354	-1.443	-0.535	-0.965	-0.769	-0.474	-1.534	0.174	-1.041	-1.628	-0.292	-0.193	-1.536	-1.457	-1.081	0.415	0.27	-1.37		-0.852	0.351	18.488	3.908	3.941	-1.298	-0.794	-1.225	-1.599	-1.589	-1.525		-3.393
31.3	0.354	-1.443	-0.535	-0.967	-0.769	-0.474	-1.534	0.174	-1.041	-1.628	-0.294	-0.196	-1.537	-1.457	-1.081	0.415	0.271	-1.371		-0.855	0.351	18.468	3.906	3.939	-1.3	-0.795	-1.225	-1.602	-1.59	-1.524		-3.393
31.3167	0.355	-1.442	-0.533	-0.965	-0.769	-0.475	-1.536	0.175	-1.041	-1.627	-0.294	-0.197	-1.538	-1.456	-1.08	0.414	0.271	-1.372		-0.856	0.352	18.45	3.905	3.938	-1.3	-0.794	-1.226	-1.602	-1.591	-1.524		-3.394
31.3333	0.355	-1.444	-0.534	-0.967	-0.769	-0.476	-1.537	0.174	-1.043	-1.626	-0.295	-0.197	-1.538	-1.457	-1.081	0.415	0.272	-1.373		-0.858	0.352	18.432	3.9	3.935	-1.299	-0.794	-1.225	-1.602	-1.592	-1.524		-3.394
31.35	0.356	-1.443	-0.534	-0.966	-0.769	-0.476	-1.536	0.174	-1.042	-1.627	-0.296	-0.198	-1.538	-1.458	-1.081	0.414	0.271	-1.374		-0.859	0.35	18.414	3.9	3.934	-1.298	-0.795	-1.226	-1.601	-1.594	-1.525		-3.394
31.3667	0.355	-1.443	-0.535	-0.965	-0.769	-0.476	-1.538	0.173	-1.043	-1.629	-0.297	-0.196	-1.539	-1.461	-1.08	0.413	0.271	-1.375		-0.859	0.35	18.397	3.899	3.932	-1.298	-0.794	-1.227	-1.602	-1.595	-1.526		-3.395
[truncated: 1,507 more rows]

## Sheet: Rock derived methane
Sample ID	Sample file	Purity %	δ13C_c	δ13C_SE	δD_c	δD_SE	∆13CD_c	∆13CD_SE	∆DD_c	∆DD_SE	δ13C_ab	δD_ab	∆13CD_ab	∆DD_ab	Selected Pressure	Selected Reference Gas
[truncated: 11 more rows]

[truncated: 2 more sheets: Natural Gas Seep, Gas Plant]
